# Supplementary material for: Activated ATF6α is a hepatic tumour driver restricting immunosurveillance
Source: Nature. 2026 Feb 4;651(8106):796–807. doi: 10.1038/s41586-025-10036-8 (PMC12999494; doi:10.1038/s41586-025-10036-8)
Supplement: Supplementary file 3 — Source data for Supplementary Figs. 1–7 and 9. [file 41586_2025_10036_MOESM3_ESM.xlsx]

## Sheet: S1
Supplementary Figure 1
b	Healthy	Hepatitis
	0.675827	4.10517
	0.107945	3.9643
	0.126776	3.25054
	0.453877	5.15927
	1.56407	3.87767
		9.50015
		10.5487
		7.01648
		4.76819
		5.29468
		5.45655
		2.54952
		3.94972
		4.61316
		3.71973
		8.49807
		3.76748
		4.45982
		12.7296
		4.80564
		10.536
		8.91101
		3.8643
		2.1845
		1.96728
		3.52955
		2.80159
		3.05849
		0.584043
		1.73919
		1.77751
		0.73232
		2.61095
d	Liver	Hepatitis
	0.37	1.44
	2.29	5.58
	0.84	5.38
	0.97	6.77
	0.87	6.9
	0.78	9.68
	0.86
g		Gene Set	Median Survival High Group (months)	Median Survival Time Low Group (months)	Number in High Group	Number in Low Group	p-value
	BLCA	ATF6_TARGET_GENES	35.4667	33.5	202	204	0.955649
	COADREAD	ATF6_TARGET_GENES	inf	inf	193	201	0.999254
	BRCA	ATF6_TARGET_GENES	inf	inf	543	554	0.717414
	GBM	ATF6_TARGET_GENES	13.9667	13.8	79	80	0.721593
	LUAD	ATF6_TARGET_GENES	47.3667	57.5	248	259	0.146288
	SKCM	ATF6_TARGET_GENES	inf	inf	222	238	0.11065
	ATF4 mRNA	ATF4	56.1667	inf	185	185	0.121405
	DDIT3 mRNA	DDIT3	47.4333	inf	185	185	0.0458301
	XBP1 mRNA	XBP1	inf	49.6667	185	185	0.034198
	EIF2AK mRNA	EIF2AK3	59.7	54.0667	185	185	0.550998
	ERN1 mRNA	ERN1	inf	47.4333	185	185	0.149342
	HSPA5 mRNA	HSPA5	49.6667	inf	185	185	0.118068
	ATF4 target genes	ATF4_Q2	inf	56.1667	185	185	0.515729
	CHOP target genes	CHOP_01	inf	46.5667	185	185	0.366591
	XBP1 target genes	XBP1_01	52	inf	185	185	0.0855011
m
n

## Sheet: S2
Supplementary Figure 2
f		ATF6 low										ATF6 high
	CD45+	1.75	30.7	1.47	2	7.74	0.64	8.61	2.52	16.4	4.78	2.27	27.3	42	1.6	31.6	10.2	17.6	45.1	21.3	1.73
	CD3+	5.36	53.1	2.56	25	66	9.09	29.4	42	65.9	70	36.7	59.1	64	27.5	29.4	68.3	44.8	72.9	32	28.2
	CD4+	0	44.6	2.56	15.6	52.8	0	15.1	22.2	45.2	55.3	13.3	45.5	23.8	2.5	25.7	46.4	25.5	26.1	24.4	2.56
	CD15+	35.7	33.7	15.4	6.25	0	18.2	3.58	1.23	3.69	0.461	0	10.2	1.98	15	0.33	2.61	1.98	2.15	0.455	7.69
	CD68+	7.14	35.6	25	0	5.53	3.03	1.79	14.8	3.38	1.38	10	28.7	4.95	17.5	17.5	13.2	10.6	6.83	4.22	0
	CD11c+	12.5	20.5	5.13	15.6	7.66	30.3	17.6	12	6.17	3.23	16.7	29	24.1	35	32.7	15.8	15.6	29.7	22.4	17.9
	CD20+	0	0.99	0	0	0.851	0	45.9	0	2.3	1.38	0	0.99	3.3	2.5	3.63	0.174	0.495	3.85	4.23	0
	CD8+CD39+	0	1.45	0	0	3.13	0	0	0	0	0	0	8.28	3.21	10	17	2.19	1.64	7.93	4.48	0
	CD8+PD1+CD39+	0	0	0	0	0	0	0	0	0	0	0	0.592	2.79	0	10.6	0	1.64	6.59	2.99	0
m
n

## Sheet: S3
Supplementary Figure 3
b	TGAlb-cre-	TGAlb-cre+
	72	58
	65	59
	75	52
	63	59
	42	60
	49	53
	38	47
	46	188
	45	114
		124
	131
	100	178
	137	236
	126	122
	128	184
		121
		187
		204
		218
c	TGAlb-cre-	TGAlb-cre+
	144	123
	128	86
	138	113
	94	114
	92	127
	79	109
	86	50
	74	128
	76	118
	112	134
	107	107
	87	121
	70	67
	103	107
		95
		100
		102
		110
d	TGAlb-cre-	TGAlb-cre+
	2.6	3.8
	2.9	3.8
	2.5	3.3
	3.6	3.8
	3.4	3.7
	3.3	3.8
	3.4	3.1
	3.7	2
	3.3	2
	3	2
	2.9	3
	2.9	3.1
	2.6	2.5
	3	3.2
		2.9
		3
		2.8
		2.9
f	TGAlb-cre-	TGAlb-cre+
	0.287	8.879
	1.133	6.205
	1.221	6.792
	1.358	8.564
		5.671
		7.949
		6.164
		4.639
m
n

## Sheet: S4
Supplementary Figure 4
g	Food			Water
	TGAlb-cre-	TGAlb-cre+		TGAlb-cre-	TGAlb-cre+
	4.44	3.925		2.72	3.585
	4.035	6.44		3.865	4.61
	4.83	4.855		3.685	3.91
	6.27	4.525		3.25	4.4
	5.165	6.835		4.18	4.27
h		TGAlb-cre-						TGAlb-cre+
	0	85	70	105	98	125	81	79	78	71	91	71	95	100	104	85
	15	259	196	333	235	239	236	232	191	226	202	227	206	176	201	186
	30	210	189	331	199	215	190	192	233	159	179	183	225	146	167	168
	60	136	160	244	136	140	129	146	186	126	127	115	119	105	102	112
	90	107	96	157	110	123	120	88	133	111	118	90	96	86	92	103
	120	98	78	134	110	115	127	82	117	97	101	70	81	91	88	82
	150	96	86	117	115	113	127	72	108	95	86	77	69	98	77	82
		AUC	TGAlb-cre-	TGAlb-cre+
			900.5	815.5
			797	953
			1310	802
			896.5	815.5
			951	759
			906	809
				703
				740.5
				734.5
i		TGAlb-cre-							TGAlb-cre+
	0	134	125	80	106	151	110	107	120	124	88	111	118	114	78	136	100	81
	15	106	95	69	105	112	92	68	81	100	77	82	93	84	70	91	79	60
	30	87	72	71	82	86	85	80	74	80	64	72	95	75	66	100	76	65
	60	83	84	66	78	95	86	67	54	62	72	87	81	76	77	86	77	67
	90	96	78	59	83	95	87	79	59	68	65	87	87	80	93	94	81	80
	120	96	79	64	96	96	104	94	78	79	76	97	93	85	75	91	72	65
	150	104	96	76	92	94	102	108	83	89	92	86	97	88	72	110	80	62
		AUC	TGAlb-cre-	TGAlb-cre+
			587	447.5
			518.5	495.5
			407	444
			543	523.5
			606.5	556.5
			560	501
			495.5	456
				585
				475
				408.5
k	TGAAV-gfp	TGAAV-cre
	4.29	6.67
	4.03	6.58
	4.3	7.04
	4.8	6.53
	4.67	6.67
	4.37	6.17
	4.83
l	TGAAV-gfp	TGAAV-cre
	24	1414
	64	1126
	56	1038
	50	704
	26	456
	34	496
	30
n		TGAAV-gfp							TGAAV-cre
	FBP1	0.95	1.01	1.04	0.86	0.87	1.02	1.25	0.38	0.27	0.55	0.81	1	0.86
	ATF6α p90	0.78	1.04	1.18	1.12	1.01	1.02	0.85	0.85	0.84	0.81	0.51	0.7	0.86
	ATF6α p50	1.21	0.8	0.99	1.04	0.82	0.65	1.48	3.8	4.14	3.96	3.96	4.85	3.66
	GRP94	1.28	0.81	0.91	1.03	0.94	0.96	1.07	7.61	11.02	11.26	35.74	46.37	32.19
	BiP	1.12	0.93	0.95	0.95	0.95	0.55	1.55	2.7	3.72	3.89	9.67	12.6	8.23
	CHOP	0.85	1.37	0.77	1	1.13	1.18	0.69	3.61	5.26	3.49	2.89	2.97	2.76
	ATF4	1.05	1.02	0.93	1.06	1.02	1.09	0.83	1.12	0.9	1.27	1.07	1.18	1.29
	TRAPα	0.96	1.03	1.01	1.05	0.98	0.93	1.05	0.92	1.09	1.3	0.96	1.38	1.28
	TRAPα- unglycosylated	0.77	1.55	0.68	1.36	0.85	0.33	1.46	3.43	5.22	5.68	2.47	3.19	2.81
o		TGAAV-gfp							TGAAV-cre
	Fbp1	0	-1.03	0.59	-0.2	0.18	-0.07	0.07	-0.42	-1.22	-1.25	-1.12	-0.47	-1.18
	Atf6	0.01	-0.3	0.23	0.06	-0.06	0	0	4.1	3.78	4.58	4.28	4.97	4.09
	Hspa5	0.03	-0.43	0.32	0.01	-0.01	-0.15	0.14	2.98	2.75	2.59	2.7	3.14	3.25
	Hsp90b1	0.11	-0.45	0.25	0	0	-0.29	0.24	2.09	2.66	2.75	2.55	3.06	3.84
	Ddit3	0.21	-0.69	0.29	0.25	-0.3	-0.14	0.12	1.49	1.75	1.35	1.89	3.83	2.15
	Atf4	0.36	-0.54	0.04	0.2	-0.23	-0.01	0.01	0.32	0.19	0.71	0.79	1.42	0.8
	Xbp1u	0.23	-0.49	0.15	-0.12	0.11	-0.34	0.27	-0.11	-0.01	0.68	-0.72	0.16	-0.44
	Xbp1s	-0.12	0.1	0.01	0.16	-0.19	-0.84	0.53	-0.56	-0.88	-0.25	-1.74	-0.12	-0.99
	Xbp1s/u	-0.43	0.5	-0.23	0.26	-0.32	-0.43	0.33	-0.54	-0.89	-0.94	-0.94	-0.2	-0.47
m
n

## Sheet: S5
Supplementary Figure 5
Absolute metabolite quantities, represented as nmol/mg liver
Gluc6P	gfp	cre	cre +fbp1
	0.07567	0.186406	0.118709
	0.144682	0.143478	0.156
	0.10873	0.123209	0.228542
	0.117778	0.142331	0.337168
	0.151728	0.093877	0.26717
		0.07319	0.252041
Fruc6P	gfp	cre	cre +fbp1
	0.053065	0.092438	0.101834
	0.098561	0.076398	0.094286
	0.078621	0.084349	0.148073
	0.069562	0.096559	0.191214
	0.082652	0.072707	0.153584
		0.060908	0.158865
Gluc1P	gfp	cre	cre +fbp1
	0.085211	0.144555	0.240852
	0.169586	0.129969	0.309061
	0.122995	0.167721	0.210469
	0.115017	0.182281	0.258786
	0.136329	0.125103	0.200116
		0.122151	0.217156
3PG	gfp	cre	cre +fbp1
	0.035001	0.040163	0.037084
	0.043669	0.029776	0.027638
	0.04557	0.033247	0.030523
	0.039177	0.042244	0.039552
	0.044334	0.032605	0.048046
		0.033438	0.033415
Glycerol-3P	gfp	cre	cre +fbp1
	0.588908	0.753252	0.720018
	0.921967	0.585698	0.627336
	1.09213	0.869948	0.803777
	0.734973	1.01136	0.562056
	0.825416	0.871892	0.799613
		0.873291	0.913102
Glycine	gfp	cre	cre +fbp1
	0.547069	0.87982	0.705297
	0.780026	0.620025	0.724863
	0.871703	0.96816	0.79678
	0.866659	0.92226	0.752411
	0.757496	0.96113	0.978489
		0.927519	0.887865
Cysteine	gfp	cre	cre +fbp1
	0.006374	0.006804	0.010421
	0.006332	0.008251	0.010067
	0.008959	0.011062	0.009395
	0.006393	0.012868	0.011333
	0.006793	0.011141	0.015455
		0.009751	0.01599
Serine	gfp	cre	cre +fbp1
	0.264362	0.316306	0.355312
	0.291555	0.242784	0.398057
	0.431237	0.367053	0.305496
	0.473801	0.392707	0.344443
	0.340164	0.370774	0.47193
		0.385704	0.449457
DHAP	gfp	cre	cre +fbp1
	0.008849	0.007338	0.012987
	0.007646	0.004841	0.014832
	0.022557	0.016169	0.017995
	0.008569	0.016869	0.016527
	0.00551	0.011744	0.013198
		0.011425	0.015213
PEP	gfp	cre	cre +fbp1
	0.058337	0.191678	0.112666
	0.077307	0.066537	0.059601
	0.091453	0.088683	0.06457
	0.119739	0.109715	0.116662
	0.105558	0.084173	0.175859
		0.074755	0.066528
Pyruvate	gfp	cre	cre +fbp1
	0.075495	0.136699	0.060852
	0.119035	0.086509	0.071217
	0.106774	0.072254	0.094175
	0.146858	0.092533	0.105576
	0.163279	0.070844	0.10982
		0.095759	0.116265
Alanine	gfp	cre	cre +fbp1
	0.534078	0.66296	0.765949
	0.649021	0.453452	0.652656
	0.421951	0.348001	0.398063
	0.571969	0.355831	0.756114
	0.582398	0.320274	0.689824
		0.400489	0.87048
Lactate	gfp	cre	cre +fbp1
	0.470458	0.688801	0.675157
	0.783073	0.49084	0.537204
	0.577697	0.601833	0.5285
	0.607327	0.695516	0.436406
	0.707987	0.542309	0.530644
		0.639701	0.702637
Citrate	gfp	cre	cre +fbp1
	0.036612	0.034874	0.020605
	0.024685	0.030329	0.040808
	0.09902	0.097094	0.050425
	0.098298	0.136818	0.054174
	0.058267	0.12461	0.040609
		0.109148	0.028134
cis-aconitate	gfp	cre	cre +fbp1
	0.001123	0.001786	0.000937
	0.000552	0.001138	0.000921
	0.001697	0.001774	0.000942
	0.001846	0.00212	0.000941
	0.00124	0.001759	0.000559
		0.001666	0.000513
2HG	gfp	cre	cre +fbp1
	0.0537	0.058087	0.050501
	0.090393	0.055879	0.06189
	0.099915	0.108599	0.05836
	0.082456	0.098979	0.036228
	0.076413	0.088962	0.049811
		0.088028	0.062466
Glutamine	gfp	cre	cre +fbp1
	0.549287	2.10095	1.91361
	1.44474	2.13549	1.77991
	0.905567	2.40791	2.12627
	1.41249	2.66798	2.32082
	1.13576	1.98247	2.32517
		2.39741	2.3042
Proline	gfp	cre	cre +fbp1
	0.072357	0.130964	0.160809
	0.104917	0.10743	0.164768
	0.129435	0.163091	0.138046
	0.163457	0.181677	0.131556
	0.116468	0.181471	0.207935
		0.177305	0.129846
Glutamate	gfp	cre	cre +fbp1
	0.716689	0.905499	1.04443
	0.866365	1.09816	1.00408
	1.22131	1.25459	0.850473
	1.24539	1.08193	1.35483
	0.935727	0.953782	1.60514
		1.08578	1.4507
GABA	gfp	cre	cre +fbp1
	0.00351	0.00571	0.007451
	0.003313	0.003899	0.016978
	0.003733	0.004895	0.004653
	0.007528	0.005894	0.004418
	0.00306	0.002042	0.006769
		0.005832	0.006867
N-acetyl-Asp	gfp	cre	cre +fbp1
	0.013256	0.01699	0.008357
	0.005451	0.005348	0.006311
	0.004604	0.002872	0.002088
	0.004705	0.004191	0.003778
	0.002876	0.00328	0.004013
		0.001458	0.00327
N-acetyl-Glu	gfp	cre	cre +fbp1
	0.034596	0.026526	0.028545
	0.043445	0.03217	0.029022
	0.056494	0.026106	0.024278
	0.072952	0.02423	0.023307
	0.034517	0.025376	0.035283
		0.023572	0.024459
Succinate	gfp	cre	cre +fbp1
	0.323212	0.3379	0.3713
	0.297743	0.294412	0.292379
	0.309342	0.382838	0.255532
	0.239687	0.375341	0.219516
	0.198086	0.336675	0.242944
		0.425999	0.337839
Fumarate	gfp	cre	cre +fbp1
	0.039632	0.146761	0.093102
	0.077559	0.093629	0.107285
	0.086503	0.149702	0.102301
	0.152194	0.149197	0.140463
	0.107031	0.159848	0.117123
		0.177081	0.129
Aspartate	gfp	cre	cre +fbp1
	0.442925	0.524105	0.691529
	0.519693	0.359851	0.617953
	0.54778	0.611143	0.407565
	0.799253	0.546267	0.9467
	0.514498	0.579684	0.847863
		0.564452	0.734839
Beta-alanine	gfp	cre	cre +fbp1
	0.0853	0.170095	0.212246
	0.092768	0.086095	0.165578
	0.112303	0.112369	0.120389
	0.14553	0.114061	0.192585
	0.091493	0.127452	0.203879
		0.143253	0.250914
Asparagine	gfp	cre	cre +fbp1
	0.029023	0.049115	0.040288
	0.040816	0.034284	0.039138
	0.037918	0.047038	0.040705
	0.040874	0.045209	0.034928
	0.038214	0.048541	0.042971
		0.04188	0.046371
Malate	gfp	cre	cre +fbp1
	0.088378	0.256214	0.259085
	0.141743	0.179576	0.287267
	0.187088	0.4022	0.219544
	0.285332	0.400762	0.3132
	0.174205	0.399883	0.263734
		0.385816	0.269565
Ketoglutarate	gfp	cre	cre +fbp1
	0.008354	0.016744	0.005952
	0.004481	0.010884	0.012562
	0.007078	0.013657	0.012225
	0.005444	0.024169	0.019451
	0.013448	0.011009	0.008626
		0.015301	0.028071

## Sheet: S6
Supplementary Figure 6
b	Atf6fl/fl	Atf6ΔHep
	4.75624	4.29487
	5.40263	5.58953
	6.67756	5.64773
	6.0143	4.37796
	5.90829	4.32309
	5.70236	3.98885
	6.09937	5.65724
	5.7646	5.85922
	7.13922	5.72106
	5.48461	5.78352
	7.35997	5.23088
		4.59544
e	CD8			PD1
	Atf6fl/fl	Atf6ΔHep		Atf6fl/fl	Atf6ΔHep
	88.8523	138.046		196.543	49.4405
	86.308	26.7117		133.933	183.843
	197.47	58.7564		53.7424	109.471
	138.045	56.484		56.5961	24.8749
	82.3939	61.3924		99.6837	125.605
	85.0683	49.6835		183.664	123.889
	115.68	58.4589		83.6676	48.2789
	77.5572	82.0921		157.168	108.116
	103.152	53.7274		178.792	138.701
	57.7601	69.8285		216.324	28.2098
	55.2876	36.0474		113.72	39.5774
		45.3307			65.2595
g	Atf6fl/fl	Atf6ΔHep
	5.5	5.7
	6.7	5.2
	7.7	5.4
	6.5
h	Atf6fl/fl	Atf6ΔHep
	9	3
	10	3
	12	1
	8
i	Atf6fl/fl	Atf6ΔHep
	0.66	0.19
	1.69	0.06
	0.3	0.04
	1.43
l	Atf6fl/fl	Atf6ΔHep
	6.801	5.241
	11.811	5.532
	7.303	7.846
	9.055	7.218
	9.431	6.654
	13.822	8.337
	8.9828	7.194
	8.77525	8.30923
	8.27006	6.95359
	8.13954	6.34996
m	Atf6fl/fl	Atf6ΔHep
	2	1
	1	0
	1	0
	32	0
	37	0
	9	12
	5	5
	2	0
	0	0
	0	0
n	Atf6fl/fl	Atf6ΔHep
	0.07	0.02
	0.8	0
	0.25	0
	0.52	0
	0.68	0
	5	0.96
	0.6	0.05
	0.08	0
	0	0
	0	0
o		T	NT
	Atf6fl/fl	80	20
	Atf6ΔHep	30	70
r		MUP-uPA, ATF6α+/+										MUP-uPA, ATF6α-/-
	0	100	100	100	100	100	100	100	100	100	100	100	100	100	100	100	100	100	100	100	100
	1	114	113	117	111	111	114	121	111	117	110	116	105	127	106	131	114	121	111	110	110
	2	119	120	128	121	116	119	132	132	133	119	126	111	140	124	154	125	128	126	120	119
	3	133	133	139	132	121	124	137	142	150	133	137	116	153	135	162	130	133	132	130	129
	4	143	133	144	142	132	138	153	158	167	143	147	126	160	141	177	145	144	142	135	143
	5	152	147	150	158	142	148	163	168	172	157	163	137	173	159	192	155	150	147	150	152
	6	162	153	161	163	153	157	179	179	183	167	174	142	187	171	200	175	167	158	150	162
	7	167	167	167	168	168	171	195	184	194	171	189	147	193	182	215	190	178	163	150	171
	8	176	167	172	179	174	176	205	189	206	186	200	163	207	200	223	200	194	163	155	181
	9	181	173	178	184	179	176	221	189	217	195	211	163	213	206	231	220	194	168	155	186
	10	190	187	183	189	189	186	232	200	233	205	226	174	227	229	254	230	200	179	170	190
	11	200	193	183	205	205	195	247	205	250	214	237	174	247	241	254	240	211	184	180	195
	12	214	200	194	221	216	205	247	211	256	214	242	184	260	253	269	240	222	200	190	200
	13	214	213	194	237	232	214	247	221	261	214	247	195	267	259	277	245	233	205	195	205
	14	214	213	200	232	237	219	247	226	267	219	258	200	260	259	292	250	244	211	205	210
	15	214	220	206	237	237	233	258	237	278	224	258	205	273	265	300	250	250	221	210	214
	16	214	220	206	226	247	233	258	242	278	224	258	211	287	253	308	260	267	232	230	214
	17	219	227	211	247	242	229	258	242	283	229	263	232	287	259	300	260	267	237	235	219
	18	219	233	217	258	253	238	263	247	289	238	263	216	293	259	315	265	272	242	245	219
	19	233	240	228	258	253	238	268	258	300	238	274	226	307	276	315	270	278	253	245	224
	20	233	247	233	263	253	243	274	258	300	238	279	232	307	282	315	275	283	258	245	229
	21	233	260	239	263	258	243	274	258	306	243	279	237	313	288	331	270	278	258	245	229
	22	233	273	233	268	258	252	274	263	306	248	289	247	320	288	346	280	289	258	245	233
	23	243	280	239	274	263	257	274	263	311	248	289	247	320	288	354	285	294	263	255	233
	24	243	287	250	274	263	257	279	258	306	248	289	247	333	294	362	290	300	258	250	238
	25	243	287	256	279	263	262	284	258	311	252	289	253	327	282	346	290	300	258	255	243
	26	243	287	267	274	263	257	289	263	311	257	284	247	340	282	362	295	311	268	265	248
	27	248	293	272	284	274	257	289	268	306	262	263	258	340	288	377	300	311	274	270	252
	28	252	300	278	284	279	267	289	274	300	257	284	258	347	306	385	300	317	279	265	252
	29	252	300	283	289	284	267	295	274	300	257	305	263	353	306	392	300	317	279	270	252
	30	257	307	283	295	284	271	300	274	306	267	316	268	360	312	392	300	322	284	275	257
	31	262	307	289	295	284	276	300	279	294	267	316	263	367	318	385	305	328	289	280	262
	32	262	313	278	300	289	271	300	274	289	267	316	268	373	324	377	295	322	284	280	257
	33	262	300	272	305	289	276	305	284	300	267	321	268	367	324	392	310	328	284	285	257
	34	257	307	261	305	295	286	311	284	289	271	332	268	360	324	408	310	333	300	285	257
	35	262	320	267	311	300	286	311	263	283	276	332	279	360	329	415	315	328	295	285	267
	36	271	313	272	305	300	281	305	274	278	281	332	284	373	341	415	315	339	300	290	267
	37	276	320	267	316	311	281	300	284	272	281	332	284	380	347	423	315	339	300	295	267
	38	276	327	272	316	311	290	300	295	272	286	332	289	387	347	423	320	344	311	295	276
	39	281	327	278	321	305	290	316	295	261	290	332	295	393	353	423	315	344	305	300	281
	40	281	333	278	326	311	290	316	289	267	286	332	295	393	353	431	320	350	300	300	281
	41	281	327	278	326	316	290	326	300	289	290	332	300	393	353	431	325	344	311	305	281
	42	286	340	278	326	316	295	326	305	306	300	337	300	393	353	438	330	339	311	310	290
	43	281	340	272	326	316	305	326	311	306	305	332	295	400	347	438	340	350	316	315	290
	44	281	340	261	326	311	300	337	305	311	300	326	300	400	353	446	335	350	321	320	290
	45	281	340	233	342	316	305	337	311	317	300	321	305	413	359	446	335	339	321	325	281
	46	286	347	233	332	300	305	332	316	328	307	321	311	412	355	457	340	344	321	320	292
s	Atf6+/+: MUP-uPA	Atf6-/-: MUP-uPA
	5.4	5.9
	5.7	4.3
	7.1	4.6
	5	4.2
	6.5	3.8
	5.7	4.5
	5.4	3.8
	5.6	4.9
	5.7	4.8
	6.3	5.5
u		Atf6+/+				Atf6-/-
	NT	8.2294	8.2132	7.2038	6.942	0.0329	0.2195	1.277	0.6354
	T	18.0069	6.59155	6.413	6.942	0.3664	1.495	6.5986	0.4642
v		Atf6+/+:MUP-uPA										Atf6-/-:MUP-uPA
	Atf6	-0.059	0.176	0.043	0.014	-0.168	0.098	0.239	-0.304	0.029	-0.105	-13.8	-13.8	-13.8	-13.8	-13.8	-13.8	-13.8	-13.8	-13.8	-13.8
	Hspa5	0.084	0.433	0.214	-0.168	-0.578	0.029	0.345	-0.396	0.454	-0.786	-1.059	-0.454	-0.889	-0.761	-1.029	-0.556	-1	-1.599	-0.69	-0.943
	Hsp90b1	0.098	0.263	0.138	0.029	-0.515	0.098	0.275	-0.377	0.263	-0.415	-0.713	-0.252	-0.556	-0.34	-0.667	-0.535	-1.059	-1.218	-0.304	-0.515
	Ddit3	-0.304	1.757	-0.322	-0.168	-0.971	0.856	-0.599	-0.713	-0.474	0.263	-0.69	-0.252	-0.218	-0.152	-0.12	-0.474	0.014	-1.184	-0.494	-0.358
	Atf4	-0.184	-0.074	0.444	-0.234	-0.074	-0.059	-0.168	0.057	0.275	-0.168	-0.044	0.526	-0.12	0.084	-0.218	0.31	0.124	-0.644	0.098	-0.152
	Xbp1	0.299	-0.089	0.263	-0.234	-0.252	-0.105	-0.059	0.084	0.516	-0.667	-0.667	-0.269	-0.322	-0.201	-0.396	0.722	0.604	-0.862	0.379	-0.059
	Xbp1s	-0.059	0.227	0.993	-0.494	-0.667	-0.014	0.189	-0.059	0.333	-0.599	-0.434	1.05	-0.136	0.422	0	-0.396	-0.667	-0.644	0.251	-0.218
	Xbp1s/u	-0.434	0.239	0.651	-0.322	-0.494	-0.089	-0.252	0.138	0.176	-0.059	0.163	1.245	0.124	0.546	0.333	1.118	1.281	-0.201	0.124	0.151
m
n

## Sheet: S7
Supplementary Figure 7
b	TGAAV-gfp	TGAAV-cre
	5.4	29.6
	4.8	18.9
	3.5	26.8
	5.4	22.3
	6.8	26.3
	6.7
	22.4
	6.5
	5.3
c	TGAAV-gfp	TGAAV-cre
	10	121
	44	134
	12	70
	15	142
	7	69
	0
	11
	8
	23
d	TGAAV-gfp	TGAAV-cre
	1.218	2.189
	4.015	3.437
	0.167	4.209
	0.791	4.02
	0.091	2.874
	0
	0.344
	0.106
	1.148
g	ASO-Scramble	ASO-Atf6
	13.33	7.95
	6.1	13.46
	10.75	4.98
	6.89	5.77
	7.24	8.02
	7.39	6.26
	5.72	5.37
	12.04	5.09
		11.93
		5.22
		5.88
		6.3
h	ASO-Scramble	ASO-Atf6
	61	40
	8	45
	60	20
	14	18
	17	18
	12	18
	13	11
	36	8
		28
		9
		25
		9
k		ASO-Scramble						ASO-Atf6
	Non-tumor	0.07775	0.16075	0.069	0.092	0.1365	0.186	0.02775	0.02875	0.028	0.02775	0.02925	0.0275
	Border	0.115	0.2255	0.1175	0.13025	0.1165	0.204	0.0405	0.035	0.0285	0.031	0.0395	0.038
	Tumor	0.171333	0.2115	0.1695	0.15425	0.17	0.2375	0.038	0.0685	0.0345	0.039	0.0465	0.089
m			ASO-Scramble						ASO-Atf6
	BiP	NT	1.277	1.017	1.003	5.711	0.774	5.473	0.415	0.412	1.072	0.662	0.415	2.091
		T	28.126	29.759	31.99	59.265	46.486	31.972	11.593	4.007	16.998	17.179	25.325	46.522
	CHOP	NT	1.677	0.548	0.361	3.264	0.375	0.995	29.103	34.635	22.365	29.45	4.606	34.667
		T	9.444	0.915	1.97	0.025	0.205	2.326	26.252	12.39	13.853	5.52	7.88	2.892
	cl-Casp3	NT	56.264	51.736	10.642	17.347	2.807	5.983	3.016	34.35	6.088	9.615	1.478	3.595
		T	32.966	8.992	1.218	4.623	8.852	6.432	15.613	86.954	15.463	17.338	13.205	13.727
	Ki67	NT	283.085	115.177	81.515	139.095	86.35	95.219	59.879	72.744	189.415	34.945	234.745	103.119
		T	331.931	407.3	402.603	354.433	346.68	307.31	450.133	230.817	361.303	148.717	605.78	270.973
	CD8	NT	73.465	62.485	54.105	143.385	41.455	31.23	24.75	15.895	37.15	10.675	55.55	56.43
		T	72.18	82.267	66.473	55.807	64.543	47.77	25.346	38.84	58.913	21.496	120.9	133.127
	PD1	NT	81.8	86.44	245.585	47.57	150.145	26.325	26.44	45	78.245	60.5	144.575	32.49
		T	155.08	316.35	369.087	145.797	245.967	60.88	45.757	129.58	73.15	48.473	190.853	53.927
m
n

## Sheet: S9
Supplementary Figure 9
a	Atf6			Hspa5
	NT	T		NT	T
	1.382	0.862		1.346	0.849
	1	0.727		1.321	0.88
	0.931	0.736		0.945	0.586
	1.067	0.881		0.95	0.787
	0.729	0.977		0.627	0.978
c	Tumor number			Tumor area
	α-IgG	α-PD1		α-IgG	α-PD1
	14	10		8.47	6.58
	21	9		6.69	0.56
	11	12		2.7	2.74
	4	12		0.42	2.47
	2	2		0.32	0.13
	12	13		1.41	1.58
g	Tumor number			Tumor area
	α-IgG	α-PD1		α-IgG	α-PD1
	7	2		0.75	0.02
	18	0		0.44	0
	0	3		0	0.03
	13	3		1.78	0.14
	15	0		0.03	0
	3	1		0.08	0.01
	3	10		0.12	0.9
	0	0		0	0
	13	0		0.44	0
		7			0.16
		4			0.3
		0			0
h		α-IgG	α-PD1
	α-IgG	78	22
	α-PD1	58	42
i			α-IgG					α-PD1
	CD8	NT	67.7931	48.9197	62.4846	72.0399	51.5236	132.608	101.295	119.449	118.997	106.958	100.253
		T	70.9172	47.6782	39.7873	94.5848	13.0909	320.502	216.519	193.712	177.797	254.84	210.555
	PD1	NT	57.5328	50.7053	29.5784	33.5837	30.8678	94.0309	84.2544	42.0498	51.3875	82.4833	45.3625
		T	126.359	61.4679	107.227	82.2276	58.2941	348.238	397.381	195.1	131.991	175.235	259.856
k	Weeks	α-IgG	α-PD1
	30	1
	30	1
	33	1
	30	0
	29	1
	35		1
	43		1
	36		1
	57		1
	60		0
m	Time	α-IgG				α-PD1
	1.41	6.78	24.01	11.04	12.2	2.92	17.42	10.38	17.97	15	11.52
	7.93	4.95	19.72	8.7	9.46	0.48	15.29	7.61	15.48	10.26	9.86
	14.45	5.75	18.91	9.63	8.99	0.66	15.31	8.45	14.47	11.22	8.62
	21.05	0.75	13.6	2.41	4.51	3.3	18.46	5.63	19.31	13.13	9.89
	27.57	0.74	14.19	3.71	4.9	5.09	20.07	6.96	20.81	15.64	13
	34.1	0.55	13.71	2.76	5.69	7.09	20.44	6.52	21.28	15.62	13.55
	40.69	53.99	59.08	55.43	58.53	71.07	64.77	71.67	85.58	84.42	98.86
	47.22	32.79	40.78	35.36	36.99	48.74	47.22	46.57	60.08	59.27	67.83
	53.75	26.09	35.03	28.5	30.73	41.45	42.49	40.42	53.54	52.9	59.71
	60.34	2.98	20.55	-2.42	-0.39	4.13	17.62	1.86	15.96	14.17	10.71
	66.87	1.36	16.17	0.81	2.42	8.62	20.64	6.08	20.07	18.11	15.01
	73.41	2.95	15.43	2.94	3.75	11.82	23.7	8.97	22.13	20.31	16.52
	Glycolytic capacity			Glycolytic reserve
	α-IgG	α-PD1		α-IgG	α-PD1
	33.5	48.98		36.94	48.59
	25.83	33.16		31.13	31.84
	34.65	45.66		36.8	46.52
	36.01	48.72		37.05	45.93
		50.69			50.73
		63.43			63.32
m
n
