# Supplementary material for: Activated ATF6α is a hepatic tumour driver restricting immunosurveillance
Source: Nature. 2026 Feb 4;651(8106):796–807. doi: 10.1038/s41586-025-10036-8 (PMC12999494; doi:10.1038/s41586-025-10036-8)
Supplement: Supplementary file 4 — Source Data Figs. 1–5. [file 41586_2025_10036_MOESM4_ESM.xlsx]

## Sheet: Figure 1
Figure 1
e		Unknown	G1	G2	G3
	ATF6a low	0	35.3846	64.6154	0
	ATF6a high	1.79372	9.86547	62.3318	26.009
g		nATF6a								cATF6a
		#0	#1	#2	#3	#4	#5	#6		#0	#1	#2	#3	#4	#5	#6
	NT	2.37	0.19	0.2	0.51	0.91	2.12	0.71		1.53	0.39	0.94	0.42	1.92	0.04	1.76
	T	5.21	4.35	4.82	0.83	3.22	4.63	3.8		3.62	3.56	4.08	5.02	2.81	6	1.67
i		Non-tumor	Tumor margin	Tumor
	HCC#1	3		14
	HCC#1 (rec)		13
	HCC#2	7.04	17.74	7.11
	HCC#3		35	18
	HCC#4	31	34	40
	HCC#5	33	50.5	23.9
	HCC#6			20.05
	HCC#7			11.68
	HCC#8	6.61	7.18	14.95
	HCC#9	25	25	14
	HCC#10	2.41	12.77	16.2
	HCC#11	14	16	19
	HCC#12	8.56	20.35	25.39
	HCC#13	8.59	24.62	15.97
	HCC#14	40.12	28.33	19.55
	HCC#15	11		47
	HCC#16	12	22
	HCC#17	10.63	24.52	18.91
	HCC#18	20.48
	HCC#19	14.86	19.21	9.71
	HCC#20		29.49
	HCC#21		38.22	27.77
	HCC#22	27.19	45.16	29.56
	HCC#23	20	50	15
	HCC#24	4.7	9.4	15.4
	HCC#25	12.6	31.24
	HCC#26	14	9	4
	HCC#27	26.3	6.61	9.18
	HCC#28	7.5	7.6
	HCC#29	15.6	29.6
	HCC#30	15	9	9
	HCC#31	10.4	9.5	4.2
	HCC#32	67.9	55.6	21.4
	HCC#33	30	34.8	25.1
	HCC#34	44	30	28
	HCC#35	5.4	7	5.8
	HCC#36	16	14.4	19.3
	HCC#37		21.1	21.1
	HCC#38	20	6.3
	HCC#39			11
p	CD8+
	ATF6a low	1.79	13.5	0	0	13.6	0	7.53	13.6	14.7	11.1
	ATF6a high	20	18.2	48.2	25	3.63	23.8	15.1	55.3	4.36	20.5
	CD8+ PD1+
	ATF6a low	0	2.9	0	0	6.25	0	23.8	0	7.29	12.5
	ATF6a high	33.3	13.6	69	10	36.2	20.4	55.7	78.6	37.3	0
	CD8+ PD1+TIM3+
	ATF6a low	0	0	0	0	0	0	0	0	1.04	0
	ATF6a high	0	0.592	17.7	0	27.7	0	4.92	33.7	19.4	0
r
		CR			PR																						SD																					PD
	Response to ICB	CR	CR	CR	PR	PR	PR	PR	PR	PR	PR	PR	PR	PR	PR	PR	PR	PR	PR	PR	PR	PR	PR	PR	PR	PR	SD	SD	SD	SD	SD	SD	SD	SD	SD	SD	SD	SD	SD	SD	SD	SD	SD	SD	SD	SD	SD	PD	PD
	PDIA6	8.17022	7.61156	7.93165	7.52925	5.98052	7.65047	7.33458	4.60689	5.98228	7.24161	8.56729	5.89854	6.64639	5.78807	6.69259	6.84678	6.43232	7.30295	7.20167	7.47121	6.81915	7.17794	8.60786	4.62011	7.10619	8.13789	6.77738	3.76103	5.4108	7.45851	5.87672	6.00997	6.61956	7.59924	6.97811	6.5066	4.83402	7.01184	5.35257	7.2334	6.8547	6.75819	7.32026	5.18236	7.59259	6.22601	6.33016	6.04338
	CANX	10.354	10.5785	11.0233	10.3479	10.0693	10.4095	10.7171	4.54399	8.80469	10.2198	10.665	9.90437	9.72764	9.84851	10.0814	10.3152	9.45453	10.1712	10.1611	10.8946	10.7503	10.8456	11.1297	6.5386	10.321	10.8136	9.90868	6.45555	9.03846	10.758	9.68856	10.2263	9.66389	9.83686	10.887	9.53234	8.878	10.3801	9.09108	10.4951	10.2299	9.78711	9.92992	8.91331	10.3669	9.71983	9.71506	9.39494
	CALR	7.39799	7.23259	7.32518	6.42177	5.85322	6.88175	6.94436	3.58049	6.32053	6.82631	7.12364	5.36099	5.50373	5.76468	6.02508	6.85237	5.9847	6.82299	6.76428	6.70798	6.98734	6.51202	7.26985	5.34571	6.03142	7.13021	5.93045	4.66308	5.80215	6.8022	5.67421	6.61119	6.13347	5.04841	6.36725	6.50808	5.46605	6.80807	5.1034	6.84542	6.48778	6.07539	7.34905	5.08325	6.44284	5.90381	6.64784	5.70507
	HSPA5	8.7629	8.48067	9.01528	7.90094	6.99846	7.9001	8.38148	5.39209	6.93237	7.5876	9.03131	7.0791	7.43295	7.66559	7.1211	8.0431	7.42871	7.89259	7.71837	9.15938	8.14159	8.00954	8.52669	7.22467	7.76416	9.0803	7.15424	5.91088	7.01783	8.56202	7.32633	7.79889	7.49037	7.16714	8.41228	7.44353	7.1756	7.69139	5.79272	7.17306	6.82642	7.16357	7.97982	7.18203	7.29935	7.45814	7.93852	6.86742
	DNAJB9	8.2034	6.21386	7.41447	6.08364	5.92574	6.65771	7.16689	6.5383	5.85551	7.03394	8.08171	5.77779	6.44388	5.85089	7.33525	6.32561	6.47445	6.34551	7.14989	7.96871	6.97712	7.04348	6.61702	6.7626	5.15322	7.15396	6.14052	5.55183	5.48486	7.53259	6.22035	5.95728	6.30713	5.66436	7.99447	6.30582	5.8438	5.89957	6.12535	6.58081	6.06482	6.33752	5.95079	5.91333	5.86492	6.51823	6.09041	6.20128
	DNAJC3	3.99735	3.46001	4.01458	3.6275	3.68053	3.46233	3.93938	3.70269	3.15974	3.70032	3.44347	3.10877	3.05652	3.2438	2.99021	3.29342	3.0511	3.55776	3.98747	3.72781	3.1454	3.17329	3.8936	3.40707	3.24547	3.40022	3.39148	3.22675	3.57166	3.503	3.43288	3.69334	3.14415	3.70892	3.48281	3.46227	3.01912	3.44052	3.6095	3.30774	3.29799	3.53919	3.75023	3.11244	3.2684	3.60208	3.40838	3.21582
	ATF6_TARGET_GENES_sig	2970.52	3527.1	3238.74	2679.92	2417.44	2278.84	2716.78	2428.43	2605.75	2494.41	2506.81	2727	2584.65	2592.97	3320.94	3054.53	2962.47	2885.94	1264.28	1993.09	2372.3	2958.1	2854.43	2993.34	1369.85	2287.51	2904.28	2809.37	2310.82	3303.93	2387.15	2386.82	2866.83	2620.04	2717.6	879.778	2248.18	2875.56	2619.15	2245.54	2353.04	1834.2	2836.86	2093.8	2624.63	2547.97	1716.6	2268.07
IFNAP signature	front line	Low	1	1	1	1	Low	1	Low	1	1	1	Low	0	0	0	0	0	0	0	0	0	0	0	0	0	Low	Low	Low	Low	Low	0	0	0	0	0	0	0	0	0	0	0	0	0	0	0	0	Low	Low
	rest	0	0	0	0	0	0	0	0	0	0	0	0	Low	Low	Low	1	Low	1	1	Low	1	Low	Low	Low	Low	0	0	0	0	0	Low	Low	1	Low	Low	1	Low	Low	Low	Low	1	1	Low	Low	1	Low	0	0
[truncated: 36 more columns]

## Sheet: Figure 2
Figure 2
b		TGAlb-cre-	TGAlb-cre+				TGAlb-cre-	TGAlb-cre+
	3M	0.05117	0.07706			6M	0.05387	0.072026
		0.05284	0.07594				0.060064	0.078302
		0.05549	0.08063				0.053566	0.080128
		0.05274	0.07473				0.05061	0.075731
		0.04569	0.08145				0.050464	0.085
		0.055556	0.08105				0.052681	0.093043
		0.053333	0.08442				0.04816	0.072754
		0.053942	0.083682				0.047945	0.081897
			0.082988				0.057025	0.076406
			0.085714				0.045414	0.081237
							0.051924	0.079536
							0.048822	0.079461
							0.048016	0.074201
							0.051071	0.070036
								0.070666
								0.075
								0.065904
								0.073414
c	ALT									AST
		TGAlb-cre-	TGAlb-cre+			TGAlb-cre-	TGAlb-cre+				TGAlb-cre-	TGAlb-cre+			TGAlb-cre-	TGAlb-cre+
	3M	32	800		6M	18	296				34	2215		6M	27	496
		25	950			22	365			3M	34	2430			41	650
		36	1160			30	379				50	2430			33	761
		38	1160			24	473				37	1778			29	730
		32	940			26	286				33	2895			31	453
		26	1382			24	222				38	3260			29	335
		24	1434			25	178				33	2700			33	475
		28	1396			34	1012				35	1684			35	1692
			728			37	502					1864			31	884
			1232			31	556					1736			40	856
						31	553								49	962
						25	439								41	715
						28	455								40	1175
						31	565								40	1195
							279									622
							656									891
							789									1275
							700									1325
h
		-logFC	-log10P value
	Aspg	-0.656108	0.939669
	Gphn	-0.867688	2.0407
	Slc9a6	0.00896106	0.00531403
	Plcg1	-0.238572	0.131683
	Rpl19	-0.0030615	0.00214833
	Pltp	0.486315	0.183923
	Arfgef2	0.21292	0.129908
	Stau1	-0.556023	0.883687
	Snf8	0.0807867	0.0381422
	Cdc42ep4	0.209466	0.136773
	Epb41	0.28712	0.596149
	Czib	0.711138	0.376466
	Ptprf	-0.255099	0.0922825
	Cyp4a12b	-3.4727	3.64317
	C8a	1.99593	2.89303
	Gosr2	-0.272423	0.142444
	Dmd	-1.04408	0.813632
	Pcyt2	-0.187637	0.282703
	Ppp1r8	0.816558	0.743794
	Ddi2	-0.328733	0.748167
	Alas2	-0.0507809	0.0219721
	Phka2	-1.68729	1.73917
	Phka1	-0.173732	0.0329499
	Fubp3	0.464442	0.15279
	Fggy	-0.537799	1.16283
	Snta1	0.213183	0.080127
	Lrrc57	0.502495	0.239718
	Itgav	-1.73081	0.569776
	Mup8	-6.63091	4.46752
	Hnrnpa3	0.845547	0.671648
	Asph	0.577718	1.27559
	Dnajc25	-0.222187	0.0890626
	Pofut1	1.54346	1.046
	Slc44a1	-0.0908554	0.0743754
	Galt	-0.82245	1.35129
	Ubap2	-0.100016	0.0449589
	Hmgb3	0.50425	0.301225
	Cst3	0.106982	0.0719833
	Ndufaf1	-0.842229	0.86242
	Phyhd1	-0.457522	1.15215
	Helz2	-1.0551	0.703918
	Agmat	-1.25035	3.12511
	Slc25a25	-0.415076	0.173489
	Upf2	-1.03872	0.992532
	Dhtkd1	0.504799	0.397416
	Commd7	0.0358509	0.0221656
	Raly	1.26295	1.56778
	Dnajc5	1.22097	2.22324
	Rrbp1	0.531682	1.17573
	Ssrp1	0.341768	0.179703
	Ubtf	-0.0841106	0.0213784
	Mocs3	-0.606713	0.505563
	Set	1.24478	2.31684
	Mlx	-0.955935	0.635585
	Dync1i2	0.345171	0.590822
	Ppih	-0.0633603	0.0449589
	Gm7879	-0.0633603	0.0449589
	Mup10	-1.93488	4.69428
	Mup14	-2.93379	4.69428
	Dennd5b	0.455797	0.275602
	Lcmt1	0.733391	0.543187
	Pabpc4	0.639126	0.96617
	Tbc1d8b	0.971978	0.974703
	Sptan1	0.695985	0.287833
	Ttc38	-0.646027	2.193
	Mipep	-0.860707	1.65566
	Armt1	0.0806891	0.0301822
	Dennd4c	-0.755937	0.316053
	Dpy19l1	0.378973	0.196643
	Itih4	0.481016	0.224747
	Slc4a4	-0.333687	0.183923
	Etnk2	-0.283151	0.292497
	Hbb-bt	0.0869904	0.129797
	Hbb-bs	0.0869904	0.129797
	Plekhf2	0.890171	0.825558
	Mup15	-5.69972	3.38004
	Chp1	-0.344207	0.357047
	Ap4b1	-0.287285	0.163571
	Gm43064	-0.287285	0.163571
	Pemt	-0.265922	0.255213
	Vps13d	-0.395585	0.0990935
	Jak1	0.176885	0.0590748
	Gk	-0.467527	0.822823
	Elac2	0.498537	0.47307
	Hgs	0.583787	0.706319
	Aifm1	-0.613568	1.77027
	Mospd2	0.524872	0.643566
	Nasp	0.532988	0.484418
	Nfia	-0.513632	0.388927
	Eif2b3	-0.582373	1.00331
	Yipf6	0.0963954	0.0789095
	Mtm1	-0.248654	0.0922825
	Clta	0.280875	0.284829
	Rps6ka3	-0.152838	0.0917726
	B4galt1	0.350855	0.17661
	Usp24	0.482214	0.182769
	Cobll1	-0.105614	0.056331
	Chmp6	0.343937	0.34868
	Hspg2	1.81639	2.36743
	Mrpl2	-0.143352	0.0497113
	Hnrnpk	0.930961	0.338966
	Strn3	0.37658	0.235856
	Otud4	0.674012	0.413642
	Ugt1a5	-2.10918	3.79462
	Cisd3	-1.20831	1.89813
	Trappc11	-0.227574	0.154268
	Plxnb2	0.232527	0.183923
	Ppfia1	0.507296	0.333628
	Rbm25	0.371052	0.258038
	Deptor	-1.2844	0.949585
	Mgam	0.0660231	0.0245968
	Flna	1.74116	2.57075
	Pigt	1.0449	0.516986
	Ncoa5	0.769156	0.911212
	Tefm	-0.620815	0.656786
	Dkc1	-0.0392758	0.0156375
	Xpnpep3	-1.07136	1.28911
	Col14a1	3.48954	2.98441
	Commd6	0.262256	0.162059
	Wapl	1.60238	2.26086
	Mup14	-3.92161	3.30814
	Gm20547	1.44554	2.686
	Tjp1	0.222171	0.0818106
	Slc2a9	-1.53176	0.468404
	Nup205	0.632127	0.458112
	Sirt3	0.458241	0.175391
	Gimap4	0.331754	0.40487
	Hnrnpdl	1.21388	1.33271
	Rps15	-0.232727	0.28547
	Nmral1	0.211296	0.09109
	Ncln	-0.24502	0.232918
	Mboat7	0.259506	0.190577
	Ndufv1	-0.620336	2.0573
	Cgn	0.191182	0.0548691
	Ncald	-0.0473782	0.0229219
	Rpusd3	-0.604348	0.285561
	Mov10	-1.51278	1.90278
	Golim4	0.654957	0.70076
	Mrps21	-0.719655	1.94006
	Vps35l	0.37456	0.224141
	Tm9sf1	0.294422	0.167609
	Sec11a	0.566688	0.629448
	Htra2	-1.07108	0.9018
	Rasgrp2	-1.16638	0.662568
	C7	0.57613	0.341421
	Safb	0.0701563	0.044981
	Tspan9	-0.114146	0.0379156
	Pmvk	-0.690827	0.9049
	Hyal1	0.426099	0.308691
	Slc35a3	-1.07304	0.853159
	Cutc	-1.28464	2.24312
	Sap18	0.709442	0.522577
	Abhd11	-0.806907	1.07538
	Mapre2	0.239304	0.38193
	Cdh2	0.167048	0.252129
	Glyr1	0.705017	0.594958
	Trim5	0.734215	0.373419
	Rbm42	-0.541947	0.324683
	Hspb1	-0.623833	0.42152
	Gar1	-0.21204	0.126809
	Hacl1	-0.713226	1.96705
	Rex1bd	-0.848814	0.697462
	Pik3c3	0.6655	0.416866
	Spg7	-0.924955	0.831089
	Ccdc6	1.01725	0.599916
	Uba6	0.557686	0.349025
	Cops6	0.200927	0.183923
	Ddx23	0.696559	0.318154
	Cnpy4	1.30501	0.804647
	Arhgef7	0.575475	0.35686
	Prdx6	-0.0211051	0.0112192
	Thoc6	-0.161387	0.0634219
	Elovl5	-1.20308	1.94578
	Nfu1	-0.49584	0.973189
	Pklr	-0.466252	0.286869
	Reps1	0.211809	0.200883
	Tmx2	2.21445	2.66589
	Mrps14	-0.412456	0.362446
	Bicd2	0.880549	1.75148
	Ppp1r2	1.73317	0.86811
	Mrpl3	-0.808813	0.73777
	Akr1b10	1.0327	0.228547
	Gm7075	-0.797648	0.329587
	Uqcc2	0.408423	0.202539
	Dhx32	0.750642	0.808853
	Ptrhd1	0.288293	0.357652
	Zranb2	1.17673	1.28186
	Eva1a	-0.228581	0.0642063
	Dnase2a	0.333474	0.192734
	Ces1b	1.3419	3.42778
	Zc3hav1	0.259749	0.447346
	Dnajc19	-1.2549	2.06454
	Vps29	-0.0478788	0.0467565
	Prkd3	0.365494	0.133225
	Abhd3	-1.20338	1.50709
	Eif4e2	0.257951	0.16493
	Mrpl40	-0.589407	0.394675
	Gsk3a	-0.238739	0.115587
	Igf1	0.843763	1.42513
	Smim20	-0.59385	0.716908
	Get4	0.336111	0.47422
	Slmap	0.773885	0.9872
	Acad12	-1.04816	2.01375
	Cuta	0.292957	0.174667
	Dio1	-0.0970953	0.0449393
	Ninj1	-0.910338	0.897134
	Cops7b	0.474108	0.67302
	Tmbim6	0.729125	2.14745
	Cntn6	0.436475	0.0510812
	Adck5	-1.81438	1.30545
	Tmem167	0.0541849	0.0479677
	Zfand2b	0.0383531	0.0244919
	Prpf3	0.74559	0.457284
	Wdr26	0.968625	1.37371
	Mob4	0.132484	0.0810719
	Ggact	-0.637403	1.17072
	H3f3a	0.303202	0.0797654
	Tbce	1.18718	0.773336
	Slc35b1	0.284354	0.297339
	Zfpl1	0.681528	1.13034
	Nae1	0.0255906	0.00887325
	Acsl3	2.38498	1.78366
	Crls1	0.321003	0.138296
	Nat8f1	-1.04253	1.12642
	Tln2	-1.26161	0.838903
	Nr3c1	0.986218	0.883687
	Mrps12	-0.281012	0.206609
	Fga	1.7289	2.50975
	Ces2g	-0.499347	0.668171
	Gcn1l1	0.0131705	0.0139729
	Eif4g1	-0.0597527	0.0527274
	Itih4	1.19206	1.26538
	Immt	-0.397322	0.224747
	Golgb1	1.02277	0.372987
	Gpaa1	0.697646	0.643314
	Trappc8	0.649005	0.510623
	Gcc2	0.953718	0.684367
	Farsa	-0.612243	1.69083
	Dab2	0.569294	0.391259
	Pnpla8	-1.54024	1.18476
	Timm22	-1.38893	1.28353
	Slc6a12	-1.22654	2.00628
	Diaph1	0.23366	0.183923
	Cul4b	-0.0311303	0.00976772
	Tstd1	0.0944002	0.0467565
	Fam98c	2.64326	4.57534
	Vps53	0.352827	0.18245
	Parp4	-0.19413	0.0898889
	Atl3	0.386912	1.17831
	Psap	0.418905	1.19293
	Gm20390	0.112604	0.183923
	Ascc3	-0.552519	0.609716
	Gm20425	0.940674	2.57316
	Larp4	-0.811644	0.578863
	Tns1	0.120093	0.0634752
	Ppt2	-0.873148	1.2655
	Tex264	-0.274289	0.216729
	Myo6	-0.591344	0.716908
	Grsf1	-0.648111	0.7827
	Pde4dip	-0.286306	0.22142
	Sept7	1.12557	2.8759
	Ankhd1	0.97025	0.25021
	Irf2bp2	1.03418	0.851719
	Khk	-1.6253	3.44371
	Kank1	0.542275	0.21415
	Myof	0.211795	0.0497113
	Akap13	-0.920485	0.239494
	Sptb	0.0163386	0.00600264
	C2cd2	0.0634646	0.0643194
	Nup153	1.27159	0.937217
	Itsn1	0.0873302	0.0370149
	Ube2h	-0.401528	0.931705
	Slc35a3	-1.15321	0.800622
	Mvp	1.01299	2.34381
	Lrba	-0.195378	0.102508
	Svil	1.90864	1.54381
	Nbas	1.39148	1.56199
	Apob	0.174688	0.281504
	Pigk	1.79644	0.698966
	Tpm1	0.907469	0.282703
	Alcam	0.785433	1.93752
	Kif13b	-0.210497	0.284829
	Wdfy1	1.2742	1.95879
	Sf1	0.23675	0.226497
	Acacb	-4.63138	3.44371
	Trip11	1.18899	0.518569
	Slc4a1ap	-1.07414	0.636357
	Dctn1	1.26275	1.63066
	Nolc1	-0.681509	0.290297
	BC005561	0.367485	0.0481019
	Cyp2c23	-0.28403	0.452409
	Chuk	0.325272	0.226497
	Ahnak	1.4902	1.60886
	Myo1e	0.765894	0.74508
	Plekha5	0.212537	0.0634752
	Gm10639	3.08933	0.512796
	Rap1gds1	-0.0210088	0.0112192
	Utrn	0.743864	0.609323
	Pfdn4	0.227171	0.198303
	Bola3	-0.225801	0.12413
	Numa1	1.32931	1.65053
	Tmed7	0.804509	2.14728
	Tpm3	0.115777	0.0746385
	Afdn	-0.481995	0.222503
	Scamp3	0.396226	0.478172
	Gm4788	2.19268	2.14592
	Nfxl1	1.10898	1.04076
	Ttn	0.0523128	0.0163782
	Tmem11	-1.21387	1.32325
	Atp6v0c	0.14574	0.0797654
	Dnajc2	3.19544	0.783981
	Rdh16f1	0.411607	1.01871
	Ablim1	0.147992	0.0486912
	Cad	3.35333	4.76251
	Chd4	0.880399	1.38504
	Sec16a	0.221496	0.303515
	Mars	0.0946297	0.109056
	Mrps10	-0.279547	0.163852
	Srrm1	0.127592	0.0809206
	Ipo9	0.21382	0.0931067
	Cog3	0.654117	0.501166
	Lyplal1	0.619982	1.74911
	Coq8b	1.76958	1.84146
	Pde3b	0.947747	0.86811
	Tm6sf2	0.284359	0.223138
	Relch	1.60749	1.3545
	Abracl	-0.13375	0.100171
	Steap3	-1.28535	0.402094
	Abhd14b	-0.367407	0.665154
	Sorbs1	0.358889	0.18245
	Sult1a1	-1.55456	4.29688
	Dhx9	0.628064	0.96184
	Myh11	0.692153	0.124221
	Pds5a	-0.0115641	0.0040779
	Mrpl48	-0.0972566	0.0514791
	Ndufs4	-0.768362	0.689017
	Syvn1	1.07814	0.729672
	Raph1	1.75758	2.17735
	Wdr5	0.606602	0.64641
	Fcho2	0.461244	0.157541
	Acin1	0.624666	0.682365
	Lancl2	-0.778944	0.481684
	Ergic3	-0.158507	0.0837166
	Ide	-0.459282	0.855231
	Gstp3	1.99168	1.52467
	Epb41	0.800784	1.41181
	Atxn3	0.463461	0.177597
	Drap1	0.673883	0.917069
	Lmo7	-0.220316	0.152981
	Exosc3	0.00141617	0.00107867
	Fndc3a	-0.110251	0.0898981
	Dnajc8	0.585086	0.5574
	Ighg2c	2.2026	0.703918
	Samhd1	0.688498	1.84146
	Tmed2	0.403833	1.11173
	Lgals3bp	0.653187	0.717557
	Ints13	-0.103558	0.0380382
	Ubap1	0.473896	0.447237
	Ccdc167	-0.177555	0.0434528
	Mbd3	0.492472	0.508537
	Gm28036	1.76627	1.09007
	Gm10260	-0.274375	0.43212
	Ndufab1	-0.624991	0.757163
	Eef1d	1.88526	0.903889
	Mocs2	-0.209697	0.0874635
	Gbe1	-0.223285	0.3128
	Macf1	1.38138	0.650564
	Mink1	-0.564451	0.22319
	Gm28048	-0.579898	0.282771
	Gm21992	-0.16881	0.0990935
	Pcdh1	-0.501838	0.397097
	Pml	0.550036	0.337332
	Ppp5c	0.241326	0.202594
	Pisd	-0.577136	0.521633
	Wdr45	0.217587	0.117248
	Gypc	0.165567	0.212422
	Ahnak2	2.15816	1.78261
	Ttc37	-0.106524	0.033638
	Rock2	-0.0443427	0.015219
	Agl	-0.0608024	0.0594381
	Farp1	-0.31136	0.122223
	Srp72	-0.683092	1.6869
	Ktn1	1.49144	0.998208
	Arhgef12	1.71758	1.066
	Srpk1	-0.0772404	0.0341153
	Ahcyl2	0.140627	0.0594381
	Strn	0.715457	0.49138
	Glg1	1.10573	2.39975
	Ciao2b	-0.89104	1.38791
	Pip4p1	-0.0839887	0.03614
	Ecm1	0.609208	0.600081
	Bclaf1	1.09046	0.831089
	Snx7	0.0794451	0.0360994
	Man2c1	-0.2723	0.183923
	Hectd1	-0.0209477	0.0103306
	Anxa6	0.83885	3.10389
	Eml4	0.289818	0.16249
	Tra2b	0.373944	0.336827
	St13	0.214002	0.337332
	Sf3a2	0.479181	0.426626
	Hpn	-0.482757	0.447346
	Cog4	1.09678	1.14268
	Selenbp2	-0.476281	0.66009
	Guf1	0.194429	0.100309
	Prps1l3	-0.419123	0.55329
	Gps1	-0.0310554	0.0287267
	Psme1	0.0386167	0.0558622
	Il1rap	-0.0042002	0.00123327
	Usp9x	0.0774088	0.0439302
	Ptprd	-1.57103	1.10175
	Gtf2i	-0.0926186	0.0400432
	Ccdc9	0.0270686	0.0235859
	Gigyf2	-0.320855	0.176134
	Slc25a51	-0.317054	0.112219
	Gm20441	0.443878	0.917993
	Dtnb	-0.168356	0.0497113
	Bag6	0.657364	0.848328
	Rps28	-0.173437	0.201938
	Ppp1r11	0.0801482	0.0124789
	Txn2	-0.712243	1.73834
	Aox1	1.30554	3.28161
	Sp1	0.43045	0.276962
	Serpina3n	2.47374	1.99275
	2210016F16Rik	0.168455	0.275602
	Ttc39c	-1.78216	3.64317
	Vps16	-0.284475	0.145334
	Naa15	-0.446296	0.461282
	Dnajc13	0.558424	0.815978
	Plvap	1.78139	1.79788
	Sec23ip	0.800721	1.82507
	Supt16	1.81959	0.899449
	Sec24c	0.202734	0.261433
	Stab1	-0.739735	0.799863
	Aox3	-0.479217	1.02159
	Arfgef1	0.249313	0.109552
	Ppp6r2	-0.322231	0.0924539
	Gpr182	-0.632268	0.540716
	Enpp1	-2.21655	1.83841
	Cp	0.993131	2.01262
	Fis1	0.592016	0.589656
	Psme2	0.123978	0.0634752
	Ctnnd1	0.0532456	0.065186
	Ube4a	-0.466423	0.974703
	Akr1c19	0.171086	0.278462
	Eif4g2	-0.071455	0.0476472
	Ndufa11	-0.814225	2.01695
	Atp2b1	2.14556	2.47133
	Robo1	0.222551	0.136017
	Cyb5a	0.091237	0.163868
	Sf3b1	0.612343	0.967469
	Trip12	1.81849	0.361397
	Kdelc2	1.59552	1.30324
	Tmtc3	0.00957935	0.00226593
	Wdr11	0.0203961	0.00850363
	Scyl2	0.816276	2.28935
	Gstm6	-0.032803	0.0449589
	Pnkp	1.19165	1.47822
	Tpm1	0.916937	0.421762
	Tpm1	0.492296	0.790726
	Pcx	-0.945071	3.08689
	Hagh	0.408924	0.74508
	Arfip1	1.55466	1.81579
	Dhrs3	0.459163	0.619052
	Hnrnpl	0.416922	0.67221
	Ptbp3	-0.280362	0.255281
	Nptn	0.419035	0.457799
	Atpaf1	-0.26042	0.186228
	Tor2a	0.165864	0.106739
	Glmp	0.0258305	0.0215567
	Ces1e	-1.24243	2.20468
	Hnf1a	-0.80865	0.350797
	Igfbp4	0.862266	0.668709
	Cux1	0.0645182	0.0210844
	Sumo2	1.2517	1.29343
	Dlg1	-0.282809	0.510623
	Crat	0.723539	1.69083
	AK157302	-0.739016	0.778211
	Tbc1d17	-1.28401	0.575049
	Emd	0.189344	0.180086
	Lage3	0.0454155	0.0180191
	Mia3	-0.19124	0.172639
	5730455P16Rik	-0.32904	0.317683
	Naxd	-0.613212	1.24593
	Txnrd2	-1.11631	2.50889
	Crlf3	0.073181	0.0376619
	Gm5039	-0.472144	0.560733
	Ate1	0.380635	0.192408
	Pitpna	-0.0036158	0.00212391
	Bsg	0.109869	0.0876768
	Rnf121	0.65023	0.643566
	Cyp2c68	-0.268549	0.510623
	Ugt1a6b	-0.89412	2.83785
	Gm43302	2.14666	3.38689
	Gvin1	-1.67335	0.192645
	Mthfsl	-0.484385	0.239377
	Ufc1	-0.326094	0.237101
	Capn2	0.0814588	0.0876768
	Sec22b	0.558951	1.17129
	Dpysl2	0.688891	1.33925
	Gtpbp1	-0.869584	0.419799
	Alyref	1.08963	1.27879
	Pten	0.126075	0.0890626
	Stxbp1	-0.0835866	0.0229219
	Endog	0.122897	0.192734
	Mttp	-0.228223	0.529004
	Kng1	0.417074	0.879085
	Slc10a1	-1.43712	2.57316
	Akap1	-0.176888	0.119669
	Casp6	-0.0800441	0.078328
	Dld	-0.906283	3.27688
	Serpinb9	0.970321	1.27232
	Prdx4	0.253767	0.651169
	Eftud2	0.944272	1.66168
	Galnt1	0.573931	0.514871
	Faah	-0.33375	0.774418
	Aip	0.701752	0.684367
	Aip	0.701752	0.684367
	Flot1	-1.68433	2.42483
	Slc22a1	-1.95424	2.61864
	Atox1	0.457584	0.729672
	Degs1	0.174366	0.117071
	Napsa	-1.2442	2.00745
	Snap23	0.656025	1.03692
	Psmb1	0.158752	0.278462
	Hdac1	1.081	2.28149
	Ndufb11	-0.757697	0.85034
	Gsto1	-1.60568	1.96679
	Cyp3a25	-3.22599	3.15339
	Man2b1	-0.36787	0.360283
	Sod3	0.47985	0.353536
	Gclm	0.461872	1.10768
	Hgd	-0.358964	0.875153
	Amacr	-0.275078	0.699545
	Kif1c	-0.0687051	0.0204274
	Vps26c	-1.01057	1.92748
	Scarb2	-0.653031	0.770457
	Phb2	-0.518256	2.01695
	Ddt	-0.163033	0.231368
	Cpsf2	1.45922	1.38631
	Psmd4	0.681357	1.27559
	Psmd4	0.681357	1.27559
	Dhx15	0.455136	0.937355
	Purb	0.31943	0.339309
	Nmi	0.365079	0.44836
	Srsf5	0.507522	0.649528
	Kpna4	0.301814	0.332108
	Kpna3	-0.316812	0.562365
	Capn1	-0.960657	1.02698
	Anp32a	0.449103	0.865401
	Exoc4	0.451985	0.192408
	Phyh	0.258298	0.425457
	Pld3	-0.0848733	0.0414949
	Dhodh	0.379826	0.18738
	Rnf5	0.823953	0.262109
	Ech1	0.190185	0.352121
	Slc27a2	-0.417732	1.38517
	Gm5096	-0.55311	1.49382
	Bhmt	-0.55311	1.49382
	Cd151	0.567464	0.785244
	Psmd14	0.103645	0.170085
	Adam10	0.607127	0.516729
	Npc1	-1.05215	1.57427
	Bet1	-0.505873	0.618025
	Anxa3	2.51446	5.22141
	Ap1b1	0.272817	0.424638
	Gstm6	0.246676	0.228554
	Mgll	-0.883302	2.30124
	Myadm	1.05496	1.10175
	Myadm	1.05496	1.10175
	Ndufa1	-0.737195	1.73084
	Nudc	0.385468	0.705321
	Sptlc1	1.63971	1.39255
	Cyp4a14	0.332435	0.273928
	Hnrnph1	0.69689	1.61788
	Chil3	0.954199	0.245888
	Api5	0.5285	0.706268
	Timm44	-0.545255	1.13794
	Cops5	-0.0314492	0.0246381
	Calu	1.02818	1.7394
	Lsm2	0.539714	0.516986
	Fxn	-0.38117	0.399862
	Aldh1a7	-0.46878	1.42052
	Psmb10	-0.391908	0.27259
	Gamt	-0.448275	0.94506
	Mrpl23	-0.743697	0.758727
	Zw10	1.15613	1.1445
	Cavin1	-0.278847	0.0874635
	Ddost	-0.0190577	0.0176875
	Cyp2j5	-0.548367	1.1796
	Cyp2j6	0.505553	0.195255
	Ap3d1	1.01923	1.65913
	Man2b2	-1.34656	1.84321
	Csnk2a2	-0.242663	0.116426
	Gucy1b1	-0.0795744	0.0249605
	Rdh16	-1.02451	1.4838
	Smarce1	0.459151	0.235075
	Prkag1	-0.0266726	0.0188395
	Banf1	0.208841	0.179511
	Asna1	0.829479	1.76279
	Slk	0.84212	0.757163
	Slk	0.84212	0.757163
	Trappc3	0.425168	0.566138
	Pgrmc1	0.198555	0.367672
	Copb2	0.210282	0.341421
	Dsg2	0.102795	0.046028
	Nipsnap1	-1.17713	2.31853
	Eif6	0.145926	0.19281
	Acot1	0.440464	0.926783
	Rpl35a	0.0343573	0.0231867
	Cd59a	-0.00952074	0.00795371
	Supt5	0.978488	1.61788
	Ilk	0.0827412	0.0625928
	Chkb	0.115532	0.100491
	Psmb5	0.209289	0.245215
	Nnmt	-0.896384	0.731422
	Sigmar1	-1.10764	0.783522
	Sigmar1	-1.10764	0.783522
	Dpm1	0.0815344	0.0606909
	Gm20716	0.0815344	0.0606909
	Eif3d	0.0497975	0.0454825
	Eef1b2	0.0449429	0.0395361
	Hmox2	1.35563	3.39842
	Ptp4a2	0.386793	0.611262
	Cideb	-1.25523	1.63479
	Nmt1	0.383373	0.653782
	Epb41l2	1.15008	2.57984
	Slc16a2	-0.424913	0.45416
	Ctss	1.19092	1.49524
	Emc8	-0.586034	0.481684
	Pdlim1	0.0365729	0.0315377
	Psma3	-0.0643329	0.0818159
	Sfn	-0.917502	0.136145
	Ugdh	1.56734	4.76251
	Ubr1	2.38484	1.24974
	Hsd17b12	0.051347	0.0653451
	Pigr	0.771377	1.46935
	Smpd2	-0.262841	0.163571
	Pfdn2	0.566027	0.603664
	Cfdp1	1.87288	1.39059
	Naglu	-0.511448	1.1527
	Wdr1	0.32129	0.653782
	Papss2	-0.954261	3.14319
	Mtx2	-0.438924	0.842563
	Rdh7	-0.537002	0.433928
	Dhcr7	-0.106628	0.0530203
	Shoc2	-0.250499	0.209642
	Ppt1	-0.199572	0.186228
	Zfr	1.44562	1.66801
	Ddc	0.516969	1.42862
	Cops3	-0.0958803	0.114049
	Cops4	0.0689428	0.0893054
	Hnrnpa2b1	0.222945	0.227811
	Gosr1	0.602783	0.373187
	Lamtor3	0.932669	1.17918
	Creg1	-0.25077	0.487475
	Psmc3	-0.35875	0.646947
	Clpp	-1.01515	2.49736
	Stk16	1.10144	0.238278
	Hsd17b7	-0.64363	0.937217
	Tom1	-0.0486567	0.0229219
	F5	1.9502	1.35768
	F11r	0.291249	0.255479
	Rpp30	0.621738	0.557531
	Stam2	0.238093	0.0727761
	Stam2	0.238093	0.0727761
	Cyp4a10	-0.288413	0.296455
	Cradd	0.0811484	0.0179537
	Rbbp9	-0.31928	0.287664
	Soat2	0.91857	1.57711
	F10	0.622605	0.508429
	Lin7c	-0.705423	0.35891
	Gnpda1	0.695754	0.944618
	Yme1l1	-0.283952	0.223961
	Gcat	-0.273139	0.447237
	Lgmn	0.253528	0.146988
	Afm	1.81943	3.70824
	Tpp1	-0.583364	0.653782
	Itm2b	0.207013	0.107769
	Coro1a	1.82553	2.73066
	Cope	0.299847	0.778959
	Rbm3	1.2691	1.7394
	Fhit	-0.429977	0.233406
	Casp8	0.022027	0.0245968
	Lancl1	0.79396	2.36177
	Vti1a	0.0672075	0.0237981
	Cyp1a1	0.256728	0.124221
	Cyp1a2	-0.559568	1.32802
	Adh1	-0.299115	0.753277
	Dhfr	0.592173	1.2482
	Hprt	-0.541117	1.4438
	Amy2a5	2.16446	0.724422
	Amy2a4	2.16446	0.724422
	Amy2a3	2.16446	0.724422
	Amy2a2	2.16446	0.724422
	Car2	0.166215	0.180086
	C3	1.22422	2.8759
	C4b	1.09818	1.40816
	B2m	0.159565	0.336437
	H2-Q10	-0.569653	0.883687
	H2-D1	-0.115998	0.133362
	Mt1	1.63906	0.406167
	mt-Nd1	-0.267043	0.102508
	Ada	-0.301603	0.136524
	Fabp4	0.59067	0.759407
	Araf	0.225492	0.153108
	Mup11	-5.18149	4.43989
	Mup18	-5.18149	4.43989
	Aldoc	-1.96724	3.1025
	Aldoa	0.368553	0.49158
	Got1	1.1931	3.85668
	Got2	-0.0964897	0.168855
	Cela2a	0.521944	0.146988
	Tuba1b	0.613129	1.8499
	Ldha	-0.872463	2.83701
	Hc	1.30465	2.27539
	Apoa4	1.10872	2.4353
	Gpi1	-0.335862	0.516729
	Ctsl	0.424635	0.337088
	Me1	-2.63056	3.48715
	Cfh	1.99377	3.6329
	Ttr	0.101722	0.150068
	Anxa2	1.68708	2.86066
	Alb	0.478355	1.36605
	Rrm1	1.2247	0.655805
	Serpina1a	-0.438644	0.242857
	Hsp90aa1	0.238207	0.505563
	Aprt	1.16479	2.93335
	Spta1	-0.0252783	0.00912906
	Ltf	-0.809839	0.130643
	S100a10	1.83035	2.28935
	Apoe	0.461656	1.37525
	Sod1	0.413249	0.154864
	Mdh2	-0.140177	0.262109
	C4bp	-3.48211	4.51119
	Gnai2	0.380452	0.513995
	Lyz2	1.69455	1.71141
	Itgb1	0.385054	0.64753
	P4hb	1.22914	3.21469
	Ncl	1.00123	3.34041
	Fth1	0.924892	2.13226
	Sod2	-0.699051	1.88657
	Apoa2	-0.794912	0.998634
	Surf1	-1.37395	1.10988
	Anxa1	3.26404	4.12288
	Eef1a1	0.0955688	0.167609
	Alad	-0.083835	0.126579
	Ctsb	-0.279289	0.653984
	Eif4a2	-0.422221	0.74508
	Eif4a2	-0.422221	0.74508
	Txn1	0.0928668	0.112219
	Gsta2	2.154	1.61583
	Gstm1	1.01223	3.76462
	Tcea1	0.622276	1.17611
	Rras	-0.330782	0.221075
	Slc3a2	2.09536	1.53307
	H1f0	-1.32405	0.523758
	Sub1	1.57324	1.65913
	Fn1	0.499889	0.571396
	Gpx1	0.0854474	0.159131
	Lamp1	0.53407	0.733492
	Hsp90ab1	0.0989066	0.143073
	Itga5	0.488841	0.583764
	Cyp2d9	0.0159692	0.0191375
	Gas2	0.799217	2.09737
	Nudt19	0.717468	1.79571
	Tcp1	-0.267053	0.529677
	Gusb	-1.48916	3.3844
	Fabp1	-0.349575	1.11174
	Cox5a	-0.997147	2.19271
	Cyp2b9	-0.0215946	0.00329638
	Rpl7a	-0.237015	0.417435
	Umps	0.102859	0.140815
	Scd1	-1.31249	0.49158
	Car1	-0.172487	0.155374
	Gpd1	-0.874664	2.54813
	Atp1b1	-0.321538	0.353904
	C1qb	1.62156	2.24381
	Rpl27a	0.255066	0.540278
	Rps16	-0.107596	0.19312
	Rpl7	-0.151979	0.271592
	Mdh1	0.313681	0.623211
	Rpsa	-0.13427	0.169334
	Calr	1.54442	3.70249
	Slc2a2	-0.30095	0.296721
	H2-Aa	0.777544	0.81107
	H2-Ab1	2.07282	2.0789
	Srp54a	-0.572022	1.24065
	Srp54b	-0.572022	1.24065
	Psmd3	0.316441	0.745555
	Lmnb1	1.9194	2.16273
	Anxa6	0.422837	0.246632
	Crp	0.947144	0.733664
	Rplp0	0.0193464	0.0258331
	Hmox1	3.13469	4.42605
	Glul	0.0748207	0.0746638
	Insr	0.172359	0.0587913
	Bpgm	0.0647407	0.0501837
	Nme1	-0.154389	0.167609
	Gstm2	0.926956	2.71693
	Hist1h1c	-0.0436735	0.0448373
	Car3	-0.335441	0.743231
	Lgals1	0.812509	1.45963
	Ldhb	0.726316	0.886386
	Srp14	-0.393402	0.894328
	F9	1.45638	2.51733
	Lcat	1.85592	2.4716
	Pah	-0.429987	1.10827
	Mmut	-0.88559	1.95637
	Enpep	-1.67273	1.45012
	Ass1	0.0363835	0.0550195
	Ctsa	-0.469252	0.84547
	Gapdh	0.119136	0.195255
	Lamp2	0.552897	0.695397
	Lamp2	0.552897	0.695397
	Eno1b	-0.283168	0.574532
	Ap2a2	0.0741358	0.0924539
	Gba	-1.07027	1.04356
	Selenbp1	-0.623195	0.975079
	Ppia	-0.134064	0.309883
	Tpi1	-0.555241	1.60503
	Hspa1b	0.754106	1.34928
	Pcna	1.79931	3.1183
	Ctsd	0.0635428	0.0908517
	Ighv3-6	0.98776	0.505563
	Slc7a2	-1.00238	0.752861
	Cfl1	0.256365	0.54667
	Fasn	-0.439187	0.533593
	Gstp1	-0.703439	2.23819
	Gstp1	-0.703439	2.23819
	F2	0.514297	1.08411
	Rpl13a	-0.324893	0.713717
	Serpinh1	2.32471	3.71622
	Gstm3	3.24836	6.21611
	Cox4i1	-0.466091	1.08038
	Hexb	0.144836	0.0411258
	Prdx3	-0.603773	1.72362
	Vim	1.71344	2.58021
	Plg	0.560149	1.07176
	Ubl4a	0.912595	0.757163
	Gna11	-0.184386	0.183923
	Gnaq	0.370413	0.174667
	Akr1b7	0.702092	0.373419
	Abcb4	-0.229221	0.522577
	Gc	0.364019	0.575673
	Lmnb2	-0.355805	0.136316
	Lmnb2	-0.355805	0.136316
	Tgm2	0.851941	2.69215
	Ptgs1	0.687676	1.15908
	Serpina1b	0.387144	0.581515
	Ap1g1	0.0836046	0.129797
	Eif3a	0.244918	0.418249
	Car5a	-1.86824	4.67392
	Tsta3	-0.755597	0.903889
	Glb1	-1.32337	2.456
	Tcea3	0.187134	0.0959905
	Ces1c	0.13456	0.183923
	Cat	0.33297	1.04076
	Ppib	1.46664	3.1025
	Cyp2d10	-0.446424	1.36837
	Gsta4	1.25753	3.54029
	Lta4h	-0.154374	0.224747
	Impdh2	0.689448	1.73084
	Aldh1a1	-0.700839	2.1615
	Acp2	0.902603	1.23126
	M6pr	0.840251	0.939669
	Asgr2	-0.0931953	0.0609296
	Rps2	-0.147093	0.183923
	Uox	-0.318253	0.63979
	Lyn	-0.794814	0.668709
	Lyn	-0.794814	0.668709
	Tln1	0.415771	0.911755
	Ezr	1.96132	1.31007
	Msn	1.01558	2.36405
	Rdx	-0.196512	0.362575
	Hsd3b2	0.511664	0.562436
	Hsd3b3	-0.512794	1.33873
	Ctnna1	0.0544648	0.0642063
	Klkb1	0.654359	2.40136
	Ptma	1.16559	0.537458
	U2af2	0.426819	0.623539
	Glud1	-0.459727	1.30233
	Pik3r1	0.304601	0.201338
	Psmd7	-0.0555525	0.0601424
	Sars	0.27289	0.555036
	Marcks	1.30587	2.88842
	Fkbp1a	0.286847	0.597909
	S100a8	2.04007	1.66168
	Man2a1	0.343182	0.574938
	Snrpb	0.771432	1.21741
	Gna13	0.142707	0.078328
	Plaa	0.0406169	0.0527274
	Xrcc5	0.285037	0.14242
	Lipc	0.64092	0.794771
	Rpl3	0.0764284	0.121324
	Mgat1	1.96197	1.72493
	Psmb8	-0.723138	0.992532
	Gjb1	-0.206859	0.103967
	Aco1	-0.272279	0.703918
	Apex1	0.780479	1.53802
	Adh5	-0.17634	0.414426
	Adssl1	-1.16531	3.1025
	Car8	-0.716633	1.0376
	Bgn	1.91028	1.10282
	Dcn	-0.27913	0.0388857
	Atxn10	0.638959	0.626617
	Nckap1	0.743414	0.859901
	Mug1	0.219617	0.505563
	Mug2	2.30205	4.4574
	Marcksl1	0.709936	0.508537
	Dpp4	-0.976602	2.59337
	Pabpc1	-0.0118921	0.0147906
	Ptpn6	0.731948	1.26215
	Ptpn6	0.731948	1.26215
	Hexa	0.241965	0.402992
	Nedd8	0.0089375	0.00840441
	Ahsg	0.75076	1.12836
	Oat	-0.0761231	0.0909331
	Vtn	1.10997	1.77614
	Gsta3	-0.260658	0.585949
	Msr1	0.488621	0.532011
	Msr1	0.488621	0.532011
	Ppic	1.54805	1.04303
	Fkbp4	0.289695	0.558383
	Des	1.69176	0.68554
	Saa4	-0.217045	0.122223
	Slc6a13	0.266787	0.231052
	S100a9	2.55267	2.48072
	Dbi	-0.275614	0.37455
	Map2k1	0.201936	0.1402
	Scp2	-0.570718	1.35228
	Ssb	0.883706	1.69238
	Drg1	0.464952	0.765939
	Serpinc1	0.569174	1.59465
	Cyp2f2	-0.419959	0.779772
	Proc	0.886055	1.18334
	Ranbp1	0.0856239	0.087457
	Ranbp1	0.0856239	0.087457
	Mif	0.12905	0.23958
	Ephx2	-0.593335	1.71141
	Asgr1	-0.116	0.110078
	Apoc1	0.0477803	0.0495934
	Usp4	0.494556	1.00497
	Rab5c	0.0965145	0.0943182
	Rab21	0.286336	0.286869
	Rab24	-0.204962	0.180086
	Rab17	-0.410282	0.173457
	Rab18	0.205389	0.280372
	Pdha1	-0.778585	2.36108
	Hal	-3.65985	5.30562
	Fah	-0.801574	2.40586
	Fbl	-0.106532	0.09747
	Canx	0.211367	0.337002
	Ap1m1	0.438215	0.603596
	Prdx1	0.00142455	0.00214833
	Cd81	-0.521137	0.356207
	Ptpn1	1.4107	1.4052
	Ptprk	2.07912	1.29186
	Ptpn12	0.356473	0.188815
	Ldlr	0.315948	0.401599
	Rpl12	-0.153	0.161186
	Rpl18	-0.393799	0.709012
	Tap2	-0.802414	0.818755
	Cpox	0.15231	0.255066
	Gnl1	0.454206	0.153639
	Por	-0.100864	0.172833
	Tagln	2.27834	1.92529
	Hmgcl	-0.788949	2.43199
	Hspa9	-0.140071	0.218016
	Mbl1	0.803416	1.19993
	Cap1	0.62271	2.07265
	Tkt	0.331878	0.754279
	Cd82	-0.182888	0.0691194
	Vps26a	-0.629456	1.04416
	Inmt	-0.406313	1.01964
	Rpl28	0.178604	0.103391
	Abca1	0.691909	0.373419
	Csk	0.0875459	0.0549797
	Mbl2	1.89632	4.43989
	Eci1	-0.925703	2.68614
	Sept2	0.846701	2.81755
	Sept2	0.846701	2.81755
	Stat5b	0.116634	0.0746638
	Pura	-0.818784	2.86066
	Cct8	-0.133331	0.201907
	Hist1h1e	-0.25815	0.318404
	Hist1h1a	1.39143	0.49158
	Hist1h1b	2.32408	2.67645
	Hist1h1d	1.141	0.49158
	Plin2	-0.4298	0.435039
	Akr1b3	4.48324	6.38369
	Akr1b8	2.0219	2.20083
	Cfl2	0.221475	0.338934
	Man1a	0.252339	0.325134
	Fkbp2	-0.555305	0.340413
	Acadm	-0.253244	0.449319
	Rangap1	0.267442	0.195849
	Gpx3	0.368365	0.268893
	Cdkn1b	0.314826	0.342146
	Nsf	0.749537	1.25037
	Vps4b	0.281972	0.320166
	Rab11b	0.295662	0.34425
	Fdx1	-0.718427	1.58939
	Adss	0.18903	0.277627
	Myo1b	-0.328289	0.189491
	Brcc3	0.278518	0.360283
	Nedd4	-0.0749939	0.109056
	Yap1	-0.816754	1.01976
	Stt3a	0.0251347	0.0292534
	Cryz	-0.438661	0.86791
	Aldh2	-0.301673	0.864625
	Aldh3a2	-0.580619	1.17573
	Capza2	0.181946	0.3422
	Map2k4	0.0278809	0.0162715
	Igfbp2	0.808335	0.463589
	Rpl6	-0.207996	0.337332
	Crkl	-0.145722	0.107157
	Rplp1	-0.386599	0.857938
	Rpl5	-0.130571	0.178141
	Rpl13	-0.310746	0.503242
	Eif1	-0.18474	0.19984
	Anxa5	1.22593	3.38618
	Abcd1	-1.35531	1.93752
	Tbca	-0.0224549	0.0230178
	Lmna	1.11777	1.70024
	Hspa4l	-0.919227	2.03504
	Hspa4l	-0.919227	2.03504
	Cbr1	0.88742	2.1651
	Cox7a2	-0.888649	0.701488
	Gstm5	0.638162	0.463589
	Tdo2	-0.338143	0.646035
	Slc25a4	1.98167	2.34163
	Mapkapk2	-0.732756	0.540716
	Serpind1	1.93872	4.3983
	Epb42	-0.315713	0.116507
	Hnrnpa1	0.314632	0.392609
	Hpd	-0.224878	0.543469
	Inpp1	-0.774109	0.839018
	Ppm1a	-0.176971	0.172933
	Pcyt1a	0.0694613	0.0606706
	Cdk5	2.2793	1.47624
	Psma2	-0.295996	0.651169
	Ctsh	-0.244652	0.228547
	Srp9	-0.260333	0.357201
	H2-Ke6	-0.317516	0.668709
	Gm4737	-0.912935	3.13456
	Ahcy	-0.912935	3.13456
	Fmo1	0.659463	2.08169
	Nat2	-0.603181	0.464074
	Gdi1	0.123445	0.17615
	Shmt1	-0.825437	1.48139
	Csrp3	-0.0819189	0.0753861
	Atp6v1a	0.245253	0.443367
	Atp6v1e1	0.0715588	0.0719833
	S100a11	2.95702	2.514
	Acadvl	-0.347894	0.837068
	Pa2g4	-0.425506	1.046
	Pa2g4	-0.425506	1.046
	Rab7	0.288896	0.574532
	Uros	-0.180232	0.100197
	Ppox	0.5927	0.596945
	Rpl9	-0.117624	0.148416
	Hsd17b2	-0.194183	0.29665
	Hsd17b4	-0.316496	0.861567
	Hdgf	-0.0550834	0.0594895
	Atp6v0d1	0.0869702	0.110078
	Fabp7	1.61615	2.67093
	Slc25a5	0.0878362	0.157541
	Lum	2.48969	2.50975
	Sqle	0.0333706	0.0111967
	Tst	-0.961665	2.97553
	Gm10184	0.829319	0.354266
	Kpna2	0.829319	0.354266
	Pon1	0.00171506	0.00221689
	Usp10	-0.19302	0.134282
	Ndufs6	-0.352286	0.481896
	Rida	-0.2963	0.476388
	Cpt2	-0.443717	1.23908
	Dbt	-1.68746	4.01246
	Hccs	-0.464527	0.424363
	Fdft1	0.942434	0.952942
	Pitpnb	0.254685	0.440284
	Slc16a1	-0.189091	0.124646
	Rab2a	0.0893785	0.109056
	Cnbp	0.39157	0.145334
	Cnbp	0.39157	0.145334
	Cnbp	0.39157	0.145334
	Idh2	-0.379001	1.16412
	Stom	-0.212603	0.235856
	Lipe	-0.921217	0.480922
	Rad23b	-0.118202	0.112814
	Nub1	1.04326	1.24647
	Faf1	-0.230066	0.173686
	St3gal1	-1.01274	0.578546
	Psmc4	0.165631	0.213214
	Adsl	-0.0409491	0.0514791
	Ddx6	0.324407	0.512796
	Adprh	0.70595	0.342217
	Fabp2	-1.23526	0.5574
	Abcd3	-0.716975	2.24853
	Rab8a	1.31797	1.16189
	Adk	-0.648573	1.63826
	Lrpap1	0.301565	0.284397
	Atp5j2	-0.598324	1.10176
	Gfer	-0.485187	0.850029
	Rab4a	0.77537	0.552477
	Acyp1	-0.650753	0.939669
	Atp5mpl	-1.90444	0.804647
	Nudt2	1.15516	2.55507
	Atp5e	-1.17898	2.16603
	Dynlt3	-0.305487	0.178141
	Cda	0.942312	1.01597
	Cox6b1	-1.05177	2.686
	Cox17	0.0425021	0.0195737
	Gm21987	0.0425021	0.0195737
	Atp5b	-0.43572	1.62958
	Cd38	-0.619885	0.75288
	Cyp2a12	-0.225696	0.431574
	Cyp2c37	-2.3422	4.51119
	Pdcd5	0.00752481	0.0030486
	Sssca1	-0.571435	0.38684
	Sssca1	-0.571435	0.38684
	Lad1	1.59971	1.02147
	Ncstn	0.964063	1.68712
	Atp6v1d	0.218441	0.237491
	Erp29	1.6093	3.67971
	Actn4	-0.481146	0.685786
	Snrpa1	0.549062	1.13801
	Tm9sf2	0.676603	1.33636
	Nadk	-0.142052	0.183923
	Mrps6	-0.44963	0.297339
	Acot8	-1.21596	3.01597
	B3gat3	-0.808917	0.285561
	Eef2	0.095265	0.139122
	Opa1	-0.769264	2.36201
	Ptpa	0.269362	0.116426
	Ctdsp1	-0.622317	1.04007
	Gulo	-0.602743	1.84481
	Slc26a1	-0.353933	0.497736
	Tnks1bp1	-0.458706	0.320732
	Bcl2l13	-0.138698	0.178214
	Nup43	-0.0123794	0.00708615
	Nup43	-0.0123794	0.00708615
	Fitm2	-1.1699	0.613156
	Eif5	-0.0582876	0.078328
	Ythdf1	-0.878439	1.55297
	Lman2l	1.411	1.4106
	Sf3b6	0.4574	0.481684
	Pcmtd1	-0.553331	0.625751
	Arpc4	-0.48066	0.368611
	Sec61g	-0.226462	0.114688
	Ruvbl1	0.685104	1.05364
	Eif3e	0.229505	0.419759
	Cdo1	-3.64357	1.70379
	Pcbp1	0.0620071	0.0709578
	Romo1	-1.27749	1.89813
	Ube2g2	0.0925616	0.0676913
	Nploc4	0.326408	0.376786
	Actb	0.441785	1.42189
	Cdc42	0.558457	0.974703
	Eif4a1	0.191004	0.384739
	Rps20	-0.597098	1.87695
	Rab5b	0.102852	0.157877
	Rab10	0.180353	0.131683
	Rab8b	0.202856	0.0549797
	Ube2m	0.425672	0.593909
	Ube2k	0.150801	0.182769
	Ube2n	0.170043	0.152579
	Actr2	0.145182	0.230097
	Actr1a	0.822171	2.04678
	Cops2	-0.0579158	0.0606706
	Cops2	-0.0579158	0.0606706
	Arl1	0.306228	0.351213
	Abce1	-0.400031	0.737231
	Rpl26	-0.410363	0.430028
	Psme3	0.366936	0.451648
	Rpl27	-0.326022	0.619052
	Pcbd1	-0.403171	0.417351
	Rpl37a	-0.332389	0.634447
	Sec61a1	-0.271614	0.407633
	Arf4	0.990971	1.14075
	Arf4	0.990971	1.14075
	Vbp1	1.74915	1.82289
	Dad1	-0.475686	0.569437
	Abat	-1.21392	2.93101
	Copz1	0.432954	1.20956
	Ufm1	-0.0508852	0.0424716
	Ap1s1	0.366598	0.394355
	Nutf2-ps1	0.2435	0.267323
	Nutf2	0.2435	0.267323
	Ywhag	-0.0914029	0.0930264
	Rras2	-1.3	1.70007
	Timm10	-1.20503	0.474403
	Timm13	-0.738871	2.21256
	Rps7	-0.199846	0.461905
	Ppp1ca	0.105672	0.167878
	Ppp1ca	0.105672	0.167878
	Ppp1cb	-0.0900999	0.120819
	Psmc1	0.125717	0.19181
	Psmc5	0.316371	0.707235
	Rps8	-0.0133661	0.0156375
	Rps15a	0.182432	0.419656
	Ube2g1	-0.361965	0.230097
	Ywhae	0.110134	0.183923
	Rps14	-0.310831	0.383689
	Rps23	0.228589	0.206609
	Rps29	-0.174827	0.275602
	Rps11	-0.103058	0.153969
	Rps13	-0.109926	0.174667
	Snrpe	0.256431	0.42152
	Snrpf	0.716521	0.96728
	Snrpg	0.992038	1.26647
	Lsm3	-0.0929815	0.0642063
	Lsm6	0.345755	0.252412
	Snrpd1	0.391279	0.505563
	Snrpd2	0.592821	1.0482
	Snrpd3	0.715404	1.06142
	Arf6	-0.320914	0.493979
	Psmc6	0.172206	0.305669
	Selenot	-0.435439	0.414383
	Dynlrb1	0.480756	0.310739
	Rps4x	-0.0798576	0.0870743
	Ppp2cb	0.299572	0.167311
	Rpl18a	0.0262381	0.0229219
	Acta2	2.73024	0.603952
	Ap2s1	-0.402009	0.56848
	Rhob	1.35976	0.479103
	Hpcal1	0.356397	0.281504
	Rpl23a	-0.404478	0.628397
	Rps6	-0.0313984	0.0274909
	Mtpn	0.0227574	0.0330041
	Hist4h4	0.497021	0.451587
	Hist1h4j	0.497021	0.451587
	Hist1h4k	0.497021	0.451587
	Hist1h4m	0.497021	0.451587
	Hist1h4n	0.497021	0.451587
	Hist1h4i	0.497021	0.451587
	Hist2h4	0.497021	0.451587
	Hist1h4h	0.497021	0.451587
	Hist1h4f	0.497021	0.451587
	Hist1h4d	0.497021	0.451587
	Hist1h4c	0.497021	0.451587
	Hist1h4b	0.497021	0.451587
	Hist1h4a	0.497021	0.451587
	Atp6v1b2	0.633844	1.34291
	Ran	0.212874	0.356767
	Rpl23	-0.262539	0.49158
	Rap1a	0.442506	0.543187
	Ube2d2a	0.0222178	0.0224118
	Rps25	0.200737	0.312879
	Rps26	0.470179	0.317734
	Elob	-0.526307	1.01439
	Gnb1	0.177815	0.208255
	Rbx1	-0.297009	0.109851
	Gnb2	-0.0816142	0.126809
	Rpl30	0.0347557	0.0323825
	Rpl39	-0.603765	1.0024
	Rpl31	-0.222121	0.356012
	Rps3	-0.105544	0.143073
	Rpl32	-0.0732673	0.0754321
	Gtf2b	0.596763	0.762918
	Rpl8	-0.0349469	0.0370879
	Ybx1	0.036263	0.0274632
	Rps27a	0.138965	0.282771
	Rac1	0.132574	0.130756
	Pafah1b1	0.520239	0.974957
	Hspa8	0.00608428	0.00912906
	Vamp3	1.29909	0.669387
	Tpt1	0.736323	1.82226
	Mpc1	-0.720542	1.21282
	Dnaja1	-0.0979775	0.0990935
	Hspd1	-0.442235	1.45552
	Eif4e	0.722338	1.8499
	Mapk1	0.160521	0.192408
	Ppp1cc	0.326214	0.472164
	Ppp1cc	0.326214	0.472164
	Gnas	-0.250371	0.461905
	Ywhaz	0.850959	2.68614
	Ube2b	-0.0918109	0.0449589
	Sumo1	0.11304	0.0449589
	Dynll1	1.18156	2.94347
	Eif5a	-0.0675309	0.0516578
	Crip1	0.819511	1.07186
	Actg1	0.66152	0.943636
	Rps17	0.379421	0.392609
	Ube2i	0.236941	0.214909
	Rala	0.38808	0.0698843
	Rps10	-0.294701	0.616375
	Ppp2ca	0.0475956	0.0463109
	Phb	-0.798759	2.99901
	Csnk2b	0.358652	0.952942
	Rpl22	-0.749272	0.82307
	Actc1	0.240106	0.533965
	Ube2l3	0.17628	0.279978
	Rack1	-0.0619925	0.0972202
	Tuba4a	0.447231	1.41745
	Tuba1a	1.00355	0.785329
	Tubb4b	0.482737	1.37595
	Tuba1c	0.0628094	0.0590748
	Hist1h3h	0.965095	0.455062
	Hist1h3i	0.965095	0.455062
	Hist1h3g	0.965095	0.455062
	Hist1h3a	0.965095	0.455062
	Ywhah	0.744601	1.16283
	Sbds	0.442301	0.487998
	Smpdl3a	0.0985235	0.044981
	Kpnb1	1.27753	3.83752
	Psmb7	-0.253614	0.522577
	Ebp	0.77889	2.6531
	Pfkfb1	-1.4952	2.53606
	Selenop	-0.126166	0.0567196
	Vamp7	0.751247	0.851719
	Mpp1	0.993549	2.69149
	Pebp1	0.314238	0.635771
	Stim1	-0.252664	0.247327
	Hnrnph2	-0.41265	0.496875
	Hint1	-0.0785934	0.0949931
	Ufd1	0.498986	0.929767
	Elavl1	0.243813	0.310739
	Hfe	-0.457258	0.88943
	Idh3g	-0.850479	2.28288
	Slc9a3r1	-0.355581	0.52096
	Bid	-1.29168	1.92748
	Eif4ebp2	-0.588205	0.362446
	Stx4a	-0.980192	1.8499
	Vasp	1.72286	0.74508
	Irf3	-0.501293	0.67341
	Casp3	-0.484404	0.889999
	Akr1c6	0.0116529	0.0179537
	Urod	-0.345298	0.721236
	Gaa	-1.27925	3.15303
	Cct7	-0.393185	0.936437
	Cct2	-0.262314	0.628367
	Cct4	-0.262713	0.560177
	Cct5	-0.332259	0.729672
	Cct3	-0.266679	0.455635
	Tgfbi	2.03563	1.09113
	Phf5a	0.846015	1.43115
	Rpl36al	-0.215021	0.265952
	Rpl36a	-0.215021	0.265952
	Tubg1	0.27985	0.199551
	Cbx1	0.418011	0.224747
	Eloc	0.093716	0.0672646
	Arf1	-0.0459854	0.0365448
	Arf5	0.589802	1.67131
	Erh	0.962979	1.83977
	Gm10131	0.962979	1.83977
	Rhog	0.797365	1.68166
	Isoc2a	0.118878	0.146345
	Serping1	0.373257	0.254892
	Serpinf1	1.34781	1.59012
	Mcm6	0.984425	0.247
	Csrp2	0.948356	0.707079
	Csrp1	3.12308	5.20586
	Rptn	-2.11181	0.146485
	Sptlc2	2.29223	1.88858
	Sephs2	-0.387016	0.689325
	Atp1b3	-0.519652	0.967469
	G3bp2	-0.330137	0.376466
	G3bp2	-0.330137	0.376466
	Anxa11	0.0984671	0.138296
	Vps45	0.763323	0.750247
	Anxa4	0.16202	0.224747
	Irf6	-0.0873969	0.0281536
	Fhl1	1.00567	0.698433
	Anpep	0.816085	0.650679
	Atp5j	-0.147944	0.0602011
	Ppp4c	0.104691	0.0596935
	Smad4	-0.955357	0.648218
	Coq7	-0.218435	0.339877
	Gclc	0.289135	0.493979
	Cxadr	0.067854	0.0461942
	Ctsc	0.0950526	0.105436
	Lypla1	-0.647394	1.54034
	G3bp1	-0.0733064	0.109056
	Casp7	-0.197715	0.122024
	Pex7	0.05784	0.0392007
	Fmo5	1.15652	3.6219
	Dtymk	2.13167	2.57316
	Dtymk	2.13167	2.57316
	Masp1	1.98016	1.92501
	Tubb5	0.89929	2.19188
	Gchfr	-1.68266	2.2867
	Psmb4	-0.258114	0.279779
	Rplp2	-0.12406	0.258707
	Uqcrh	-0.872088	2.50637
	Gabpa	-0.0232007	0.00876294
	Xdh	0.614387	2.25122
	Il6st	-1.54405	1.12642
	G6pdx	1.83202	2.06111
	Apoa1	-0.140396	0.186228
	Rbp4	1.58681	3.1955
	Serpina1d	-0.403694	1.01775
	Serpina1e	-5.90207	5.11098
	Rbp1	1.13162	2.14728
	Hnrnpul2	0.0296617	0.03614
	Egfr	-0.358418	0.493979
	Apoh	2.58324	3.62722
	Sec23a	0.446814	1.24635
	Vcp	1.30451	4.12288
	Aqp1	-0.366403	0.479103
	Uba1	0.110046	0.167636
	Ctnnb1	0.0590133	0.092475
	Jup	0.102957	0.0980992
	Grb7	-1.08435	1.67183
	Atp5a1	-0.470603	1.65053
	Atp5a1	-0.470603	1.65053
	Bche	0.44609	0.333811
	Serpina3m	-0.00344674	0.00177395
	Pfdn6	1.19736	2.4391
	Rela	0.11463	0.0567141
	Ckb	1.34408	3.08689
	Smpd1	0.128765	0.0636945
	Yes1	-0.381277	0.27589
	Top1	1.18899	1.12772
	Acp5	-2.05354	3.42778
	Rcn1	1.3394	0.597909
	Cyp2e1	-0.378266	0.946164
	Fabp5	-1.36417	1.60627
	Gch1	-0.193096	0.294666
	Rnf123	-0.0939497	0.0636945
	Eif5b	-0.405323	0.529004
	Gnpat	1.21465	0.804647
	Cab39	0.170298	0.186049
	Atp5k	-0.59102	1.86235
	Serpina6	-0.685013	0.396443
	Clu	1.54946	2.68998
	Anxa7	0.063958	0.0719833
	Igf2r	-0.211352	0.0652229
	Acads	-1.12562	3.91189
	Ambp	1.74747	3.12636
	Lgals3bp	0.624578	1.36967
	Bax	0.873534	1.66215
	F13b	1.81831	0.704318
	Fbln1	1.71162	1.18913
	Fbln1	1.71162	1.18913
	Zc3h18	0.860355	1.14663
	Rbm15	0.170696	0.102291
	Bcas3	0.783418	0.445465
	Npepps	1.01999	2.55507
	Pepd	0.499448	0.881169
	Ptcd3	-1.08601	1.97843
	Mocos	-0.67371	1.09113
	Aars2	-0.556981	0.558243
	Nsun2	-0.0634646	0.053576
	Urad	-1.19157	3.05771
	Parp14	-0.0309851	0.00355059
	Pi4k2a	0.61896	0.158897
	Hsdl2	-0.430916	0.999023
	Cd163	-0.390101	0.186228
	Cd163	-0.390101	0.186228
	Slc39a7	0.909557	0.728709
	Osbp	1.03573	1.98505
	March5	0.306204	0.157256
	March5	0.306204	0.157256
	Mup3	-1.41455	2.06454
	Dnm2	0.516959	1.62958
	Tpd52l2	0.604787	0.936653
	Tap1	-0.0986803	0.0527274
	Mrpl10	-0.499748	1.12612
	Hs1bp3	-0.244863	0.240185
	Cul4a	0.496487	1.10008
	Plbd2	-0.764012	1.20921
	Dnm2	-0.357841	0.287661
	Ppp1r21	2.2288	1.82245
	Faf2	0.521472	1.77298
	Rpa2	2.37721	1.11176
	Srsf10	0.680645	1.29326
	Fam107b	-0.244289	0.0943182
	H2-K1	-0.31451	0.516432
	Gm49909	1.12212	2.57316
	Myl12b	1.12212	2.57316
	Aarsd1	-0.250959	0.481317
	Gtf2f1	0.50386	0.455185
	Gmps	-0.130778	0.109056
	Mat2a	0.431993	0.616093
	Mat2a	0.431993	0.616093
	H2afv	0.927278	0.353305
	Pde12	-0.298936	0.189491
	Pde12	-0.298936	0.189491
	Zc3h15	0.541535	0.650679
	Usp39	0.344494	0.261325
	Usp39	0.344494	0.261325
	Aamp	0.427219	0.21654
	Stx2	1.03425	0.678247
	Llgl2	-0.0810392	0.0229219
	Hsd11b1	-2.79434	5.08927
	Fam98a	0.160557	0.112161
	Cwc27	1.75359	0.233406
	Nlrx1	-0.140501	0.0689723
	Uba3	-0.213976	0.195255
	Echdc2	0.0895072	0.115538
	Scrn3	-0.618295	0.998634
	Metap2	0.416257	0.721588
	Xylb	0.0672013	0.0813734
	Exoc5	0.102638	0.106739
	Scamp1	0.157512	0.252412
	Dpysl3	1.62199	0.341441
	Fubp1	-1.86038	4.06842
	Rabggtb	0.461724	0.252412
	Uap1l1	2.64364	4.00156
	Ap2m1	0.337392	0.474687
	Srsf6	0.682719	0.78336
	Psmd1	0.253188	0.533593
	Nfix	-0.147117	0.115561
	Smyd5	-0.748219	0.609716
	Esyt2	1.07392	0.669248
	Dhrs11	0.112722	0.125848
	Rasip1	-0.13393	0.0712907
	Khsrp	1.98334	3.62722
	Tradd	0.0942022	0.0402917
	Rars2	-0.84013	0.61787
	Ddb1	-0.0679794	0.0919844
	Vars2	-1.37468	1.37302
	Hspa4	0.130859	0.209642
	Sec24a	0.362117	0.353393
	Bckdha	-0.394646	0.866682
	Ndufv3	1.20445	2.17715
	Hectd3	-0.353875	0.171601
	Sfxn3	-0.717946	0.67221
	Usp5	0.302395	0.592743
	Cmpk2	2.07208	2.26878
	Esyt1	1.47884	2.63488
	Fbxo7	-0.293638	0.305405
	Cops9	-0.534036	0.435039
	Mrps11	-1.21296	1.82448
	Lbr	1.58804	2.95577
	Bad	-0.914412	0.439261
	Slc16a10	0.0412138	0.0188395
	Pid1	-0.380055	0.626598
	Spryd7	0.0841414	0.0967363
	Tmem109	0.825858	0.356551
	Otulin	1.11888	0.933819
	Poldip3	0.906874	0.643677
	Ttll12	0.605669	1.33537
	Yipf3	-0.0411828	0.0162715
	Ube2z	-0.167845	0.105074
	Xpnpep1	-0.212711	0.307828
	Gm4951	0.521178	0.245072
	Agxt2	-0.0043516	0.00531403
	Ugt2b36	0.102294	0.162561
	Trmt10c	-1.79906	1.42967
	Eif3j1	-0.168302	0.201103
	Stam	0.0956982	0.0519303
	Alg10b	-0.098493	0.0459569
	Hdhd2	-0.626389	1.35562
	Ndst1	0.0331783	0.0176875
	Pdap1	0.292614	0.239306
	Babam1	0.172411	0.0990935
	Dtx3l	0.361016	0.883687
	Ndufb6	-0.819574	1.45543
	Srsf11	0.266055	0.151855
	Sf3b2	0.4037	0.499887
	Rmdn3	-1.1149	2.68479
	Smu1	1.0936	1.47822
	Mccc2	-1.29705	4.09179
	Gpd1l	0.192469	0.192408
	Gpd1l	0.192469	0.192408
	Ppp1r7	0.463481	0.600696
	Washc4	0.407758	0.279139
	Spata5	1.28099	3.4302
	Mcu	0.029051	0.0206179
	Lclat1	1.00385	0.850029
	Acsm3	-1.71409	3.87482
	Cryzl2	-0.2082	0.357324
	Ugt3a1	-1.04471	2.37052
	Prrc1	0.459816	0.790726
	Sec31a	0.508448	1.63363
	Iqgap2	-0.288973	0.622511
	Tars2	-1.6438	1.05971
	Acsf3	-1.36085	2.29936
	Dipk2a	0.822337	0.567763
	Agt	0.765442	0.580216
	Them4	-2.28859	2.57316
	Pgap1	-0.124004	0.0527274
	Fam91a1	0.162218	0.0961193
	Fam91a1	0.162218	0.0961193
	Ermp1	-0.35535	0.303087
	Pecr	-0.531153	1.17781
	Ncbp1	1.15297	0.710812
	C1rl	0.45948	0.452604
	Lrrfip1	-0.567299	1.16063
	Sult1d1	-0.761695	1.73189
	Tmed1	0.789546	0.684367
	Acly	0.0585026	0.0440536
	Nt5c2	0.979498	0.495398
	Afg1l	-1.9504	3.59438
	Itga1	0.682178	1.22883
	Smim26	-0.0717474	0.0336881
	Naa10	0.241744	0.297339
	Kcnip3	-1.09417	0.489864
	Ilf3	0.238601	0.127602
	Usp9x	0.26967	0.644996
	Kpna6	0.789527	0.476541
	Slc27a5	-0.859085	3.02313
	Odr4	-0.0493585	0.0266013
	Pds5b	-0.325473	0.264453
	Tapt1	0.490702	0.19984
	Ddx17	0.640119	0.989651
	Ankrd28	-0.175219	0.0753861
	Opa3	0.114844	0.105763
	Lrrc47	0.617399	1.12772
	Itgb2	2.12705	0.89765
	Srsf4	1.78201	1.38791
	Pnp	0.124083	0.189491
	Fech	-0.093899	0.0990935
	Acp1	-0.0288261	0.0221481
	Cyp2c67	0.463428	0.906042
	Ddx46	1.30029	0.75804
	Thrap3	0.475354	0.922637
	Galns	-0.602592	0.668709
	Gls2	-2.07336	4.69533
	Ndufaf2	-0.215309	0.165466
	Pex1	-0.276932	0.353904
	Mrtfb	-0.432401	0.222032
	AU022252	-0.57642	1.61361
	Prkaa1	-0.782992	0.389687
	Tmem256	0.0636806	0.0235859
	Arrb2	1.02647	0.485425
	Nufip2	1.06088	0.472833
	Abhd15	0.474228	0.419759
	Gm4952	-1.00573	2.56339
	Mup20	1.08038	3.21469
	Arhgap1	1.2167	1.6869
	Osbpl9	-1.52543	1.67131
	Eps15	0.234831	0.242524
	Rilp	-0.397809	0.207298
	Exoc1	0.0793018	0.0425185
	Rtp3	-0.34598	0.510623
	Capza1	0.232132	0.429826
	Mocs1	-0.959184	2.02779
	Mrpl43	-0.824496	0.863468
	Krtcap2	-0.119463	0.102593
	Aox2	-0.793667	0.465235
	Npm1	-0.0384908	0.0506596
	Cyfip2	-0.0625622	0.0461942
	Psme4	0.00758739	0.00531403
	Tns3	0.0984491	0.0406503
	Sco1	-0.590728	0.384898
	Luc7l3	0.464251	0.27589
	Clint1	0.344429	0.590688
	Pfas	0.92063	1.09751
	Ewsr1	0.426078	0.870977
	Pctp	0.0649928	0.0306975
	Thoc5	0.530192	0.148582
	Rab1a	0.533472	1.10845
	Acaca	-0.746351	0.811163
	2610507B11Rik	-1.55657	0.337332
	Rabl6	0.352298	0.377765
	Trp53rka	-0.164771	0.0602011
	Dnajc11	-0.213462	0.183923
	Mrps18a	-0.945663	1.3558
	Bloc1s3	-0.392721	0.261325
	Hykk	-0.980519	1.88889
	Rpl10a	-0.15152	0.22533
	Parl	-0.0819173	0.0207691
	Arcn1	0.473235	0.891428
	Jagn1	0.359175	0.235075
	A1cf	-0.50285	0.892438
	Orm1	1.31212	1.48334
	Ogdh	0.421385	1.29443
	Cttn	0.53607	0.80368
	Grb2	0.470701	0.746223
	Grb2	0.470701	0.746223
	Gm2a	-1.46623	1.90278
	Clpb	-1.5354	1.65203
	Psmb6	0.153992	0.201752
	Csnk2a1	0.0465585	0.047134
	Gm10031	0.0465585	0.047134
	Slc30a1	0.44951	0.377765
	Slc30a1	0.44951	0.377765
	Khdrbs1	0.33721	0.45075
	Gcdh	-0.854183	2.47133
	Stxbp3	-0.229115	0.285324
	Naca	-0.101167	0.0970569
	Akt2	-0.533327	0.726833
	Serpinb6a	1.16713	2.01947
	Ripk1	0.222864	0.146988
	Stip1	0.458078	1.06884
	Caprin1	0.186789	0.235856
	Pter	0.318298	0.464139
	Vdac2	-0.0768864	0.105143
	Vdac3	-0.0629861	0.0833482
	Coq8a	-0.29342	0.67341
	Kpna1	0.573183	0.364649
	Papss1	3.41479	2.07132
	Rbbp4	0.502253	0.964002
	Rbbp7	1.22201	2.27635
	Cyp7b1	-2.14479	2.80644
	Adipoq	0.134727	0.0473525
	Scarb1	-0.423976	0.973626
	Tmpo	0.877171	1.68166
	Tmpo	0.877171	1.68166
	Tmpo	2.26591	0.9288
	Hars	-0.201123	0.333255
	Ppm1g	0.621364	0.88843
	Cdc37	0.330824	0.644018
	Cybb	1.22772	0.914782
	Abcb7	-1.02826	1.86156
	Gbp3	0.692632	0.879085
	Sdf4	-0.749097	0.611262
	Cfi	1.16495	1.83586
	Gstt2	0.362613	0.938033
	Prpf4b	0.0931144	0.0634752
	Ppp2r5e	0.0687552	0.026075
	Fadd	-0.888041	1.25037
	Mapre1	1.10055	2.68681
	Prdx2	-0.0788083	0.0949931
	Arg1	-0.194053	0.478755
	Tsg101	0.578076	0.283734
	Hcfc1	0.478696	0.580886
	Pafah1b2	0.0904593	0.0668926
	Eif2d	1.46509	1.39285
	Sntb2	0.21886	0.0832385
	Fnta	0.0562352	0.0229219
	Serpinf2	1.63434	3.98596
	Igbp1	0.143498	0.112161
	Apoc4	-0.477111	0.735274
	Bcap29	0.34818	0.200966
	Bcap31	0.258972	0.284397
	Cox7a2l	-0.232166	0.171512
	Cfhr1	2.47552	2.97977
	Hras	0.0164368	0.0103682
	Cmah	-1.30267	1.75188
	Hadh	-0.780252	2.21919
	Plpp1	1.11921	1.50364
	Trim25	-0.0968326	0.0842662
	Rad21	-0.133176	0.0675086
	Fscn1	1.26717	2.3845
	Fcgrt	0.022978	0.00531403
	Fdxr	-0.523449	1.05622
	Gpam	-1.07634	2.99664
	Gdi2	0.381741	0.963247
	Arhgdib	1.17656	2.686
	Gcgr	-0.657871	0.571396
	Ifi47	0.433207	0.865051
	Hp	2.69599	3.1183
	Ddx19a	-0.0467578	0.0388129
	Cbx5	2.05168	0.94506
	Hsd3b5	-2.3451	3.18048
	Hsph1	0.310491	0.587542
	Itih1	0.445778	0.527293
	Itih3	3.04521	1.19838
	Dnajc1	-0.767934	0.34808
	Mrps31	-1.21481	2.88876
	Cd47	-0.046064	0.065186
	Eif2b4	-0.20103	0.171512
	Kif5b	0.362909	0.320331
	Lasp1	0.63757	0.951007
	Pdcd4	1.09136	1.92619
	Mrc1	-0.213968	0.203282
	Pzp	0.732197	2.28149
	Myh10	1.37128	0.776203
	Pcbp2	0.0837248	0.127319
	Pea15a	1.22165	2.59475
	Pon2	-0.762413	2.05905
	Pon3	-0.98324	2.47234
	Srsf2	0.746596	0.95901
	Ddx3y	0.0449007	0.0461942
	Rhoc	1.08174	0.904986
	Dag1	0.20528	0.129496
	Ddx3x	0.0184817	0.0229219
	Ssr4	0.0308076	0.0329499
	Snrpa	0.874657	1.24974
	Snrpc	0.429301	0.504125
	Sptbn1	0.0352721	0.0274757
	Thrsp	-1.65935	2.67967
	Tgoln1	0.697541	0.757163
	Trim28	1.16076	2.18928
	Tsn	0.323408	0.450268
	Tfrc	3.20884	4.12288
	Snrnp70	0.902948	1.39419
	Phlda1	-1.11652	0.785329
	Sh3gl1	0.229579	0.103203
	Ostf1	0.646947	0.639806
	Ndufa4	-0.405757	0.743231
	Cstb	1.11629	1.89813
	Ndrg1	-0.426778	0.154794
	Fkbp3	-0.572222	1.18231
	Ugt1a9	-1.10931	2.74102
	Vat1	1.08195	2.75576
	Zyx	1.34663	2.87576
	Commd3	-0.474226	0.854756
	Mapk3	0.232034	0.291709
	Nup62	1.10308	2.31853
	Ces3a	-1.53033	3.75131
	Ugt1a1	-0.530634	1.67131
	Cavin2	-0.882946	0.448332
	Crk	0.310932	0.296517
	Maoa	-2.65986	2.86268
	Cdk6	0.0441075	0.0213784
	Surf4	0.600739	1.71464
	Stxbp2	-0.0156892	0.00912906
	Isg15	1.66469	2.47605
	Ifit3	1.73863	1.24647
	Rgn	-0.029632	0.0372784
	Fkbp5	0.430918	0.350351
	Hspe1	-0.380116	0.890716
	Ugt1a6a	-0.384565	1.00244
	Ugt1a7c	-0.384565	1.00244
	Sord	-0.234103	0.573831
	Cyp2c29	-1.48135	3.99252
	Cyp3a11	0.126318	0.165466
	Cyp4b1	-0.0632397	0.0590748
	Cyp3a13	-0.476616	1.07408
	Gstt1	-0.61513	1.56778
	Cyp7a1	-1.06433	1.05519
	Gpd2	-0.822771	1.58809
	Srm	1.14159	3.0445
	St6gal1	1.94683	1.92002
	Azgp1	1.04633	1.10768
	Vcl	0.0548366	0.0642063
	Gart	-0.119595	0.0694919
	Gart	-0.119595	0.0694919
	Retsat	-0.888631	2.04756
	Cltc	-0.00940846	0.0103306
	Sptbn2	-1.50055	3.01921
	Myorg	0.000446462	0.000481106
	Hbs1l	0.528722	0.738496
	Ltn1	0.884313	0.582812
	Swap70	0.573022	0.163571
	Cdc5l	0.682869	0.414864
	Fam120a	0.135199	0.167609
	Nop58	-0.760754	0.581196
	Gbf1	0.270973	0.195255
	Enpp3	-0.00249402	0.00107867
	Slc25a23	-1.09216	0.726365
	Nomo1	-0.645535	2.24853
	Prdx6	-0.482967	1.51326
	Kdsr	-0.128717	0.0179537
	Tpm4	1.4411	3.84545
	Rxra	0.930189	0.737231
	Npepl1	-0.354261	0.505563
	Dusp23	0.860359	0.552477
	Cpsf6	0.175694	0.130643
	Sec24d	0.0295363	0.0279218
	Snx1	0.288927	0.174934
	Zc3h11a	1.32228	0.921349
	Zc3h11a	1.32228	0.921349
	Skiv2l	-2.42793	0.56776
	Ppp2r2a	0.2389	0.195849
	Tnpo3	1.26408	1.61427
	Ppp4r3a	0.851838	0.522577
	Bckdhb	-0.655123	2.1862
	Nudt16	-1.07051	1.13408
	Snrnp200	0.88848	1.97534
	Abcf1	0.108217	0.0845974
	Fxr2	1.53081	1.90297
	Uggt1	1.11941	3.05136
	Xpo1	0.539436	1.07336
	Ubxn7	0.428941	0.154782
	Txndc15	-0.483124	0.923935
	Pex11g	-0.222848	0.107131
	Sepsecs	-0.560249	0.974703
	Pcnp	-0.0338103	0.0111967
	Cox11	-0.418584	0.484269
	Sat2	-0.444676	0.310739
	Tatdn1	0.195426	0.106427
	Pnlip	1.54134	0.720135
	Snx6	0.818466	1.44326
	Fkbp15	0.00570942	0.0030486
	Oxsr1	-0.38442	0.321024
	Atl2	-0.385661	0.695087
	Txlna	1.75634	1.59012
	Lrpprc	-1.01152	3.06152
	Mff	-0.0807794	0.0304252
	Ppp2r5a	-0.585485	0.438137
	Pigs	0.345522	0.396443
	Dync1li2	1.50151	2.49547
	Srsf1	0.710364	0.840885
	Srsf1	0.710364	0.840885
	Mylk	1.81278	2.2867
	Ado	-0.894759	1.1326
	Ado	-0.894759	1.1326
	Snrnp40	0.966213	1.01225
	Snrnp40	0.966213	1.01225
	Abhd10	1.38219	0.523717
	Mapre3	1.01995	2.30182
	Dhx29	-0.310133	0.131553
	Exoc8	-0.780164	0.600081
	Jpt2	3.45598	3.12636
	Rab35	0.261894	0.169871
	Naa35	1.29565	0.954836
	Nudcd1	-0.232044	0.117499
	Dalrd3	0.388825	0.183923
	Ddx58	1.25312	2.97291
	Bnip1	0.959222	0.63735
	BC003965	-0.421559	0.464139
	Kng2	1.13572	2.00575
	Paqr9	-1.80095	1.47617
	Vkorc1l1	0.237696	0.512796
	Cyp2c54	-1.12977	3.12636
	Fetub	0.563034	0.902022
	Sbf1	2.73668	0.285561
	Tex2	2.37167	2.31853
	Ube2o	0.52588	0.456755
	Cnot1	1.31265	1.35724
	Cand1	-0.0854204	0.113767
	Mlec	-0.265626	0.459292
	Lsm8	0.67272	1.0123
	Rps9	-0.188336	0.267323
	Snx12	0.701599	0.573831
	Spcs3	0.152513	0.192732
	Myl12a	1.10875	1.33873
	Gm49909	1.10875	1.33873
	Rps27rt	0.012466	0.00795371
	Rps27	0.012466	0.00795371
	Rpl10-ps3	-0.130215	0.173457
	Rpl10	-0.130215	0.173457
	Rpl35	0.0513489	0.0584885
	Gm2000	0.0513489	0.0584885
	Eif2s1	0.0656603	0.0738338
	Rps27l	-0.0251236	0.0245968
	Ube2r2	0.153307	0.0837313
	Rpl36	-0.0429694	0.0497351
	Rps12	-0.158825	0.18738
	Rps12-ps3	-0.158825	0.18738
	Rpl17	-0.0742726	0.0983606
	Nadsyn1	-1.06208	0.865756
	Znrf2	-0.480641	0.304383
	Tm7sf2	-0.863244	2.63854
	Slc39a14	1.85352	2.32963
	Ppp2r1a	0.269719	0.589332
	Atp5md	-0.693872	0.349025
	Apool	-0.508694	1.06855
	Tmed3	0.0562733	0.0121287
	Msrb2	-0.427945	0.327856
	Fbxo22	0.0534591	0.0656332
	Haao	-0.339241	0.384745
	Ubfd1	2.05291	1.47688
	Ccdc25	0.118454	0.0363328
	Snd1	-0.587726	1.40769
	Ostc	-0.504278	0.783522
	Nap1l4	-0.145468	0.138794
	Snx3	-0.474273	0.380826
	Mtch2	-0.776613	2.79499
	Mtch2	-0.776613	2.79499
	mt-Nd3	-0.436864	1.11534
	mt-Co3	-0.465857	0.484993
	mt-Nd4	-1.50721	0.937676
	mt-Atp6	0.724509	0.303515
	mt-Atp8	-0.82215	0.84752
	mt-Co2	-1.09547	3.05394
	Tpr	0.498593	0.653782
	Cyfip1	0.496342	0.716647
	Fuk	0.964349	0.366706
	Ndufa12	-0.368042	0.565402
	Nipsnap2	-0.191206	0.0980992
	Hook2	0.808905	0.798339
	Tubb2a	-0.0439106	0.0461942
	Prcp	-0.825669	1.33109
	Narfl	0.0687914	0.03614
	Sugct	-1.85518	3.39842
	Spag7	-1.16054	1.46594
	Eml2	0.263037	0.131683
	Ldhd	0.607639	1.83622
	Chchd10	-0.728915	0.63544
	Ppp2r1b	0.109155	0.0451367
	Micos10	-1.38261	1.78366
[truncated: 1,785 more rows]

## Sheet: Figure 3
Figure 3
a	Weeks elapsed	TGAlbcre-	TGAlbcre+
	60		1
	53		1
	61		1
	15		1
	51		1
	60		1
	54		1
	45		1
	51		1
	66		1
	54		1
	56		1
	61		1
	63		1
	63		1
	50		1
	56		1
	46		0
	46		0
	46		0
	46		1
	45		1
	51		0
	51		0
	50		1
	54		1
	51		1
	68		1
	42		0
	42		0
	30		1
	55		1
	56		0
	56		0
	70		1
	67		1
	60		1
	63		1
	58		1
	47		1
	63		1
	59		1
	53		1
	67	0
	67	0
	67	0
	67	0
	67	0
	67	0
	44	0
	67	0
	49	0
	67	0
	57	0
	55	0
	47	0
	47	0
	47	0
	46	0
	46	0
b
	Age	nATF6+/p, Albcre- (Male, n=20)																						nATF6+/p, Albcre+ (Male, n=11)												nATF6+/p, Albcre- (Female, n=15)
	4					19.4	18.1	17.3			15.1	20.6	19.6				16.2	18.9						19.4	19.7				14.2							17.7	16.7		16.4	15.9	15.5	16.9
	5	21.7	21.3	22.2	21.4	20.4	20.5	19.4			19.7	23.5	21.5				20.1	21.4						21.2	21.8				18.4							17.3	16.8		17.5	16.5	17.5	16.9			17
	6	22.9	22.5	23.2	22.1	22.7	23.2	21.6			21.3	25.5	23.6				21.8	24.7						24.3	23.7				17.8							18.3	18.4		19.5	17.9	19.3	17.9			17.6	18.1
	7	24.8	24.7	24.9	24.5	23.6	25	23.4			22.6	27.1	25.2				23.4	26.1						26.2	24.8				20							18.6	19.3	20.1	19.6	19.8	21.7	19.6			18.1	19.2
	8	25.4	26.6	26	25.4	24.8	25.3	24.1			26.5	28.1	26.9				25.4	27.6						27.3	26.1				22.2							18.9	20.3	20.3		21	21.4	20.7			18.6	20.1
	9	27.6	27.9	27.8	26.7	25.6	27.4	26			27.7	29	27.5				26.2	28.6						28.9	27.5				24.5							19.8	20.9	22.2		20.5	22.4	20.7			19.7	20.5
	10	28.5	29.8	28.8	28.8	26.1	28.4	27.6			28.2	30.1	28.7				27.2	30.1						30.9	29.2				25.5							20.3	22.5	22.4		21.8	22.8	21.6			20.8	21.2
	11	29.3	30.6	28.8	30.4	26.5	28.8	27.6			28.8	30.9	28.8				28.1	30.4						31.5	30.8				25.7							21.2	22.9	23.2	22.3	22.5	23.8	22.1			21.9	22.1
	12	29.4	31.3	29.3	30	27.4	29.4	28.9			29.2	30.8	29.3				29.4	31.8						32.4	31.3				26.5							21.1	23.1	23.1	22.2	23.7	24.3	23.3			23
	13	30.3	32.9	28.8	31.1	28.1	30.9	29.6	29	27.9	30	32.8	28.5	30.6	28.1	30.4		32.6						34	31.2	29.2	31	28.5	27.2							21.3	23.5	23.6	22.8	24.1	25.4	22.8			23.1
	14	30.9	33.2	29.3	31.3	29	31.8	30.8	28.9	27.5	31			31.5	28.8	31		33						33.8	31.5	29.4	31.8	29.5	27.7							21.3	24.4	24.7	23.4	23.9	25.3	23.8			23.5	22.1
	15	32	34.2	29.4	32.8	29.4	31.8	32			31.2	32.6	29.8				31.3	33.3		32.5	30.5			34.5	32.5			29.3	28.8	33.5	27.4	30.9				22.5	24.5	24.3	24	26.5	29	26.4				22	22.8	23.5	21.9
	16	32	34.4	30.1	32.5	29.6	32.5	32.8			31.2	33.5	30.3				32.2	33.2	30.1	34.2	30.7			34.5	32.8			29.7	28.8	34.4	28.2	31.2				22.9	25.1	25	24	24.2	29.4	27.2		24.2	24.8	23.4	22.3	22.7	22.2
	17	32.6	35.3	30.9	34	29.9	33.1	33.6	31	28.8	31.2	33.2	30.5	32.2	31.5	32.9	33.3	33	29.7	34.6	30.7			34.4	32.7	31.8	33.3	29.6	29.4	34	28.6	31.1				23.2	26	26.8	24.2	24.8	27.3	26.9	27.9	24.3	24	22.9	23.5	24.8	23.1
	18	34.3	36.7	32.1	34.9	30.8	33.2	34.2	30.3	28.8	31.6	34.5	31.2	31.4	30.6	32.5	33.8	33.5	30.1	35.5	30.7			35.1	33.5	31.8	32.6	29.2	29.8	34.5	28.6	30.3	26.5			23.5	28.5	25.9	24.3	24.9	27.4	28.5	28.1	25.3	24.7	21.2	23.5	24	23
	19	34.1	35.9	30.8	35.5	31.9	34.3	35	30.2	29.4	31.2	34.2	31.1	32.8	32	33.1	33.6	35.1	30.2	36.8	30.9			34.8	34	33.3	32.5	30.3	30.3	35.1	28	30.6	27.3	28.6		24.1	25.5	27.3	25.3	26.8	29.8	30.2	28.2	25	25.7	24.1	21.9	22.2	23.2
	20	34.8	38.5	31.5	35.8	31.8	34.2	35.3	31.2	30.1	31.7	33.7	31.8	32.8	33.6	33	34.2	34.7	27.9	34.9	31.8			34.8	33.8	33	34.9	29.9	29.4	33.3	28.2	32.2	27.4	30.9		24.3	25.8	26	24.3	26.7	30.1	28.1	28.5	25.8	27.6	23.2	23.8	24.2	20.9
	21	35.1	36.7	31.4	36.8	31.8	34.8	36.2	32.1	30	32.2	34.6	32.7	33.8	33.2	33.4	33.7	35.5	30.5	36.9	32.9			35.8	34.1	33.1	34	30.3	30.8	35.8	28.8	31.8	28.6	31.5		23.7	26.3	28.4	24.2	27	28.9	29.9	29.6	25.6	24.3	23.2	24.5	25.1	24.4
	22	35.5	37.8	32.1	35.5	32	35.4	37.3	32	30.3	32.6	35.6	32.8	33.3	33.2	34	35.7	35.5	30.5	36.7	33.3			35.8	34.6	33.4	34.2	30.8	31.2	36.4	29.8	32.3	27.5	31.5		24	25.9	26.8	24.4	28	30.1	30.8	29.9	26.5	25.6	23.5	23.3	25.3	23
	23	36.5	37.6	31.3	35.6	33	36.5	37.8	32.8	30.5	33.1	35.9	33.3	34.2	34.6	34.8	34.6	37.7	30.2	36.2	32.1			37.3	35	34	35.1	31.3	30.9	35.1	29	31.3	27.7	32		23.9	27	27.8	25.8	28.4	31.5	31.1	29.7	26.8	26.8	24.4	23.7	24.3	23
	24	37	38.3	32.2	36.5	32.8	36.8	38.2	33.5	32	33.6	37.3	33.8	35	36.5	34.8	36.4	37	32.5	38.1	33.4			36.8	35.5	34.7	36.1	31.4	32	36.4	31	33.4	28	32		25.5	27.8	29.3	26.7	29.3	30.5	30.4	31.2	28.3	26.3	23.8	25.5	25.5	25.9
	25	37.8	39.3	32.7	38.4	33	37.3	39.4	33.6	32.4	34.5	37.9	34.4	35.1	36.9	35.3	37.1	38	32.8	40.1	33.7			37.5	36.1	34.8	36.3	31.5	32.2	37.8	31.1	33.1	28.8	33.2		24.5	27.4	29	26.1	30.6	30.7	30	31.2	26.4	26.9	24.4	23.7	25.1	24.6
	26	37.8	39.8	32.9	38.1	34.3	38.5	40.7	33.5	32.2	36.2	37.1	34.4	35.7	36.8	35.6	37.3	39	32.4	38.7	34.3			38.5	35.3	34.8	36.9	31.5	32.7	36.8	30.9	33	27.8	32.5		25.7	28.7	30.3	25.8	28.8	32.4	31.3	31.2	27.1	25.1	26	24.9	25.1	23.7
	27	38.6	39.8	32.3	37.6	34.5	39.3	40.9	34.9	33.5	36.5	37	35.3	36.7	38.5	35.1	37.9	40.6	32.5	39.7	32			39.6	35.8	36.3	37.7	32.8	32.3	37.7	29.8	31.7	29.2	34.7		26.3	27.8	29.2	26.3	29.9	30	33.2	31.3	27.6	27	27.9	26.4	26.1	24.9
	28	39.9	41.1	33.2	38.9	34.5	39.2	40.7	34.6	35.5	37.8	37.7	35.6	36	38.5	36.7	37.4	40.2	32.7	39.1	33.2			39.2	36.2	36.1	37.2	33.5	32.5	37.6	30.9	33.1	29.7	33.3		26.4	28.3	29.1	26.2	29.8	31.1	31.2	31.2	29	26.9	26.5	25	26.1	24.7
	29	39.9	40.6	33.1	38.8	34.5	40	40.9	34.5	33.7	38.1	39	37.1	36.2	39.4	37.1	37.4	41.7	32.2	39	33.8			40.2	35.8	36.3	37.4	32.7	32.5	37.3	31.2	32.5	29	33.8		25.8	29.5	33.4	26.5	30.9	33.1	30.8	31.8	28.6	28.2	26.2	25.6	27.2	26.2
	30	41.1	41.3	34.3	40.9	33.9	39.1	40.9	33.5	34	37.9	37.9	34.8	35.5	40.3	37.8	37.5	42	32.3	40.5	34.4			39.4	36.6	35.4	37.4	33.2	32.5	38	31.5	33.3	29.8	34.1		25.9	28.1	30.5	26.9	29.1	31.5	32.8	32.4	29.8	28	25.2	25.4	26.7	25.2
	31	40.6	41.4	34.3	40.8	35.3	40.1	40.9	35.8	34	37.8	38.4	36	35.6	40.9	37	38.7	42	33.4	42	34.8			40.7	37.4	35.8	37.9	32.3	33.2	38.2	32.4	33.5	29.6	33.8		26.2	29	31.2	26.5	30.8	31.2	30.7	34.1	30.8	27.3	28.6	27.3	27.1	26.7
	32	41.6	41.7	34.9	41.7	34.3	40.8	41.8	34.3	34.8	37	38.3	35.6	36.6	41	36.2	39.3	42.5	35.1	43.8	35.8			40.2	37.3	37.1	38.4	32.5	33	40.1	32.4	34.6	29	34.9		26.6	30.2	32.6	27.4	32.3	32	31.2	34.7	30.1	28.3	25.4	29.5	27.7	28.4
	33	42.4	42	36.1	40.9	34.8	40.4	41.3	33	35	36.2	38.2	36.3	36	41.7	38.2	38	43.8	34.6	43.7	36.3			40.1	36.8	36.8	38.9	33	31.9	40.2	33.3	35.2	29.7	33.9		26.6	27.7	32.8	28.9	30.9	32.9	31.4	34.4	30.1	29.2	26	26.9	27.3	28.1
	34	42.6	42.1	36.2	40.2	34.8	40.1	42	34	35.2	37.6	39	36.3	36.3	41.8	37.8	39.2	43.4	35.6	43.8	35.7			39.7	38	36.5	39.2	33.1	32.6	39.6	32.6	34.1	29.8	34.1		26.4	27.6	32.8	27.8	31.8	33.4	32.3	34	30.4	28	26.8	27.4	27	28.2
	35	41.8	41.3	35.8	41.5	34.4	41.1	42.5	34.5	35.4	37.5	39.1	37.2	37.1	42.8	38.5	39.2	42.7	35.6	45	37.6			39.6	37.7	36.6	39.8	32.8	33.2	40.4	33.3	34.8	30.2	33.7		27.6	30.6	33.3	28.3	31.6	35	33.2	33.9	30.6	28.5	26.8	28.4	27.1	28
	36	41.4	41.2	35.8	42	34.6	40.3	42	35.4	36.6	37.2	38.8	36.2	37.1	42.8	37.9	39.8	42.9	36	46.9	37.7			40	36.9	36.3	38.8	33	33.1	40.7	33.7	35.5	29.6	33.9		26	29.2	35	29.7	32.2	34.4	32.9	35	33.8	29.6	26.6	28.5	27.4	30.6
	37	42	41.3	36	41.6	34.7	41.2	41.9	35.6	36.2	37.3	38.8	36.3	37.9	41.6	38.3	39.2	43.9	36.1	45.8	38			40.7	36.6	36.1	39	33.4	32.8	40.7	33.3	35	30.9	33.9		26.3	30.4	34.3	28	34.5	33.5	32.8	34.4	32.6	27.6	27.3	26.8	27.9	28.2
	38	42.3	42.1	36.6	41.8	36.9	41.3	41.8	35.6	36.2	37.2	38.8	36.2	37.6	43	37.5	39.5	43.8	36.8	46.8	38.6			41.2	37.1	36.3	39.4	33.3	32.9	41.7	34.1	35.4	30.1	34.8		26.3	27.8	33.3	29	34.9	34.6	33.1	34.2	32	28.5	28.4	27.4	27.9	29.4
	39	42.3	41.3	35.2	40.6	33.7	42.4	42.8	35	36.3	34.3	39.5	36.1	38.8	42.3	37.8	40	45.6	37.3	47.9	36.2			41.6	37.8	36.3	38.8	33.5	32.8	42.4	32.4	34.7	30.6	34.2		27.7	29.7	32.7	30.3	35.5	36.1	36	33.8	34.3	29.5	27.6	28.8	28.9	31.3
	40	43.2	41.9	36.8	41.6	34.6	41.8	42.8	34.6	36.7	33	39.8	37	38	43.5	38.9	39.5	45.1	38.1	48	37.1			41.1	37.6	36.2	39.5	33.5	33.4	41.9	33.2	34.5	30.9	34.7		28.3	31.1	33.7	29.6	38	35.8	35.8	33.6	33.6	28.8	28.1	29.5	28.9	31.6
	41	42.9	41.6	37.3	42.6	34.5	41.4	42.9	35.6	35.2	32.4	40.3	37	38.4	42.7	39.5	40.3	44.5	38.3	47.3	36.2			40.2	38.2	37	38.7	33.2	34	41.6	32.4	34.7	31	33.8		26.6	29.8	34	28.6	37.8	36	36.6	33.8	32.8	29.4	27.7	29.3	29.4	31.5
	42	43.8	42.8	36.7	43.7	35.1	41.9	43.1	35.2	35.4	32.7	39.8	35.8	37.9	42.5	38.7	39.5	43.9	38.8	47.4	36.5			40.9	37.7	35.8	39	32.9	33.7	42.1	33.7	34.9	31.5	34.5		26.8	30.5	35.6	29.9	37.9		39.6	34	32.2	29.8	28.8	28.1	29.3	29.5
	43	42.3	41.3	35.9	41.5	35.4	43.4	43.1	35.6	35.3	34.2	39.6	36.3	37.8	42.2	37.8	41.3	45	40	49.4	37.9			42	37.3	37	38.5	32.4	33.4	42.6	34.4	34.7	32.2	35.1		27.4	30.3	32.9	30.4	39		35.8	33.3	24.3	30.7		28.2	29.2	32.3
	44	42.8	42.3	36.6	42.3	36.1	41.8	43.8	36	35.9	33	41.7	37.4	37.9	43	38.1	40.3	46.7	39.5	49.1				42.1	37.5	36.2	39.2	33.1	31.6	41.9			31.2	34.7		29	29.6	33.4	29.2	38.3		36.4	34.5	35	30.2	28.6			30.5
	45	43.4	41.8	37	42	34.3	35.6	43	36.4	34.3	34	40	36	38.2	43.6	38.5	40.9	45.3	40.5	48.8				39.5	35.6	36	40	33.7	32.8	42.9			31.5	35.4		27.3	29.9	33.6	29.3	39.9		36.4	33.3	34.6	29.5	29.4	30	28.8	30.8
	46	43.8	43.3	36.3	42.6	34.3	39.4	41.9	36	33.7	33.6	40	36.4	37.4	43.2	37.7	41.2	44.8	41	49.2				39.2	36.3	35.5	39.3	33.2	32.9	42.6			31.1	34.6		27.1	31.4	34.1	29.4	39.1		39	33	35	30.2	29.5	27.5	28.9	31.9
	47	43.1	42.1	36.8	42.1	33.7	39.4	43.1	36.4	33.7	34	40.5	36.5	38.4	42.8	37.5	42.8	45.5	42	50.5				39.8	36.4	36.2	38.9	32.8	33.9	41.5			32.4	34.5		28.6	31	34.6	30.5	38.5		38.2	33.8	36.2	30	30.2	28.2	29	35.1
	48	43.6	42.4	36.6	42.8	33.1	37.3	43.4	36.6	34.1	34	39.6	36.5	37.7	43.7	37.9	44.7	47.2	40.8	47.3				41.6	36.4	35.7	39	33.2	32.9	40.7			32	35.2		28.6	29.3	35.5	30.9	35.4		36.8	31.3	34	30	30.7	29.5	29.8	32.6
	49	43.7	42	36.1	44.3	33.5	39.1	43	36.6	34.1	33.6	36.7	37	37.7	43	37.3	45.2	47	42.1	49.9				40.2	36.7	35.8	38.6	32.7	36.7	41.5			33.1	35.2		30	29.9	34.3	29.5	34.3		39	32.8	34	29.5	30.1	30.1	30.4	33.4
	50	43.9	41.6	35.9	42.8	33.6	39.3	42.8	36.9	34.9	45.7	40.4	36.8	38.5	44	37.4	33.5	46.6	40.7	47.7				38.6	36.9	35.9	39.2	33		41.6			33.3	36.6		27.9	32.1	36.2	30	35.3		36.9	34.1	36.2	30.3	30.9	30.2	28.7	32.7
	51	44.6	42	36.4	43.8	34.2	40.1	43.8	38	35.2	33.8	39.8	37.3	38.4	44.4	37.5	45.4	47.8	41.7	49				40.3	36.2	36.3	39.2	33.3		41.3			32.4	32.6		27.8	31.9	37.2	31.4	37.3		37.8	36.6	38.7	32	31.1	31.3	31	32.2
	52	45.1	42.4	37.4	44.7	33.4	40	43.9	38.5	36.8		39.9	37.4	38.7	45.8	38.2		47.8	42.3	50					36.9	37.1	40	34.2		41.6						28	30.8	35.1	31.6	37.2		38.7	35	36.8	29.8	31.4	31.5	31.1	32.7
	53	45	42.6	37.2	45.2	33.8	39.7	44.3	36.9	36		40.2	37.5		46.4	37.8		48.7	42.4	50.44					36.8		39	34		40.7						28	30.8	36.4	31.2	36.9		38.7	35.2	37.6	32.4		31.7	30.8	34.6
	54	45.7	42.8	37.6	45.2	34	39.6	44.4		35.8		40.5	38		46.5	37.2		48.2	42.6	49.9					37.8		39	33.8		40.1						27.7	28.8	36	31.4	38.9		40.7	35.3	38.1	29.8				34.4
d	9M	TGAlbcre-	TGAlbcre+		12M	TGAlbcre-	TGAlbcre+
		0.04	0.09			0.042	0.275
		0.04	0.14			0.049	0.237
		0.05	0.25			0.05	0.349
		0.04	0.08			0.055	0.24
		0.04	0.08			0.048	0.256
		0.05	0.07			0.048	0.28
		0.05	0.17			0.058	0.094
		0.05	0.16			0.043	0.119
		0.06	0.09			0.045	0.097
		0.06	0.13			0.041	0.112
		0.05	0.1			0.043	0.268
		0.05	0.08			0.044	0.1
		0.04	0.09			0.046	0.085
		0.04	0.1			0.037	0.295
		0.04	0.07			0.041	0.238
		0.05	0.08			0.042	0.144
		0.05	0.08			0.037	0.223
		0.04	0.16			0.04	0.273
		0.06	0.2			0.041	0.192
		0.06	0.11			0.045	0.236
			0.42			0.041	0.295
			0.11			0.043	0.251
			0.09			0.037	0.249
			0.1			0.038	0.192
			0.09			0.047	0.13
			0.09			0.041	0.285
			0.15			0.033	0.141
			0.09			0.039	0.104
			0.09			0.048	0.117
			0.4				0.202
			0.21				0.218
			0.16				0.169
			0.09				0.194
							0.285
							0.181
							0.256
							0.177
							0.174
							0.264
							0.431
							0.166
							0.2
							0.127
							0.36
							0.247
							0.358
							0.361
							0.164
							0.401099
e	9M-ALT	TGAlbcre-	TGAlbcre+		12M-ALT	TGAlbcre-	TGAlbcre+		9M-AST	TGAlbcre-	TGAlbcre+		12M-AST	TGAlbcre-	TGAlbcre+
		23	869			49	665			38	3788			70	506
		41	697			38	941			48	892			49	492
		24	412			32	1245			45	754			61	1257
		38	743			38	3050			40	1064			43	2120
		40	698			39	850			37	1104			43	543
		40	248			43	756			115	347			40	469
		44	343			47	269			63	295			40	254
		34	696			45	234			71	517			39	210
		40	340			58	369			144	550			75	406
		35	720			37	353			145	1368			87	241
		46	570			37	1990			66	627			38	657
		49	342			38	223			167	511			32	209
		56	335			50	238			118	387			64	306
		64	461			40	200			191	1010			45	272
		55	830			35	948			158	1364			40	1104
		22	446			35	104			34	788			45	145
		34	593			28	258			89	811			38	359
		34	291			28	1105			84	412			36	1075
		18	132			43	663			106	142			44	457
		19	144			35	448			95	382			38	282
			196			29	970				246			39	623
			334			52	2385				422			57	1188
			478			44	903				659			52	576
			1680			29	663				2824			47	457
			300			40	689				541			50	501
			359			44	649				656			92	243
			277			36	378				548			50	655
			538			39	296				906			63	414
			559			36	370				1084			69	468
			340				343				512				384
			135				1578				149				936
			271				691				416				429
			740				981				1116				940
							939								492
							1971								555
							684								329
							598								383
							218								321
							972								760
							470								815
							353								439
							402								380
							211								254
							236								297
							474								344
							127								183
							496								940
							682								1254
							158								268
h		T	NT
	9M TGAlbcre-	0	100
	9M TGAlbcre+	93.9394	6.06061
	12M TGAlbcre-	0	100
	12M TGAlbcre+	100	0
k	TGAAV-gfp	TGAAV-cre
	4.2	8
	4.3	6.4
	4.1	4.4
	4.4	10.6
	3.1	6.5
	6.7	17.5
	6.6	14.8
	7.8	6.8
	7.2	9.3
	6.1	13
	5.9	18.3
		11.6
l	TGAAV-gfp	TGAAV-cre
	160	244
	154	292
	100	310
	176	342
	108	156
	162	472
	164	464
	146	480
	164	706
	242	468
	310	156
		180
m	TGAAV-gfp	TGAAV-cre
	2	8
	2	33
	2	5
	3	30
	0	20
	1	100
	12	100
	10	25
	5	25
	5	63
	0	84
		54
n	TGAAV-gfp	TGAAV-cre
	0.008	0.951
	0.352	2.676
	0.185	0.052
	0.137	3.598
	0	1.339
	0.011	7.512
	0.179	6.835
	0.415	1.412
	0.27	3.786
	0.034	4.019
	0	7.606
		5.362
o		TGAAV-gfp	TGAAV-cre
	T	82	100
	NT	18	0
p		-log2(FC)	-log10P value
	Npdc1	0.752193	1.29952
	Smox	0.940454	1.2994
	Mtmr10	-0.32161	1.29898
	Gm38070	1.77328	1.29881
	Gm28046	1.6755	1.29842
	Scfd2	-0.37714	1.29801
	Sema3c	1.29215	1.29761
	Ube2d3	-0.24785	1.29761
	Fam175b	-0.25268	1.29676
	Snapc2	0.360642	1.29655
	Nek6	-0.26407	1.29655
	G6pc3	0.430423	1.29655
	Mgam	-0.31438	1.29655
	F7	0.440163	1.29646
	Fpgs	0.429887	1.29645
	Vti1b	-0.29298	1.29608
	Aspg	-0.46658	1.29562
	Plekha5	-0.31647	1.29522
	Fbxw11	-0.21773	1.29475
	Smoc2	0.835196	1.29475
	Xaf1	0.570536	1.29325
	Abhd17a	-0.36629	1.29178
	Wrap73	0.354241	1.29175
	Taok2	0.293836	1.29154
	Sema6d	0.449022	1.29153
	Mup10	-0.70045	1.2914
	2210406O10Rik	1.383	1.29134
	Eps15	0.32679	1.29132
	Kif20b	0.76107	1.29102
	Gprc5c	0.37	1.29102
	Rnf103	-0.31879	1.29102
	Sirpa	0.677146	1.29055
	Gm12840	0.665944	1.29025
	Nmrk1	0.454774	1.28936
	Gng12	-0.30006	1.28902
	Cdc25b	0.875159	1.28868
	Slc36a1	0.297568	1.28863
	Rgn	0.528786	1.28745
	Vrk3	-0.29902	1.28726
	Zfp653	0.485106	1.2868
	Rom1	-0.53132	1.2868
	Tango2	-0.29174	1.28668
	Tox3	2.79897	1.28613
	Tmem72	1.44542	1.28613
	Gm38102	0.782559	1.28582
	Hgh1	0.41633	1.2852
	Fam96a	-0.35007	1.28473
	Rps27a	0.264984	1.28463
	A1cf	-0.33268	1.28463
	Ttc5	0.444422	1.28439
	Rhot1	-0.24549	1.28427
	Dgka	-0.56202	1.28397
	Gm7336	-0.39031	1.28359
	2310009A05Rik	-0.39678	1.28315
	Tiparp	-0.5308	1.28291
	Rapgefl1	1.28957	1.28279
	Wipi2	-0.20923	1.28265
	Gm15675	0.660749	1.28239
	Plekha8	-0.31547	1.2821
	Dnajc14	-0.25793	1.28204
	Pxmp2	-0.44139	1.28204
	Sesn3	-0.32382	1.28204
	Mapkap1	-0.23148	1.28204
	Slc25a11	-0.25092	1.28196
	Fry	0.645152	1.28169
	Mapk9	-0.21181	1.2812
	Egr1	2.34825	1.2812
	AV026068	1.0756	1.2812
	Hist1h2bq	3.29217	1.28105
	Fkbp1a	-0.31982	1.28072
	Tm2d2	0.413881	1.28002
	Fah	-0.35268	1.27994
	Hilpda	0.7635	1.27923
	Max	0.269027	1.27923
	Atp5o	-0.26714	1.27842
	Il13ra1	0.386754	1.27809
	Mgat4b	-0.34122	1.27762
	Pdia5	0.207558	1.27649
	Tmem143	-0.31922	1.27578
	Kif5c	2.64247	1.27578
	Gltscr1	0.427272	1.27516
	Galnt11	0.407439	1.27443
	Mtnr1a	-0.62395	1.27443
	Axl	0.439137	1.27433
	Arfgef1	-0.26082	1.27433
	Gm43029	2.62853	1.27433
	Sprr1a	-1.38961	1.27375
	Glod4	-0.27326	1.27348
	Fcgrt	-0.27226	1.27174
	Ppp1r13l	-0.47698	1.27151
	Terf2	0.314229	1.27109
	Clcc1	-0.24283	1.26978
	Aldh8a1	-0.41016	1.26897
	Sash1	0.387131	1.2685
	Rab22a	-0.24801	1.2685
	Tat	-1.12166	1.26787
	March2	-0.33852	1.26742
	Rmi2	1.74776	1.26639
	Gm11696	1.7894	1.26639
	Rnf44	-0.22698	1.2641
	Gcat	0.299996	1.26404
	Gm42568	-1.36533	1.26404
	Pigx	-0.37977	1.264
	Polr2b	-0.26629	1.26375
	Trim33	-0.27965	1.26293
	Zfyve26	-0.32508	1.26267
	Dhrs3	-0.26905	1.26211
	Fdps	0.634031	1.26154
	Hlcs	-0.5015	1.26146
	Slc17a1	-0.31694	1.26128
	Abcb6	-0.32642	1.26049
	Cdkn2aipnl	0.314022	1.25921
	mt-Nd5	-0.46331	1.25853
	Nploc4	-0.2712	1.25847
	Ppp2ca	-0.30609	1.25843
	Stab1	0.555663	1.25843
	Nrros	0.464923	1.25843
	Rffl	-0.34093	1.25705
	Gm42979	1.10829	1.2562
	H2-Ke6	-0.35469	1.25605
	Fbrs	0.27044	1.25558
	Dhrs9	0.766687	1.25558
	4930509E16Rik	1.36521	1.25558
	Pick1	0.331652	1.25456
	Rpl34	0.219854	1.25406
	Zfp599	1.26997	1.25406
	Gm37305	0.569947	1.25406
	Ccdc85c	-0.56919	1.25391
	Iqgap3	1.04387	1.25379
	Dars2	-0.34585	1.25362
	Fam214b	0.397425	1.25326
	Gm6863	-0.50561	1.25226
	Gprc5a	2.22367	1.25226
	Nr1h4	-0.34605	1.25226
	Inpp5a	-0.31727	1.25217
	Synj2bp	-0.26852	1.25159
	Prdm2	0.473418	1.25051
	Mrpl24	-0.26772	1.25003
	Lrrn1	2.05583	1.25003
	Tmem45a	1.10669	1.24965
	Pdgfd	0.924201	1.24926
	Reps1	-0.26258	1.24885
	Foxn2	-0.31188	1.24879
	Zfp397	0.270772	1.24868
	Nxt2	-0.41791	1.24853
	Platr22	1.66048	1.2478
	Fxr1	-0.20029	1.24742
	Hsdl1	-0.33452	1.24736
	Dnajc22	-0.27109	1.24736
	Mrps16	-0.29193	1.24724
	5430405H02Rik	0.778792	1.24698
	Cfhr1	0.616812	1.24691
	Ppargc1b	-0.88081	1.24683
	Cbr1	0.335186	1.24683
	Bub1b	0.81462	1.24561
	Sgpp2	1.3567	1.2438
	Ilf2	0.318058	1.24352
	Tmem97	0.407029	1.24352
	Fam63b	-0.34082	1.24352
	Usp27x	-0.81885	1.24352
	Tpd52l1	-0.52816	1.24169
	Gpr108	0.409278	1.24169
	E030037K01Rik	-1.12724	1.24119
	Ralbp1	-0.20046	1.24077
	2610035D17Rik	1.30228	1.24074
	Kptn	-0.31082	1.23995
	Cybb	0.422472	1.23908
	Map3k6	0.896606	1.23908
	Nudt6	-0.40694	1.23908
	Cr2	1.34353	1.23876
	Atp5j2	-0.31669	1.23868
	Snrpb2	0.327561	1.23836
	Slc44a1	-0.28904	1.23815
	Tesk1	-0.28497	1.23552
	Srr	-0.44223	1.23543
	BC004004	-0.25013	1.23543
	Dok1	0.646186	1.23528
	Psme3	-0.22665	1.23497
	Taf8	0.396231	1.23474
	Zbtb5	0.427282	1.23474
	Zfp330	0.293885	1.23464
	D330041H03Rik	1.53806	1.2345
	Zc3h3	0.398839	1.23447
	Psmd6	-0.25947	1.23429
	Acin1	0.252692	1.23429
	Nanp	-0.75643	1.23314
	Cenpc1	0.45998	1.23271
	Arl15	0.366531	1.23271
	Rab18	-0.20258	1.2327
	Tubb5	0.404649	1.23169
	B4galt7	-0.29767	1.23169
	Poli	0.555458	1.23169
	Sowahc	-0.35034	1.22918
	Chic1	-1.17143	1.22904
	Srd5a2	1.30595	1.229
	Cdr2l	0.663961	1.22883
	Gpihbp1	0.524501	1.22793
	Pnisr	0.513238	1.22782
	Mpc1	-0.41765	1.227
	Rap1gap2	0.766307	1.227
	Plp2	0.570843	1.22687
	Synrg	-0.26399	1.2267
	Sp2	0.407924	1.2267
	4930581F22Rik	0.354485	1.2267
	Ubiad1	0.301656	1.22633
	Necap1	-0.238	1.22628
	Gm7334	1.22287	1.22628
	Foxj1	1.44844	1.22608
	Ifngr2	-0.33731	1.22577
	Gm20559	0.582464	1.2254
	Fbxo36	0.583738	1.2252
	Gm44243	1.57984	1.22482
	Fancb	0.664816	1.22394
	Sord	-0.39492	1.22376
	Mthfd2l	-0.53511	1.22373
	Gm38388	1.27031	1.22353
	Smpd2	-0.35458	1.22347
	Wdr45	0.330064	1.22298
	Smyd4	0.520125	1.22218
	Fam89a	0.562445	1.22218
	Selm	0.903083	1.22204
	Eif4g2	-0.2478	1.22193
	Gm4955	0.60291	1.22102
	Dlg1	-0.22703	1.22099
	Rqcd1	-0.26882	1.22042
	Cd22	0.693893	1.21993
	Itgb8	0.907844	1.21984
	Impact	-0.27721	1.21969
	Gnl3	-0.31122	1.21953
	Rhot2	-0.23777	1.21911
	Scrn2	-0.27159	1.2187
	Galnt6	1.17807	1.2187
	Ehhadh	-0.40655	1.21836
	0610009L18Rik	-1.455	1.21799
	2410022M11Rik	0.612654	1.2178
	Slc24a5	1.10772	1.21756
	Nr1d1	-0.73679	1.21751
	Ears2	0.37667	1.21751
	Gvin1	0.661779	1.21751
	Glyr1	-0.2217	1.21736
	Melk	1.395	1.21729
	Mycbp2	0.27073	1.21709
	Gm16174	1.3009	1.21709
	Cpb2	0.290809	1.21685
	Ankub1	2.25244	1.21544
	Abcc1	0.48798	1.21542
	Rb1cc1	-0.24691	1.21466
	Trp53i11	0.711847	1.21454
	Ostc	0.237099	1.21406
	Gnptab	-0.2952	1.2121
	Rccd1	0.529994	1.21153
	Rslcan18	0.876173	1.21134
	Stoml2	-0.27577	1.21064
	Cntfr	0.97048	1.20973
	2310001H17Rik	0.558823	1.20973
	Ypel3	0.299053	1.2092
	Polq	1.29617	1.20898
	Brip1os	0.232941	1.20828
	Zfp446	0.491414	1.20732
	Thumpd3	-0.26876	1.20708
	Uso1	-0.2105	1.20706
	Ipcef1	2.59407	1.20701
	Cxadr	-0.48454	1.20701
	Klhl21	0.356057	1.20701
	Fmnl2	0.616685	1.20657
	Tbc1d8b	-0.2653	1.20636
	Tmem67	0.443868	1.20602
	Tmem214	0.238438	1.20587
	Nfic	-0.22156	1.20587
	Epg5	-0.33726	1.20542
	Rbm26	0.3712	1.2053
	Zcchc11	0.332641	1.2053
	Zbtb16	1.56337	1.20507
	Pink1	0.311542	1.20414
	Wipf3	-0.57589	1.20382
	Rpph1	1.94745	1.20359
	mt-Nd6	-0.44998	1.20267
	Ftcd	-0.32239	1.20265
	Pdk2	-0.32756	1.20261
	P3h1	0.241678	1.20247
	Ep400	-0.30443	1.20127
	Golga4	-0.2065	1.20123
	Osgepl1	-0.38207	1.20122
	Slc5a1	0.850129	1.20114
	Bok	0.574916	1.20071
	Cog3	-0.27539	1.2003
	Gne	0.392492	1.20027
	Pnpla3	-1.51288	1.19935
	Plcb3	-0.3186	1.19931
	Rorc	-0.25054	1.19931
	Rai14	0.379079	1.19917
	Akt2	-0.18082	1.19874
	Hmgb2	0.5126	1.1987
	Casc4	0.5908	1.1987
	Ier3	1.34045	1.19834
	Rab5a	-0.21823	1.19787
	Gm6472	0.369833	1.19787
	Ccnc	-0.26515	1.19761
	Rpl31	0.276469	1.19739
	H1fx	1.29026	1.19726
	Pld1	0.583857	1.19718
	Snrk	-0.2762	1.19718
	Cdkn2b	2.6819	1.19689
	Cpsf1	0.242744	1.1961
	RP23-229E19.4	-1.96219	1.1961
	Ddr2	0.420251	1.19585
	Mrpl1	-0.33108	1.19582
	Cmc2	-0.36568	1.19483
	Prkd3	-0.36008	1.19483
	Dnajc19	-0.31842	1.19483
	Cyp2r1	0.38211	1.19483
	Ckap2l	0.788409	1.19483
	Art4	0.522488	1.19461
	Chrnb2	-0.77257	1.19421
	Clstn1	0.699351	1.1935
	Rps21	0.290028	1.19337
	Selp	0.600369	1.19139
	Slc16a5	-0.87033	1.19091
	Fastkd2	-0.28311	1.19048
	A230001M10Rik	1.81474	1.19039
	Cacnb3	1.02222	1.19039
	Ntmt1	-0.39565	1.19039
	Rbms2	-0.30214	1.1898
	Aspm	0.853767	1.18942
	Ccr5	0.519094	1.18942
	Hsp25-ps1	-1.99143	1.18872
	Rbfox3	1.2608	1.18719
	Zkscan8	0.353282	1.18712
	6030458C11Rik	0.295436	1.18636
	Fastkd5	-0.43049	1.18564
	Pole	0.70104	1.18537
	Zfp260	0.210724	1.18477
	Leprot	0.372504	1.1847
	Abhd4	-0.19934	1.18349
	Emd	-0.2631	1.18291
	Hbp1	-0.21296	1.18291
	Dkk3	0.737239	1.18263
	Sult1e1	-1.26739	1.18196
	Pprc1	0.407027	1.1818
	Birc5	0.662036	1.18079
	Msrb2	-0.30212	1.18079
	Ebna1bp2	-0.23976	1.18028
	Setd3	-0.18878	1.18028
	Cep83	-0.41219	1.17946
	Zfp820	-0.63714	1.17945
	Slc35b1	0.23122	1.17941
	Ddit4	-0.59288	1.17939
	Tstd1	1.68761	1.17908
	Mrpl35	-0.30697	1.17863
	Rpl26	0.195696	1.17826
	Slc15a3	0.430753	1.17822
	Nfil3	0.426733	1.17822
	Lrrc8a	0.389837	1.1777
	Zfp652	-0.24094	1.17654
	Map3k15	-0.81535	1.17581
	Chchd2	-0.33781	1.17581
	Mndal	0.3566	1.17574
	Atp1a2	0.900251	1.17539
	Ska1	1.52587	1.17522
	Trmt6	0.312916	1.17522
	Fgl2	0.667311	1.17452
	Nme7	0.374659	1.17252
	Pcyt1b	2.14401	1.17211
	Etnppl	-0.61116	1.17207
	Ap2a1	0.180703	1.17207
	Ndufa3	-0.28307	1.1684
	Zscan2	0.480212	1.1684
	Rdh16	-1.05183	1.1684
	Emsy	0.341432	1.16835
	Lysmd3	-0.28705	1.16835
	Mthfr	-0.34111	1.1682
	Ndufa4l2	0.752817	1.16797
	Sass6	0.888977	1.16762
	Cbx4	0.431616	1.16496
	Trnt1	-0.28621	1.16493
	Mterf3	-0.34726	1.16451
	1810032O08Rik	0.745012	1.16417
	Scn8a	2.01827	1.16389
	Chchd6	-0.67496	1.16389
	Pcnx	-0.29096	1.16382
	Tcaim	-0.28397	1.16382
	Siglece	0.603089	1.16366
	Kif2c	0.84399	1.1636
	Ccnb1	0.870789	1.1636
	Abcb8	0.304397	1.16312
	Fcgr3	0.512837	1.16291
	Mrpl9	-0.27557	1.16271
	Cic	0.275986	1.16214
	Gcnt2	-0.41036	1.16214
	Csnk2a1	-0.19454	1.1621
	Rab11fip5	0.944765	1.16201
	Sgol1	1.34293	1.16199
	Ptov1	0.263242	1.16169
	Gm7694	-0.65257	1.16148
	Prkar1a	-0.20848	1.16134
	Olfm3	-0.47814	1.16127
	Col4a6	1.84627	1.16122
	Caprin2	0.842189	1.16094
	Ddx3y	-0.21219	1.16094
	Lamb2	0.694295	1.16075
	Zfp949	0.396895	1.15955
	Prpf39	0.392101	1.15906
	Gm10250	-0.53276	1.15645
	Stx5a	0.297627	1.15619
	Stard7	-0.30148	1.15561
	Erp44	0.238027	1.15561
	Eri3	0.271121	1.15561
	Rps16	0.229471	1.15561
	Gm6807	2.20806	1.15561
	C730034F03Rik	1.05593	1.1556
	Lrrc32	0.49881	1.15509
	Slc5a6	-0.45056	1.15506
	Zfp873	-0.62939	1.15484
	Lcmt1	0.364576	1.15422
	Cdk2ap1	-0.24588	1.15402
	Rps5	0.22004	1.15398
	Zfp420	0.578716	1.15398
	Sidt2	-0.19231	1.15309
	Poc1b	-0.40482	1.15279
	Frat2	0.717453	1.15279
	Cdnf	1.14247	1.15164
	Exoc6	-0.29088	1.15127
	Copz2	-0.30462	1.15113
	Tmem141	0.428748	1.15113
	Slit2	1.7029	1.15113
	Pitx3	0.898087	1.15084
	Fads6	-0.29625	1.15077
	Ngfrap1	1.53727	1.14977
	Med12	0.524909	1.14932
	Tsc1	-0.24134	1.14796
	2010315B03Rik	-0.37014	1.14786
	Ubp1	-0.2317	1.14733
	Pik3c2b	0.487036	1.14733
	Tmem54	3.12457	1.1472
	Trpv4	1.11833	1.14623
	Pear1	0.503283	1.14558
	Capsl	1.72406	1.14555
	Ipo11	-0.24312	1.14555
	Ggcx	0.251726	1.14461
	Mafk	0.450787	1.14457
	5430427O19Rik	1.3659	1.14451
	Nfyb	0.30948	1.14445
	Slc18a1	-0.5702	1.14432
	Acbd5	-0.28707	1.14403
	Smyd2	-0.31753	1.14378
	Hnf1b	0.402733	1.14367
	Zcchc17	0.354019	1.14314
	Parp12	-0.25858	1.14215
	Ndufs7	-0.32033	1.14072
	Fam179b	-0.31542	1.14072
	Spag1	0.797789	1.14072
	Phf12	0.323036	1.13999
	Eif3l	-0.21053	1.13998
	Gm1821	0.346266	1.13992
	Siglec1	0.433097	1.13977
	Net1	-0.20347	1.13963
	Magt1	-0.31413	1.13921
	Fbxl5	-0.25225	1.13878
	Mapk7	0.614319	1.13808
	Gm20708	-2.66315	1.13808
	Gm13251	-0.47404	1.13753
	Vmo1	0.663408	1.13733
	Sirt5	-0.29811	1.13732
	Msantd3	1.31818	1.13657
	B430306N03Rik	0.536706	1.13657
	Tnfsf13	2.04994	1.13477
	Frk	-0.42616	1.13309
	2610005L07Rik	0.401144	1.13298
	Ptger1	0.449612	1.13295
	Gm43305	1.37298	1.13262
	Cacnb1	1.21643	1.13252
	Cdca5	0.893023	1.13219
	Rnf13	-0.26513	1.13217
	Plaa	-0.27952	1.1321
	Atp6v0d2	0.754815	1.13207
	Cir1	0.286286	1.1317
	Rasa3	0.453958	1.1313
	Mfsd10	0.491039	1.13122
	Gm9826	-0.71937	1.13122
	Pm20d2	-0.91016	1.13122
	Ncam1	1.24603	1.13005
	Itpr3	0.903867	1.12997
	Map7	0.234133	1.12956
	Foxa3	0.493507	1.12945
	Xrn2	-0.24095	1.12945
	Xpnpep1	-0.20423	1.12923
	Mfsd7c	-0.70243	1.1287
	Ppp1r18	0.534028	1.12865
	Acp2	0.250917	1.12805
	Dnajc2	-0.28412	1.12768
	Cd300a	0.475552	1.12685
	Zfp367	-0.23279	1.1261
	Ppp1r14b	-0.44186	1.1261
	Fmnl3	0.713061	1.12574
	Lcn2	1.20229	1.12574
	Apaf1	0.553148	1.1256
	Aoc2	1.36872	1.1256
	Rhno1	0.437164	1.12465
	Smap1	-0.22046	1.1245
	Abcf1	0.198966	1.12427
	Gm27021	2.2352	1.12402
	Ahcy	-0.5374	1.12396
	Psmd2	-0.23622	1.12393
	Dynlt3	-0.20274	1.1238
	Shf	-0.49274	1.1238
	Aes	-0.29711	1.1238
	D17Wsu92e	-0.21953	1.1238
	Optn	-0.31473	1.12366
	Inpp5f	-0.24172	1.12236
	2010007H06Rik	2.25193	1.12146
	Hey1	0.884739	1.12139
	Dusp7	0.559417	1.12127
	Cstf2	-0.22957	1.1212
	Klc1	0.333288	1.12099
	Acot3	-0.78386	1.11979
	Stard9	0.486798	1.11979
	Bola3	-0.39696	1.11979
	Kif21a	-0.17195	1.11966
	Med26	0.502505	1.11966
	Cyp2d37-ps	0.582877	1.11926
	Ndrg1	0.522077	1.11899
	Slc25a21	-0.65517	1.11899
	Tax1bp3	-0.33203	1.11868
	Ppp2r2d	-0.33981	1.11868
	Usp7	-0.18159	1.11779
	Acvr1	0.350541	1.11779
	A730011C13Rik	1.50151	1.11628
	Atp1a1	-0.20566	1.11606
	Map3k2	-0.28827	1.11514
	E2f3	-0.35045	1.11488
	Rpl21	0.249373	1.11432
	Fgl1	0.695901	1.11412
	Tnfsfm13	0.65028	1.11386
	Gm11273	-0.81669	1.11381
	Gm20649	7.47006	1.11366
	Mt1	1.40132	1.11293
	Atp11c	-0.3735	1.11286
	Rtkn	0.590167	1.11209
	Commd7	0.22672	1.11209
	Gtpbp1	-0.22692	1.11185
	Scamp2	0.231868	1.11155
	Ube4b	-0.22373	1.11106
	Pik3r2	-0.22394	1.11106
	l7Rn6	-0.36433	1.11106
	Lilr4b	0.605675	1.11106
	Gpn3	0.357435	1.11092
	Flt4	0.650701	1.1104
	Pde7b	0.393121	1.11023
	B3gnt9	0.930892	1.11006
	Kifc5b	0.884858	1.11
	Gm9929	1.42158	1.10978
	Ado	-0.2284	1.10872
	Btbd9	-0.22366	1.10811
	Cyb561a3	0.429559	1.1081
	Mgat4a	0.644573	1.10775
	Aadac	-0.24905	1.10775
	Rybp	0.372479	1.10775
	Tmem63a	-0.38863	1.10733
	Wsb1	0.784048	1.10717
	Ip6k1	0.212889	1.10717
	Tmed1	-0.31863	1.1058
	Tff3	2.61531	1.10574
	Colgalt2	1.78168	1.10574
	Mars2	-0.39659	1.10574
	Gm26620	1.47083	1.1057
	Athl1	-0.20303	1.10515
	Zfp628	0.320003	1.10515
	Dhx15	-0.2403	1.10512
	Ncald	0.517172	1.1049
	Hmgn2	0.340705	1.1048
	Akt1s1	-0.23205	1.10476
	Mup11	-0.67657	1.10459
	Brd2	0.216434	1.10444
	Stc2	1.49483	1.10422
	Zdhhc9	0.198344	1.10422
	Rreb1	-0.26185	1.10323
	Bag2	-0.85144	1.10295
	Pla2g7	0.489527	1.10251
	Slc20a2	-0.25268	1.10251
	Fermt2	-0.25614	1.10251
	Ube2j2	-0.21751	1.10166
	Gm11837	-0.83378	1.10166
	Nudt7	0.582208	1.10077
	Ddx1	-0.18271	1.10076
	Timm10b	-0.28953	1.10068
	Pih1d1	-0.23706	1.10045
	Arid5a	0.694512	1.10036
	Ddx59	-0.44585	1.10027
	Dr1	-0.19889	1.0999
	Gm13889	0.528412	1.0999
	Igf2r	-0.27452	1.09977
	Cdc73	0.243017	1.09952
	Patl1	-0.26958	1.09891
	Gm10069	1.24857	1.09868
	Pitpnm3	2.24958	1.0981
	Abcc9	0.551796	1.09742
	Tax1bp1	-0.21055	1.09719
	Basp1	0.588353	1.09665
	Naa25	-0.2681	1.09657
	Sf3a2	0.228473	1.09622
	Mtrf1	-0.41596	1.09596
	Scfd1	-0.27036	1.09586
	Syf2	-0.24684	1.09586
	Pdilt	0.664318	1.0958
	Gm37691	-0.59445	1.09579
	Zmynd11	-0.16955	1.0953
	Tmem191c	0.947337	1.09508
	Il6st	0.197132	1.0948
	Jmjd6	0.283369	1.09365
	Uqcc1	-0.26344	1.09361
	Hcar2	-0.72134	1.09361
	Maf1	0.26865	1.092
	Dnmt3a	0.343726	1.09188
	Gid8	-0.23236	1.09092
	Lamp2	-0.30439	1.09055
	Pogz	0.291343	1.09055
	Pex11b	-0.29887	1.09041
	Leprotl1	0.252741	1.0903
	Tmsb4x	0.384177	1.09023
	Dgcr2	-0.25648	1.09001
	Rab2a	-0.18298	1.08972
	Pdp2	-0.46413	1.0885
	Acp6	-0.26924	1.08842
	Unc45a	-0.27105	1.08842
	Cars	-0.3552	1.08823
	1810026B05Rik	0.422393	1.088
	Plec	0.356997	1.08773
	Alg12	0.297	1.08773
	Dnlz	-0.26748	1.08773
	Lipo1	-0.40965	1.08648
	Zcchc7	0.395532	1.08648
	Cyp4f18	0.659407	1.08639
	Gale	-0.45312	1.08595
	Hip1	0.485262	1.08595
	Myrf	0.275597	1.08556
	Usp15	-0.26582	1.08465
	Ttyh1	0.941715	1.08465
	E2f6	-0.29937	1.08465
	Osgep	0.283729	1.0846
	S100a10	-0.47417	1.0846
	4930451G09Rik	1.87612	1.08427
	Ercc6l	0.907447	1.08363
	Pitpna	-0.19395	1.08311
	Rps6	0.225852	1.08311
	AI314180	-0.21361	1.08311
	Ell2	0.319036	1.08214
	Dvl3	0.332657	1.08206
	Tmtc1	0.791079	1.08176
	Kbtbd7	-0.34896	1.08132
	S1pr5	-0.86287	1.0811
	Dgat1	-0.2724	1.0807
	Fam134c	-0.18783	1.08007
	Twistnb	-0.2756	1.07885
	Amdhd2	-0.35875	1.07885
	Clec16a	-0.27263	1.07858
	Fpr1	0.785997	1.07829
	Dennd6a	-0.23585	1.07807
	Kat6b	0.246331	1.07702
	Ggnbp1	-0.38425	1.07668
	Lcmt2	-0.30979	1.07668
	Gbp9	0.480636	1.0765
	Nxf1	0.24315	1.07481
	Trim28	0.198283	1.07476
	Traf6	-0.24354	1.07476
	Zmym1	0.396881	1.07468
	Smurf1	0.322377	1.07351
	Cwf19l2	-0.235	1.07336
	Snx4	-0.1905	1.07319
	Hgfac	0.494056	1.07228
	Nprl2	-0.30153	1.07183
	Mbl2	0.462005	1.07112
	Ccdc59	0.299367	1.0711
	Trim35	0.620406	1.0711
	Osbpl9	-0.22439	1.07084
	Exosc7	-0.28375	1.0707
	Zscan29	-0.26425	1.0707
	Ciapin1	-0.34498	1.07037
	Sfi1	0.417448	1.07013
	4632415L05Rik	0.326766	1.06964
	Gm5537	0.583767	1.06964
	Zgrf1	0.942663	1.06944
	Junb	0.738558	1.06944
	Ppia	-0.21452	1.06902
	Pbx3	-0.53155	1.06893
	Aph1b	1.33301	1.06861
	Pdlim7	0.404973	1.06771
	Gde1	-0.35552	1.06767
	Vpreb3	1.93202	1.06761
	Rgl1	0.616719	1.06761
	Swi5	-0.20124	1.06761
	E4f1	0.425695	1.06462
	Rpap1	0.267956	1.0645
	Tor1a	-0.31271	1.06365
	Rmdn2	-0.51864	1.06361
	Galnt15	0.69688	1.0635
	Zfp618	1.30408	1.0635
	Commd6	-0.3056	1.06318
	H3f3b	0.219928	1.06294
	Zfp646	0.277771	1.06238
	Necap2	0.361725	1.06236
	Prkce	-0.29097	1.06236
	Gm17491	0.494364	1.05997
	Mrpl2	-0.2418	1.05966
	Vars2	-0.23352	1.05966
	Fbxl18	0.290209	1.05966
	Pigp	-0.4757	1.05888
	Zmiz2	-0.20076	1.05836
	Fcho2	-0.21593	1.05836
	Med8	-0.30712	1.05781
	Epb41l3	0.517209	1.05781
	Fn1	0.427281	1.05781
	Akap2	-0.65567	1.05781
	Smyd1	0.435451	1.05781
	Spic	0.610186	1.05781
	1810059H22Rik	-0.48998	1.05749
	Fcna	0.470044	1.05737
	Prss8	0.794356	1.05737
	2210408I21Rik	-0.72112	1.05737
	Snx15	-0.31597	1.05731
	D430040D24Rik	1.40281	1.05713
	Sec31a	-0.17434	1.0569
	Gm26587	1.51411	1.05662
	Brd7	-0.25626	1.05653
	Esrrg	-0.93443	1.05618
	Pcdhgc3	0.600998	1.05618
	Shroom2	0.311753	1.05555
	Mrpl32	-0.35508	1.05517
	Socs3	0.593118	1.05376
	WDR97	0.829084	1.05329
	Tmem203	0.29757	1.05239
	4930458D05Rik	-1.41918	1.05234
	Rpp38	0.629335	1.05188
	Bex4	1.29357	1.05183
	Ahcyl2	-0.34098	1.0517
	Pigu	0.235499	1.05115
	Apobec1	0.397783	1.05062
	Faah	-0.27803	1.04983
	Slc30a1	0.196819	1.04947
	Srek1	0.326104	1.04946
	Coro1b	-0.2345	1.04784
	Slc25a30	0.799512	1.04784
	Fam72a	0.594225	1.04764
	Ankrd54	0.32046	1.04725
	Pum1	-0.26387	1.04709
	Tob2	-0.50133	1.04709
	Slc39a11	0.276023	1.047
	Ptprj	-0.23453	1.047
	Poc5	0.462896	1.04674
	Cmip	-0.26266	1.04662
	Hars	-0.26732	1.04651
	Timeless	0.638817	1.04651
	Gm29012	1.57675	1.04606
	Mettl6	0.30928	1.04604
	Rbfox2	0.261001	1.04601
	Rps27	0.22807	1.04588
	Fbxw17	0.77377	1.04561
	Pla2g16	0.472035	1.04561
	Gm43481	1.21621	1.04524
	Slco3a1	0.481711	1.04401
	Cyfip1	-0.17233	1.04362
	Stam2	-0.23508	1.04288
	Cops7b	0.335048	1.04267
	Tnrc18	0.2218	1.04139
	Pla2g4b	1.05183	1.03985
	Dap3	-0.29239	1.03894
	R3hdm1	0.304516	1.03887
	Pstk	0.3328	1.03856
	Cwf19l1	0.31101	1.03754
	Plekho1	0.425518	1.03752
	Zfp770	-0.33922	1.03659
	Rhebl1	1.38144	1.0361
	Atg10	-0.45385	1.03606
	Zdhhc21	-0.29947	1.03592
	Rps4x	0.262014	1.03541
	Ndufb10	-0.27174	1.03541
	Prdm16	1.19056	1.03535
	Ccdc88b	0.504914	1.03522
	Usp31	-0.41587	1.03509
	Gm5812	-1.45174	1.03485
	Ddx51	-0.36255	1.03459
	Gm43566	1.77788	1.03459
	Adora2a	0.664012	1.03352
	Rragd	-0.8995	1.0334
	Cela2a	1.84867	1.03332
	Adgre1	0.482745	1.0333
	Ablim3	0.646594	1.03289
	Ccdc64b	1.88346	1.03289
	Tbx6	1.99624	1.03213
	Cisd2	0.250715	1.03195
	1110004E09Rik	-0.34914	1.03193
	Tmem14a	-0.44229	1.03173
	Rpia	-0.49286	1.03173
	Zdhhc6	-0.24766	1.03075
	Ercc1	0.410391	1.03032
	Evi5	-0.17287	1.03027
	Adss	-0.21295	1.03027
	Pycard	0.593582	1.03027
	Adgrg3	0.583292	1.03027
	Pisd-ps1	0.43997	1.02999
	Zfp846	0.480203	1.02912
	Pzp	0.509453	1.02862
	Cyp2d22	-0.32095	1.02815
	Mis12	0.294862	1.02792
	Osgin2	0.48229	1.02792
	Hivep2	-0.44628	1.02737
	Spa17	1.0658	1.02733
	Tmem110	-0.3036	1.0273
	Psmd12	-0.28218	1.0273
	Slc39a4	0.551178	1.0273
	Tmprss7	2.095	1.02713
	Dynll1	0.449319	1.02669
	Dmwd	0.253607	1.02656
	Evc	0.738754	1.02627
	Dpf3	-1.0967	1.02608
	Aoah	0.795454	1.02601
	Xk	-0.32423	1.02544
	Slc12a4	0.384872	1.02544
	Rad51ap1	1.25018	1.02544
	Naa30	-0.24617	1.02544
	Isoc2b	-0.46165	1.025
	Slc38a9	0.368538	1.02409
	Pcdh11x	-1.69875	1.02394
	Ptpre	0.905247	1.023
	Igkc	-1.50935	1.023
	Prim1	0.576011	1.02299
	Siglecf	1.27826	1.02299
	Rps26	0.197939	1.02278
	Atp5s	-0.45852	1.02262
	Rab6a	0.175852	1.0226
	Klhl24	-0.27099	1.0226
	Tusc3	-0.37147	1.02244
	P2ry13	0.52522	1.02239
	Mgst1	-0.41324	1.02225
	F2rl1	1.25885	1.02189
	Cwc27	-0.30299	1.0208
	Hivep1	0.358879	1.0207
	C1qtnf6	0.78057	1.0207
	Sqrdl	-0.26743	1.02042
	Prdm15	0.502216	1.02023
	P2ry12	0.625234	1.01994
	Il1rap	-0.43933	1.01977
	Fcgr1	0.506581	1.01957
	Mettl7b	-0.35598	1.01934
	Atpif1	0.342935	1.01916
	Fli1	0.697396	1.01881
	Pcdhga8	0.590274	1.01881
	Rpl37	0.202881	1.01855
	Epm2a	-0.45933	1.01855
	Gm28557	-0.70198	1.01816
	Asb4	1.16068	1.01773
	Vkorc1	0.2581	1.01758
	Scel	2.72514	1.01699
	Slc41a3	0.91054	1.01658
	Stx3	-0.32506	1.01658
	Sars2	-0.2919	1.01654
	Tagap1	0.458018	1.01643
	1700010I14Rik	0.786304	1.01634
	Vill	1.04613	1.01634
	Kxd1	-0.2431	1.01634
	Ldlrad4	0.492204	1.01631
	Nat9	-0.30188	1.01605
	Ddx31	-0.43101	1.0156
	Gm6563	0.358404	1.0156
	Ints4	-0.22784	1.01553
	Stx17	-0.27318	1.01435
	Gnb2l1	0.207911	1.01405
	9030617O03Rik	-0.22292	1.01362
	BC025446	0.350427	1.01362
	Tmem63b	-0.22188	1.01329
	Mybl2	1.32942	1.0131
	Ash2l	-0.21473	1.01181
	Zswim4	0.411334	1.01117
	Slc40a1	0.190305	1.01108
	Gm9917	0.53586	1.01108
	Tesk2	0.434797	1.01035
	Shisa6	1.55776	1.01022
	Zfp213	0.34834	1.00933
	Sdc4	0.37058	1.00912
	Ssbp4	0.736225	1.00893
	Cdc42se1	-0.31265	1.00893
	Tm9sf3	-0.18509	1.00879
	Gm16861	0.975344	1.00863
	Luc7l2	0.395255	1.0083
	Renbp	-0.64092	1.00822
	Hras	0.21098	1.00779
	Fam63a	-0.22074	1.00698
	Vnn1	-0.45928	1.00678
	Ppp1r13b	0.269978	1.00675
	Hdac6	0.224781	1.00675
	Alkbh5	-0.22248	1.00675
	Rpl23a-ps3	0.578872	1.00675
	Rnaseh2c	-0.30825	1.00625
	Mtpap	-0.25899	1.00449
	Romo1	-0.31571	1.00449
	Crtc3	0.428792	1.00307
	Entpd5	-0.32369	1.00286
	Mapk13	1.40219	1.00281
	Cers4	0.566375	1.00281
	Pcbp4	0.313441	1.00273
	Actr1b	-0.15631	1.00262
	Rae1	-0.23649	1.00259
	Ndufv3	0.307043	1.00136
	Ltk	1.96134	1.00136
	Gmpr2	-0.2763	1.00056
	Rab5c	-0.16683	1.00056
	Nipbl	-0.29303	1.00035
	Fam193b	0.439226	1.00028
	Mrto4	-0.26219	1.00028
	Gm14327	-0.70834	1.00028
	Gpsm1	0.752543	1.00025
	Mrps7	-0.29554	1.00025
	Dact1	0.570313	1.00023
	Lamtor4	-0.23977	1.00023
	Ypel4	1.74765	0.998945
	Pus7	0.396356	0.998805
	6330549D23Rik	-1.12112	0.998705
	Mdfi	1.15014	0.998494
	Mup20	0.668809	0.998494
	RP23-361O12.4	-0.68554	0.998329
	Foxa1	0.451773	0.998259
	Zyx	0.240414	0.997984
	Kcnq1	0.973636	0.997977
	Kif22	0.83767	0.997977
	Gm3200	1.89638	0.997977
	Akr1c19	0.42918	0.997973
	Igkv3-2	-3.78453	0.997973
	Dhdh	-0.32429	0.997925
	Mdh1	0.343842	0.997925
	Vat1	-0.24746	0.997925
	Lypla1	-0.33031	0.997127
	Cyp2c38	-0.63407	0.997127
	Gm5093	-1.48408	0.997127
	Pold4	0.476758	0.996791
	Ube2d-ps	-0.37281	0.996482
	Gfpt2	1.02855	0.995356
	Zfp385a	0.234845	0.994786
	Natd1	-0.31889	0.994445
	Trip13	0.764251	0.994101
	Lsm8	0.427809	0.994101
	Ttc39c	-0.48985	0.994074
	Lancl2	-0.35951	0.99383
	Cd99l2	-0.2311	0.993803
	Lmbrd1	-0.23771	0.993776
	C1d	-0.27694	0.993728
	Depdc5	-0.3074	0.993117
	Dhtkd1	-0.48049	0.992846
	Cog5	-0.38487	0.992846
	4933421O10Rik	0.447596	0.992846
	Snta1	-0.2574	0.992432
	Bcap31	-0.22434	0.991442
	Enpp2	0.410617	0.991442
	Cnnm4	-0.46976	0.991442
	Arpc3	-0.19427	0.990523
	Rpgrip1l	0.433896	0.990523
	Klf16	-0.58076	0.990139
	Dapk3	0.275851	0.990027
	Ndufs8	-0.27583	0.989993
	Abcf2	-0.2502	0.989826
	Nutf2	-0.26019	0.989647
	Alg9	-0.23779	0.989298
	Gpaa1	0.222711	0.988599
	RP24-439I22.3	0.9417	0.988599
	Spc24	-0.45146	0.988526
	Rabl6	0.261034	0.988391
	Slc25a51	-0.50039	0.987836
	Ptp4a2	-0.1762	0.986844
	N4bp2l1	-0.64663	0.986084
	Plg	0.278067	0.985006
	Fabp7	0.451637	0.984488
	Pcbp1	-0.15229	0.984353
	2900011O08Rik	1.9488	0.984277
	Tmem192	-0.29201	0.984076
	Tm2d1	-0.27158	0.983547
	Dnm2	0.189641	0.983352
	Gm2788	0.572391	0.983084
	Hmgn5	-0.32323	0.983032
	Zfp790	0.311502	0.982851
	Cyth4	0.490795	0.982851
	Gm8893	1.97969	0.982097
	Gm8399	-1.33002	0.981661
	Hipk1	-0.22963	0.981605
	Spsb1	0.668699	0.981114
	Grem2	0.822068	0.981114
	Vmac	0.366537	0.981114
	Gm8995	0.334332	0.981114
	F5	-0.26866	0.980815
	Dhx33	-0.24193	0.979842
	Lztr1	-0.25976	0.979695
	Sephs2	-0.29892	0.979433
	RP23-137A24.3	1.1449	0.979433
	Ict1	-0.24243	0.979333
	Mppe1	-0.39206	0.979333
	Bzrap1	1.2825	0.979151
	Cd163	0.749404	0.978894
	Letm2	0.610897	0.978894
	Clcf1	0.915712	0.978894
	Galk1	-0.40735	0.978568
	Zfp870	0.52713	0.97853
	Plxna1	0.356588	0.978186
	Gjc3	0.912186	0.978111
	Mlx	-0.22812	0.977788
	Tmem29	0.434149	0.977788
	Phf1	0.311322	0.977389
	Rsrc2	0.273985	0.976242
	Fmod	-0.61664	0.976242
	Hmgxb4	-0.32548	0.975883
	Ube2f	-0.27453	0.975733
	Gnat1	0.510474	0.974799
	Rbm18	0.23233	0.97399
	Gng10	-0.39052	0.97399
	Tlr1	0.998204	0.973804
	Tead2	1.03001	0.97337
	Fcgr4	0.429139	0.972986
	Ktn1	0.317861	0.972689
	Msr1	0.335543	0.972689
	Gm20507	1.54707	0.972689
	Sorcs2	-1.72824	0.972222
	Izumo4	0.612538	0.972067
	Nsrp1	0.228145	0.971884
	Ankrd16	0.476806	0.971884
	Degs1	-0.19737	0.971624
	Slc22a27	-0.62538	0.971624
	Plat	1.10416	0.97125
	Ppil6	1.49019	0.971177
	4933440N22Rik	-0.95315	0.971147
	Stil	0.873286	0.970882
	4930402H24Rik	-0.22402	0.970583
	Mapkbp1	0.426497	0.970338
	Bspry	1.82256	0.969502
	Ube2n	-0.21218	0.969502
	Smndc1	-0.22166	0.968702
	Rpl9	0.243854	0.968502
	Zfp626	0.388047	0.967713
	Ndufs4	-0.2656	0.966727
	1810041H14Rik	1.88186	0.966727
	Nabp1	0.386424	0.966681
	Lect1	0.862923	0.966505
	Arid1a	0.274094	0.965461
	Scyl2	-0.19309	0.964576
	Gm26908	1.10851	0.964576
	Srrm4	0.850207	0.964393
	Rnf39	0.572558	0.964386
	mt-Cytb	-0.37686	0.964386
	Tbpl1	0.320333	0.964177
	Adamts6	0.859534	0.963665
	Pecr	-0.4679	0.963656
	Appbp2	-0.22916	0.963371
	Synj1	-0.24322	0.963371
	Jmjd1c	-0.27875	0.963371
	Actr10	-0.22437	0.962819
	Tmem30a	0.230495	0.962819
	A330040F15Rik	-0.90157	0.962819
	Kitl	0.547404	0.962618
	Smap2	0.181439	0.961684
	Prtn3	1.8254	0.961258
	Lrrc55	2.64616	0.960787
	Fzd8	0.444296	0.960396
	C030037D09Rik	-0.86104	0.960396
	Rrp1b	0.385885	0.959588
	Nup35	-0.38252	0.959566
	Upp1	-0.58678	0.959245
	Olfm2	-0.56368	0.958721
	Spon2	0.482296	0.958721
	Nrm	0.811785	0.958721
	Pard3bos3	1.35332	0.958721
	Zkscan3	0.361914	0.958301
	1700008J07Rik	-0.51557	0.958274
	Ophn1	-0.6241	0.95774
	Fam109a	0.385257	0.957692
	Fam26f	0.514127	0.957314
	D630024D03Rik	1.96571	0.957314
	Dennd6b	0.43149	0.95705
	Eif2d	0.215603	0.95705
	Wbp11	0.175471	0.95705
	Sec24c	-0.20403	0.95705
	Itih3	0.390618	0.956768
	Utp11l	0.220666	0.956768
	Zmym5	0.231347	0.956759
	3110001I22Rik	0.67852	0.956676
	Cables2	0.223404	0.956601
	Akirin1	-0.24277	0.955642
	Anxa5	-0.59211	0.955255
	Sec61a1	-0.2102	0.955255
	Kctd3	0.455877	0.95517
	Chrac1	-0.30716	0.954408
	Nsun4	-0.2948	0.954181
	Rai2	-0.45579	0.95411
	Zpr1	-0.2299	0.953963
	Slc23a1	-0.29846	0.953958
	Ift80	0.34672	0.953958
	Rbm38	-0.45288	0.953192
	Ak1	1.11622	0.952338
	Gm14176	1.77904	0.952328
	Ints6	0.325269	0.952162
	Ttc1	-0.23432	0.951568
	Eva1b	0.44393	0.951568
	Myo1b	-0.32532	0.950702
	Pias1	0.347831	0.950557
	Smim20	0.66888	0.950313
	Aebp2	-0.23109	0.950163
	Tada1	-0.25979	0.950086
	Osbpl1a	-0.29322	0.950086
	Fkbp2	0.206732	0.950086
	Abhd12	0.277991	0.949545
	AA986860	0.894963	0.949113
	Ifitm1	0.467265	0.949023
	Ifi27	0.326189	0.948661
	Gm15743	1.39637	0.948477
	Zfp647	1.4689	0.948172
	Trib2	0.643616	0.94796
	1700123O20Rik	-0.25154	0.947018
	Sec31b	-0.49163	0.947018
	Stk16	-0.21686	0.946527
	Fbxw2	0.238582	0.945751
	Pld6	-0.74865	0.945668
	Msrb3	-0.52102	0.945519
	Hmgn1	0.267632	0.945089
	Slfn4	0.827018	0.944939
	Laptm4a	0.17206	0.944939
	Mapkapk2	-0.24218	0.944821
	Zfp68	0.224602	0.944821
	Rrp9	0.320636	0.94469
	Zbtb3	1.316	0.944634
	Slc25a53	0.703003	0.943622
	C1qtnf5	0.694184	0.943622
	Fn3krp	-0.3134	0.943513
	Gm4631	-0.27235	0.943512
	Adam8	0.741279	0.943039
	Smpd5	1.50024	0.943039
	3110062M04Rik	0.392052	0.942818
	Spry1	0.542176	0.94123
	Rcbtb1	-0.15951	0.941186
	Stxbp5	-0.2561	0.941065
	Glrx5	-0.42902	0.940339
	Samd8	-0.21371	0.940339
	Gm9797	-0.80354	0.940339
	Mfsd7b	0.397882	0.940339
	2510002D24Rik	0.351309	0.940339
	Phf11c	0.621726	0.940339
	Rpl27	0.143284	0.93891
	Cadm4	0.84815	0.938891
	Timd4	0.721717	0.937803
	Ftsj1	-0.31324	0.937769
	Fam13a	-0.34474	0.937769
	RP23-73F23.5	1.30091	0.937769
	1700018L02Rik	0.827177	0.937337
	Brip1	0.524658	0.93721
	Ptges	-0.84969	0.93721
	Gm5844	-0.98551	0.93721
	Gm10288	0.364108	0.936664
	Chm	-0.21506	0.93587
	Sh3bgrl	-0.16323	0.935759
	4632428C04Rik	0.962714	0.935706
	Osbpl2	-0.19205	0.935071
	Slx4ip	0.431148	0.93443
	Nmnat3	-0.36377	0.93443
	Gemin8	0.599097	0.93443
	Cryzl1	-0.25899	0.93443
	Cdc45	0.541248	0.934412
	Cep55	1.098	0.934333
	Mrvi1	0.560878	0.933898
	Fbxo7	0.276304	0.933757
	Sqstm1	-0.185	0.933558
	Ccdc158	-1.14096	0.932646
	Amt	-0.31027	0.93209
	Taf1d	0.358044	0.931934
	Ttc39aos1	1.18445	0.930893
	Ncoa3	0.360243	0.930365
	Samd10	0.541516	0.930357
	Cebpe	0.369568	0.930265
	Pym1	0.304386	0.930265
	Gm26526	-0.74139	0.930265
	Gm10447	-1.42434	0.929332
	Col15a1	-0.72642	0.928869
	Rps6ka2	0.821666	0.928814
	Pgam5	-0.29335	0.928814
	Mrpl3	-0.2245	0.928814
	Galnt18	0.921905	0.928814
	Ifi27l2a	0.54356	0.928634
	Scand1	-0.35726	0.928207
	Irgm2	-0.34293	0.928207
	Mpp4	0.999508	0.928075
	Abcb10	-0.32439	0.927947
	Mrgprb11-ps	-1.22936	0.927495
	Rab11a	-0.18185	0.926532
	Mettl21b	1.23528	0.926532
	Fcor	-1.35028	0.926197
	Dennd4b	0.345799	0.925811
	Rab3gap1	-0.20896	0.925535
	Lyrm9	-0.38266	0.92543
	Rap1b	-0.18007	0.925364
	Gm36266	1.65284	0.92535
	Ccnh	-0.23865	0.925088
	Rnf225	1.92514	0.924939
	Anks1	-0.25104	0.924837
	Map3k11	-0.22692	0.924314
	Elf4	0.565474	0.924314
	Arid3a	0.729244	0.924226
	Tigd2	-0.29259	0.924226
	Tmem258	-0.19561	0.92402
	Gm11752	-1.14993	0.924008
	Golt1b	0.378652	0.923467
	Moxd1	2.93993	0.923228
	Hira	-0.26162	0.923228
	Itpripl1	-0.38496	0.923228
	Gm19426	-1.10537	0.922886
	Topbp1	-0.25048	0.922644
	Nme3	-0.35295	0.92235
	Ddx50	0.258161	0.920974
	Rcan3	0.982409	0.920867
	Slc30a10	-0.27503	0.920542
	Lmtk3	1.91071	0.920542
	Homer2	-0.3017	0.92015
	Fras1	0.66241	0.92015
	Srp54a	-0.36372	0.92015
	Pilrb1	0.797714	0.920015
	Rab3b	1.76859	0.919966
	Tcea1	-0.20371	0.919835
	Rps8	0.200433	0.919426
	Entpd6	0.305658	0.919247
	Plin5	-0.68826	0.918844
	Soat1	0.348333	0.918844
	Pcmtd2	0.175115	0.918844
	Gm26708	1.33971	0.918844
	Aco1	-0.25228	0.918578
	Nck2	0.74184	0.918557
	Mcmbp	-0.20938	0.918047
	Rpain	0.371309	0.918005
	Donson	0.441086	0.918005
	Hcls1	0.328077	0.917673
	Fabp5	1.08369	0.917673
	Pbx4	-1.14406	0.917483
	Tubb2b	-1.03168	0.917425
	Dsn1	0.675509	0.916789
	Rab43	-0.23932	0.916789
	Kdf1	0.383089	0.916721
	Xpr1	-0.27736	0.916531
	1500011K16Rik	-0.35981	0.91621
	Iyd	-0.28207	0.915594
	Hdhd2	-0.25879	0.915594
	Plekha4	1.04119	0.915594
	Riok3	-0.22189	0.915217
	Gsr	-0.17824	0.914904
	Rbm12b1	0.386105	0.914904
	Klk1b4	0.899137	0.914893
	Pydc4	0.657834	0.914491
	Hmox2	0.220451	0.914466
	Maged2	0.450494	0.914162
	Amica1	0.88176	0.914028
	2810021J22Rik	0.552057	0.913912
	Ankrd10	0.395214	0.913825
	Nelfa	0.317797	0.913055
	Aim2	0.723222	0.91254
	Sec22b	-0.21329	0.912356
	Serinc1	-0.1579	0.912313
	Cebpb	-0.98967	0.911655
	Hnrnpl	0.221689	0.91084
	Vps26b	-0.17624	0.91084
	Vav1	0.464695	0.91084
	Tmem150c	1.68222	0.91084
	Pqlc2	0.41525	0.910708
	Glp2r	1.93333	0.910501
	Cdc42bpa	-0.18363	0.910233
	Tti1	-0.26858	0.909892
	Gm15443	0.848213	0.909892
	Cox4i1	-0.27795	0.909786
	Ttpa	-0.40444	0.909439
	Eid1	0.430198	0.909385
	Abr	0.393613	0.909175
	Ptk6	1.00412	0.909175
	Dync1li1	-0.23541	0.908726
	Pard6a	-0.50748	0.90848
	Ifi27l2b	0.643324	0.90848
	Dysf	0.484312	0.90848
	Kdm3a	0.316076	0.90848
	2310034O05Rik	2.02978	0.90848
	Hbegf	0.882482	0.908448
	Top3a	-0.32738	0.908073
	Sobp	1.72757	0.907552
	Edf1	-0.23059	0.906614
	Nptxr	0.917178	0.906496
	Adcy2	1.71215	0.906443
	Rcan2	-0.58767	0.905774
	Fzr1	0.222399	0.905189
	Cenpi	1.02463	0.904996
	Srsf6	0.219503	0.904524
	Mpv17l2	0.347281	0.904524
	Mthfd1l	-0.42919	0.904524
	Map2k4	-0.17303	0.904203
	Gtf2a2	0.320368	0.903752
	Twf2	0.410092	0.902732
	Gpr12	-0.99139	0.902732
	Casp2	0.331491	0.902235
	Mfsd1	-0.22782	0.90196
	Slc6a13	-0.23179	0.901861
	Hk3	0.430204	0.901356
	Dyrk3	0.530135	0.900933
	Sufu	0.333676	0.900236
	Cdkn3	1.07325	0.900236
	Rpl19	0.157623	0.9
	Psma3	-0.22598	0.899311
	Trim12c	0.246021	0.899252
	Fndc3b	0.484913	0.898623
	Cyp4f16	0.70425	0.898532
	Kif24	0.929894	0.898518
	Mutyh	1.39975	0.898462
	Rasl11a	1.1109	0.898462
	Pcsk9	-1.46411	0.898462
	Tssc4	0.251001	0.898462
	Gfra2	0.852683	0.898279
	Gdf11	1.49587	0.898279
	Hmg20a	0.252715	0.898181
	Ccdc90b	-0.30653	0.897296
	C130013H08Rik	-0.46555	0.897195
	Kcnab3	-1.39183	0.897087
	Tnfaip3	-0.61552	0.897087
	Nubp2	-0.2439	0.897087
	Zfp947	-0.56778	0.897087
	Znrf1	0.322991	0.896934
	Haao	-0.38218	0.895784
	Psmd10	-0.24829	0.89554
	Gab2	0.462338	0.894283
	Prr13	0.237862	0.894283
	Itpr1	-0.2497	0.894283
	Klf13	-0.45025	0.894283
	Zfp119a	0.423159	0.894283
	Slc43a3	0.331953	0.894155
	Tenm3	-0.5374	0.893346
	Enpp4	-0.21864	0.893295
	Nsf	-0.20305	0.893295
	Lig1	0.51837	0.893214
	Nap1l4	-0.20609	0.893017
	Klb	-0.4214	0.891944
	Alkbh3	-0.24036	0.891847
	Ptgds	1.41095	0.891604
	Fbxo22	-0.1918	0.89084
	Kmt2a	0.295793	0.890786
	Tmem109	-0.18162	0.890786
	Slc16a11	-0.34424	0.890088
	Pde4a	-0.41523	0.889714
	Npas2	0.380346	0.889713
	Slc22a26	1.70306	0.889555
	A130010J15Rik	-0.32209	0.889555
	Leng8	0.434121	0.88925
	Slc6a9	0.324865	0.888518
	Trmt12	0.347178	0.888125
	4931428F04Rik	0.792186	0.887761
	Plk4	0.666427	0.887072
	Rsl1d1	-0.19225	0.886736
	Chpf	-0.43004	0.886736
	Naa20	-0.28037	0.886712
	Ctcf	-0.18174	0.886227
	Haus6	0.34348	0.885994
	Kank1	0.250683	0.885585
	Ube2r2	-0.19094	0.885352
	Rer1	-0.19809	0.885262
	Plcd1	1.03896	0.885163
	3110043O21Rik	-0.44027	0.884726
	Scube3	1.25878	0.884568
	Rpl7l1	-0.19741	0.883917
	2610037D02Rik	0.980219	0.88383
	Elovl7	0.843249	0.883449
	Nfkbia	-0.22661	0.882184
	Tnfrsf1b	-0.34452	0.881542
	Taf1a	0.374486	0.881429
	Zfp513	0.277861	0.880213
	Capza1	-0.20403	0.879632
	Rpl3	0.251373	0.879026
	Mvk	0.567051	0.878942
	Cdca7l	0.921739	0.878938
	Lmna	0.203672	0.878938
	Limk1	-0.55748	0.878938
	Ddo	0.283484	0.878211
	Spice1	0.444647	0.878198
	2410006H16Rik	0.368511	0.878198
	Kng1	0.480327	0.878091
	Pigc	0.248165	0.877393
	Hdac2	-0.18993	0.877155
	Ctnnd2	1.64067	0.877155
	Wdr61	-0.23354	0.877155
	Ola1	-0.1944	0.876927
	Wnt5b	0.526019	0.876789
	Ift172	0.264844	0.8764
	Tmem39a	0.36194	0.876219
	Chaf1b	0.691267	0.876219
	RP23-60P18.10	0.507315	0.876219
	BC034090	1.17875	0.875967
	Clip4	0.858927	0.875715
	Tmem43	0.245219	0.875704
	2810403D21Rik	1.0457	0.875647
	Rtf1	-0.17391	0.874997
	Exoc5	-0.22062	0.874518
	Zfp451	0.26637	0.874127
	9030616G12Rik	-0.61869	0.87396
	Abca9	0.364103	0.87361
	Rnf170	-0.27322	0.873312
	Il17rd	0.898457	0.873312
	Aven	-0.28375	0.873225
	Srsf2	0.217957	0.873225
	Hmga1	-0.30145	0.873225
	Syt17	2.01156	0.872981
	Fignl1	0.881785	0.872913
	Olfml2a	0.983231	0.872617
	Top3b	0.20924	0.872152
	Plvap	0.315523	0.872104
	Gm3244	-0.35558	0.872077
	Cyp2d10	-0.28246	0.872077
	Rtel1	0.264305	0.871831
	Cep295	0.332438	0.871831
	Marveld2	0.333527	0.871771
	Hagh	0.391042	0.871771
	Pcif1	0.228092	0.871187
	Wnt4	0.625842	0.870662
	Dip2c	-0.268	0.870246
	Endog	0.281002	0.870176
	Gatad2a	-0.18616	0.870128
	Tmem241	-0.44515	0.870128
	Gm17022	1.85516	0.870105
	Lysmd2	1.05748	0.870008
	Trim30c	1.49067	0.870008
	Dxo	0.251302	0.869344
	Cables1	0.512009	0.869344
	A930004D18Rik	-0.67028	0.869266
	F2r	0.508001	0.869125
	Fhad1	0.845516	0.869125
	Mpnd	0.209261	0.869044
	Prrc1	-0.1779	0.868084
	Gm7353	0.882041	0.867703
	Apc	-0.28765	0.867511
	2810403A07Rik	0.302881	0.86725
	Socs4	0.214677	0.86725
	Osbpl10	1.22027	0.866466
	Prkd2	0.451268	0.866466
	Nrarp	0.624247	0.866466
	Hnrnpa0	0.17866	0.866365
	Gbp6	0.703737	0.866365
	Fam83a	-0.81994	0.86565
	Gja1	0.54792	0.865356
	Rangrf	-0.64721	0.864666
	Yipf6	-0.22455	0.864641
	Lipt1	-0.31918	0.864504
	Dcun1d3	-0.28891	0.86443
	Nifk	-0.25375	0.864061
	Asap3	0.32733	0.864051
	Bex1	2.53541	0.863491
	Myef2	0.266381	0.863336
	Elovl1	-0.22601	0.862643
	Tmem229a	0.803958	0.862398
	Cdc42ep1	-0.24281	0.862398
	Cep290	0.445078	0.862329
	Drg1	-0.20748	0.862123
	Dusp1	-0.93626	0.862123
	Ankrd29	1.35748	0.862123
	Zdhhc8	-0.34001	0.862123
	Gng5	-0.20613	0.862123
	Gm20695	1.35435	0.861726
	Samd9l	-0.34883	0.861346
	Ubn1	-0.20358	0.860302
	Rcl1	-0.17377	0.859941
	Gm4070	0.49898	0.859266
	Zfp37	1.05641	0.858981
	Zc3hav1	-0.19155	0.858907
	Neurl1b	0.572257	0.858895
	Psmc6	-0.24773	0.858832
	Pitpnm1	-0.39703	0.858364
	Dlgap5	0.839615	0.858144
	Cabin1	0.233814	0.85802
	Srd5a1	-0.43965	0.85802
	Raph1	0.234439	0.85802
	E030030I06Rik	0.539871	0.857455
	Ndufb2	-0.32001	0.857252
	Map3k9	1.45512	0.85699
	Lilra5	0.51244	0.85699
	Tssc1	-0.27218	0.856622
	Plpp1	0.381635	0.856203
	Shank2	0.380314	0.856042
	Tpra1	0.302592	0.855857
	Prdm1	0.893303	0.85532
	Gm17936	1.2695	0.854711
	Eif2b4	-0.25078	0.854666
	Lcp2	0.420782	0.854538
	Parpbp	1.03075	0.853947
	Rad51	0.666674	0.853559
	Thoc5	-0.21634	0.853559
	Usp14	-0.20381	0.853559
	Agxt2	-0.37676	0.853215
	Cox10	-0.30468	0.853039
	Ap2b1	-0.15442	0.852998
	Cpn1	-0.20705	0.852732
	Coq4	-0.40236	0.852732
	Sema6b	0.529773	0.852272
	Hint1	0.193527	0.852184
	Prr3	0.357906	0.852184
	Mbl1	-0.29358	0.851729
	Siglecg	1.25789	0.851673
	Tubg1	-0.21367	0.851389
	Tsnax	-0.19131	0.851268
	Shisa3	1.07746	0.851202
	Epb41l5	-0.16587	0.851152
	Plekhj1	0.286134	0.851152
	Wdr70	0.295244	0.85075
	Sumf1	0.240506	0.850224
	Keap1	-0.17062	0.849766
	Phf21a	0.326998	0.849759
	Mrps18b	-0.24051	0.849617
	Zbtb38	-0.22908	0.849617
	Snhg20	0.549252	0.849617
	1110038B12Rik	0.325565	0.849617
	Zfp82	1.56259	0.849609
	Gm28151	1.16817	0.849584
	Map1s	0.385133	0.849329
	Slc31a1	-0.21986	0.849313
	Fubp1	-0.44318	0.849292
	Cers5	0.543202	0.849225
	Myom3	0.990163	0.849225
	Ankrd13b	0.750259	0.849102
	Ergic2	0.205138	0.849034
	Trappc12	-0.23811	0.848656
	Chmp4c	0.791857	0.848335
	Runx2	1.13869	0.848335
	Egf	1.01433	0.84769
	Pygb	1.26679	0.847551
	Apol11b	1.2545	0.847551
	Aph1a	-0.25186	0.847415
	Tas1r3	1.66153	0.847415
	Ctbp2	0.582887	0.846344
	Prdm4	0.28831	0.846041
	Crebrf	-0.35776	0.845888
	Ildr1	1.14761	0.845872
	Taf4b	-0.59035	0.845872
	Slc22a17	0.708562	0.845456
	Nckap1l	0.391829	0.845456
	Slc12a2	-0.37874	0.845456
	Caprin1	-0.1903	0.84531
	Ppp5c	-0.23993	0.845266
	Meaf6	-0.28357	0.84508
	Sertad2	-0.27522	0.844894
	Apol10b	1.2994	0.844791
	Cdk16	0.180833	0.843805
	Npl	0.822246	0.843595
	Cd276	0.783121	0.843585
	Decr2	-0.37943	0.843585
	Rela	0.165538	0.842687
	Ctf1	-0.36286	0.841364
	Tsta3	-0.24873	0.84102
	9430038I01Rik	-0.46771	0.84102
	Zfp65	-0.27838	0.84102
	Gm4767	1.42719	0.84102
	Zbtb14	-0.23821	0.840976
	Nags	-0.36054	0.840706
	Ap5m1	-0.2808	0.840538
	E130308A19Rik	-0.40552	0.840538
	Elof1	0.24833	0.840342
	Pgm1	-0.40577	0.839944
	Ttr	-0.29674	0.839188
	Igtp	-0.39364	0.839008
	Gosr2	-0.18168	0.837967
	Mkks	-0.25068	0.837931
	BC016579	1.47996	0.837832
	Abhd18	-0.30751	0.837832
	Lad1	0.748531	0.837832
	Dnajc7	-0.20382	0.837707
	Txndc5	0.241577	0.837707
	Zfp318	-0.24112	0.837031
	Kctd12	0.574414	0.837031
	Alkbh1	0.48922	0.836998
	RP23-356A20.1	1.6836	0.835666
	Cfap20	-0.24919	0.835301
	Rgs11	1.4137	0.835128
	Sipa1	0.382215	0.834776
	Gm13021	-1.34047	0.834665
	Slfn2	0.363492	0.834113
	Lage3	-0.27853	0.833396
	Maz	-0.17823	0.833286
	Zfp160	0.317235	0.833286
	Neo1	-0.28481	0.833168
	Fam189a2	0.8548	0.832802
	Ttc27	-0.27388	0.832701
	Herc3	-0.43407	0.83266
	Gm14322	-1.20745	0.832576
	Gm21769	0.830287	0.832368
	Cacna1d	-0.40545	0.832087
	Gatc	-0.30678	0.831908
	Gm15421	1.39696	0.831908
	2810006K23Rik	-0.30286	0.831896
	Nupl2	0.377721	0.831773
	Poldip3	0.213875	0.831697
	Mab21l2	-0.98696	0.831694
	Pip4k2c	-0.22717	0.831433
	Zfp335	0.258506	0.831433
	Gm10222	-0.31526	0.831433
	Surf4	0.180013	0.831327
	Fam69a	-0.27877	0.831254
	Cadm1	-0.22462	0.831127
	Nckap5l	0.818616	0.831011
	Insig2	-0.42007	0.830431
	Vps45	-0.23846	0.830243
	Abcc3	-0.26192	0.830243
	Olig1	-0.67906	0.830243
	Ccdc12	0.237282	0.83013
	C8g	-0.34683	0.829928
	Slc7a8	0.438497	0.8295
	Commd9	-0.2388	0.829312
	Tm4sf4	0.335519	0.829104
	Thbs3	1.07859	0.828824
	Ubr1	-0.29836	0.828792
	Cml2	-0.45718	0.828737
	Fam49b	0.33398	0.828614
	Rad9b	0.639958	0.828507
	Rai1	0.259672	0.828507
	Emp1	0.584681	0.82755
	Tppp	-0.61203	0.827072
	Prpf19	-0.18938	0.826818
	Asf1b	0.728202	0.826684
	Lrwd1	0.326882	0.826684
	Snrpd2	0.183381	0.826516
	Fancd2	0.772219	0.826054
	Bace1	-0.21539	0.825689
	Ankle1	1.27698	0.825561
	Gm37206	1.97457	0.825135
	Glul	-0.41537	0.825033
	Map4	0.25333	0.82479
	Bmpr1a	-0.19794	0.824686
	Rpl17-ps8	0.3993	0.824419
	Nbr1	0.141124	0.824313
	Dyrk1b	-0.26124	0.824132
	Mob1b	-0.24318	0.824091
	Angptl7	1.24325	0.823837
	Dynlt1f	0.649518	0.82308
	Bbs1	0.655619	0.822559
	Mxd3	0.891464	0.822559
	Bhmt	-0.85325	0.822559
	Scrn3	-0.28689	0.822174
	Zdhhc1	0.71011	0.822174
	Ankrd39	0.386167	0.822174
	Acad12	-0.41944	0.821842
	Cbx7	-0.3653	0.821842
	Kti12	-0.27155	0.821842
	Tnfaip8l3	-1.20502	0.821842
	Ubl5	0.195651	0.821842
	4933407K13Rik	0.836456	0.821842
	Brwd1	0.325154	0.821303
	Bmper	-0.72293	0.821156
	Peli3	-0.99356	0.821111
	Stx12	-0.21809	0.821111
	B630019A10Rik	0.973162	0.821111
	Notch4	0.680211	0.819383
	0610043K17Rik	1.36838	0.819383
	Hhipl2	-1.34108	0.819278
	Tab2	0.181768	0.818175
	Sft2d1	0.255744	0.817827
	Fam92a	0.225613	0.816891
	Rbm41	0.46587	0.816721
	Wdfy1	0.162215	0.816721
	Tnrc6b	0.28064	0.81655
	Tnfaip1	-0.23048	0.816243
	Alg2	-0.30748	0.816129
	Ube4a	-0.34133	0.816111
	Gm37072	0.760148	0.816111
	Gm28192	1.35445	0.815687
	Pdgfb	0.656596	0.815618
	Dcaf12l1	-0.40617	0.815492
	Gm15506	1.49145	0.815198
	Agxt	-0.51206	0.814752
	Dancr	1.34548	0.814722
	Mrps10	-0.24711	0.814338
	Timm50	-0.1903	0.813985
	Zfp316	-0.36073	0.813985
	Pipox	-0.29649	0.813637
	Tra2b	0.20721	0.813637
	Ddah2	0.501865	0.813544
	Itga2	1.51437	0.812867
	Nos1ap	-0.76095	0.812867
	Cd300lb	0.446712	0.812451
	Plxnb2	0.190719	0.812085
	Gm2606	-1.1028	0.812085
	Bcl9	0.314372	0.811733
	Ecm2	-0.73817	0.810843
	Inhba	0.71795	0.810656
	St3gal3	-0.20672	0.810624
	Rrp12	-0.37651	0.810069
	Asxl2	-0.22918	0.810069
	Gnl3l	-0.17949	0.808585
	Tmem181a	0.3989	0.808406
	Boc	1.04041	0.808009
	Eif1-ps1	-1.20996	0.808009
	Cox16	-0.29489	0.807975
	Lox	0.596801	0.807966
	H2afz	0.200195	0.807966
	Btla	0.980748	0.807911
	Trpm6	1.30134	0.807595
	Plekhf2	-0.19729	0.807595
	Gm16011	1.8118	0.807595
	Sh3bp2	-0.27226	0.807586
	Prorsd1	-0.25153	0.807051
	Adamts4	0.970208	0.806843
	Kif5a	0.771824	0.806843
	Bmp7	0.945741	0.806521
	D3Ertd751e	-0.34656	0.806521
	Atg16l1	0.219067	0.806521
	Ripply3	-0.74658	0.806499
	Micalcl	-0.59811	0.806499
	Heph	0.674676	0.806499
	Gm13340	-0.27357	0.80642
	Ccdc151	-0.68896	0.806296
	Cyp2a22	2.44529	0.806296
	A230072C01Rik	-0.64957	0.806126
	Cmtm7	0.562445	0.806073
	Ech1	-0.3493	0.806073
	Slc1a4	-0.38679	0.805728
	Gm13341	-0.48318	0.805723
	Atm	-0.37697	0.805322
	4930404I05Rik	1.29225	0.805322
	Nudcd2	0.209794	0.805212
	Bmp10	-0.47429	0.805209
	Hivep3	0.678754	0.805113
	Mad1l1	0.277881	0.805113
	Wdr59	0.243847	0.805113
	Gm11437	-0.52522	0.804931
	Ddx3x	-0.20212	0.804644
	Hao1	-0.2077	0.80408
	Zfr2	1.09255	0.80408
	Irgq	-0.28121	0.80405
	Rspo3	-0.35609	0.803604
[truncated: 12,278 more rows]
[truncated: 20 more columns]

## Sheet: Figure 4
Figure 4
b		T	NT
	Atf6+/+	100	0
	Atf6-/-	57	43
c	Tumor number			Tumor area
	Atf6+/+	Atf6-/-		Atf6+/+	Atf6-/-
	12	1		1.287	0.004
	4	2		0.09	0.053
	18	2		1.463	0.089
	12	0		0.594	0
	19	1		1.873	0.074
	23	1		1.218	0.005
	17	3		1.232	0.321
	6	0		0.314	0
	10	0		0.58	0
		0			0
		0			0
		0			0
		2			0.057
		4			0.188
h		T	NT
	Atf6fl/fl	82	18
	Atf6ΔHep	42	58
i	Tumor number			Tumor area
	Atf6fl/fl	Atf6ΔHep		Atf6fl/fl	Atf6ΔHep
	9	1		0.1	0.06
	11	6		0.21	0.09
	7	1		0.28	0.12
	14	2		0.15	0.2
	2	8		0.16	0.13
	4	0		0.04	0
	2	0		0.02	0
	4	0		0.09	0
	1	0		0.9	0
	0	0		0	0
	0	0		0	0
		0			0
k		log2FoldChange	-log10P value
	GM4767	-23.2989	13.7571
	RN7S2	-11.4366	31.0284
	RNVU1-1	-6.47309	1.47737
	MIA-RAB4B	-5.93557	3.53872
	USH1C	-5.8856	4.74418
	PRND	-5.72673	3.92887
	LIPN	-5.64996	2.80056
	1700028N14RIK	-5.5351	2.97675
	KRT76	-5.51598	3.58518
	GUCA2B	-5.49086	6.3685
	KCNV2	-5.43769	7.49772
	CES1	-5.29035	13.4243
	CTSG	-5.25949	1.95443
	RNASE1	-5.21601	3.00948
	CCL20	-5.20428	5.29466
	MDH1B	-5.18116	4.2748
	GM21451	-5.1615	2.36328
	OACYL	-5.12298	2.99752
	APELA	-5.12145	6.69409
	GXYLT2	-5.10897	2.49916
	ARMC12	-5.04056	3.85055
	SERPINB9	-5.00411	8.52406
	MYOT	-4.91306	3.33625
	GM14225	-4.78648	2.00559
	DPPA2	-4.72674	2.11313
	BRINP3	-4.69446	4.07268
	GM20658	-4.67373	15.5921
	SERPINB9	-4.59226	1.41995
	SERPINB9	-4.56298	3.2443
	SLC22A12	-4.5427	9.45615
	GM12092	-4.52472	2.28098
	GM11711	-4.49074	2.01501
	SBK2	-4.46172	1.30357
	DPP6	-4.44435	1.26981
	TEKT5	-4.38246	6.5292
	SLC1A1	-4.37037	9.89543
	GM26877	-4.35842	2.42718
	SERPINB9	-4.33619	1.28191
	PAPL	-4.33503	1.29796
	GUCA2A	-4.32892	2.6892
	SSTR5	-4.30397	1.28078
	RP23-227D7.1	-4.26534	1.49452
	FAM181A	-4.25141	2.27128
	RP24-275F18.1	-4.22146	1.48449
	AC168061.1	-4.20341	2.24899
	RP23-93F11.2	-4.1186	2.27783
	KRT5	-4.11645	3.59684
	LRGUK	-4.08818	1.69282
	CORO6	-4.08023	11.63
	GM20743	-4.07812	2.14204
	GSDMA	-4.06315	1.67878
	9130409J20RIK	-4.06152	1.7459
	MAK	-4.05606	3.47747
	D730001G18RIK	-4.05203	1.38234
	STYK1	-3.88737	9.65571
	MFSD4	-3.85966	14.8621
	SNHG7OS	-3.84944	4.41745
	SLC7A11	-3.83425	3.99991
	GM18303	-3.82425	4.16141
	MUC13	-3.79708	6.70496
	GM37856	-3.78832	1.71029
	GML	-3.78809	2.45411
	DUSP13	-3.77073	14.5766
	TRIM54	-3.71119	2.14705
	FBXW12	-3.69482	1.54478
	IL1F9	-3.69176	6.72584
	GM3696	-3.68856	1.50994
	FER1L6	-3.66363	1.38854
	GIP	-3.66313	1.84918
	GM27221	-3.66053	1.705
	RP23-200E11.1	-3.58023	1.53663
	SERPINB9	-3.53992	1.56702
	ELOVL7	-3.49557	9.15594
	HIST1H3B	-3.44021	1.80761
	GGTLC1	-3.41222	7.37888
	ABCC4	-3.38612	12.74
	RNU2-1	-3.34509	1.61233
	GADL1	-3.32394	1.50215
	ARHGDIG	-3.30762	1.78252
	EPS8L3	-3.30699	4.78056
	CACNA2D4	-3.30403	5.78029
	IQUB	-3.27187	1.3195
	GM6537	-3.27098	2.2386
	GIPC2	-3.26657	5.27566
	MEIG1	-3.22541	6.62492
	GM15513	-3.18168	3.63885
	SERPINB1	-3.17623	5.82774
	GM10639	-3.14592	9.76078
	APLNR	-3.14371	1.89976
	GM3617	-3.13867	1.85432
	RP23-213N8.1	-3.12675	1.4874
	SHCBP1L	-3.12181	1.9697
	GM16685	-3.11099	1.82331
	CYP2A6	-3.10517	4.1936
	MRLN	-3.08849	1.37285
	GM2093	-3.07253	1.66923
	TINAG	-3.04369	5.83066
	FEV	-3.03911	1.58128
	GM10552	-3.02935	1.67544
	LRTM2	-3.00738	5.99775
	GM5518	-2.98748	1.27543
	GM8623	-2.88067	2.18123
	GPER1	-2.85043	1.95105
	GM5527	-2.84012	1.43486
	RPS19-PS7	-2.82626	1.27788
	RPS15A-PS4	-2.81217	1.34942
	A330074K22RIK	-2.80707	5.48186
	XIST	-2.75631	1.43575
	SPATC1	-2.73399	1.8375
	RN7SL1	-2.73182	30.5317
	6030419C18RIK	-2.71895	8.22753
	FA2H	-2.70178	1.87695
	LRRN1	-2.67982	1.63849
	WISP2	-2.65926	6.72735
	CYP2A6	-2.62599	38.6732
	GM6283	-2.62355	1.45641
	SCUBE3	-2.61058	5.94151
	FAM179A	-2.60149	1.7441
	GM12498	-2.57614	9.51881
	2010106C02RIK	-2.5678	1.42674
	ABCC12	-2.56207	4.33181
	AHNAK2	-2.55889	6.30828
	2010320O07RIK	-2.55496	1.65828
	SFN	-2.54587	16.6205
	PHLDA2	-2.51995	5.99154
	GM10575	-2.51778	4.10619
	DPPA5	-2.5052	3.09667
	GM14319	-2.49078	1.39988
	FLNC	-2.42372	4.49943
	KLRB1	-2.3783	1.8418
	RGS11	-2.35643	4.27765
	KY	-2.3477	1.86886
	DUSP18	-2.34233	5.40545
	RHOX5	-2.32695	2.6494
	PHYHIP	-2.32347	2.44616
	IGSF1	-2.32246	1.92303
	RP24-535M14.2	-2.32197	3.32174
	CST6	-2.32058	1.33777
	STPG1	-2.29279	2.5805
	BC023719	-2.29138	3.09758
	HES7	-2.29045	2.56873
	C920025E04RIK	-2.28925	3.59118
	GSSOS2	-2.28712	1.80203
	SRXN1	-2.2778	12.0026
	HLA-E	-2.27019	1.43901
	C1QL3	-2.26751	1.30915
	VTCN1	-2.24624	6.52307
	GM37510	-2.24122	3.93359
	GM13844	-2.22949	1.35931
	4930540M05RIK	-2.22776	1.44841
	DEPDC1B	-2.21638	2.50997
	UBD	-2.21141	3.31893
	CCDC24	-2.20109	1.55005
	GM6407	-2.16158	1.29333
	KRT17	-2.15726	1.46543
	SPIRE2	-2.1464	2.12636
	KIAA1210	-2.14425	1.31945
	CYP1A1	-2.13115	15.2785
	BEND5	-2.11798	3.31669
	CACHD1	-2.11048	7.8938
	PLA2G2E	-2.08178	1.61831
	GM37748	-2.08026	1.33431
	HKDC1	-2.07548	4.283
	RPPH1	-2.07104	3.78527
	SPINK1	-2.05774	3.95362
	GM19461	-2.03968	2.90505
	NANOS1	-2.03775	2.16367
	MOGAT2	-2.03458	8.81489
	DDIT4L	-2.02618	11.3652
	GM37474	-2.02028	2.24201
	WFDC16	-2.01197	2.35345
	OBSCN	-2.01179	4.5041
	CAP2	-2.00107	2.56958
	CACNA1A	-1.99573	2.50391
	AMN	-1.99366	4.30222
	ESM1	-1.98807	4.56709
	KRT20	-1.98463	2.55924
	RRAGD	-1.97172	5.21577
	TMEM253	-1.96735	1.49266
	GM37660	-1.95021	2.5918
	AMD1	-1.94833	1.27325
	ZFP389	-1.94765	1.41084
	GM13248	-1.94355	3.71319
	GM11841	-1.93668	2.8738
	MAOA	-1.92705	13.5524
	SERPINA5	-1.92499	1.32353
	TM4SF5	-1.92214	1.29861
	SERPINB9	-1.90147	3.81871
	CHRDL2	-1.89605	1.39041
	RASL10B	-1.89485	4.60924
	MFI2	-1.89372	2.45696
	AHRR	-1.88498	2.37467
	A930012L18RIK	-1.88321	1.62677
	TMEM200A	-1.87063	2.12907
	GM17619	-1.87005	3.11566
	GM37452	-1.86894	1.8137
	LCE6A	-1.8657	1.57907
	TRIM16	-1.86175	6.07293
	GM37935	-1.85701	1.38927
	LY6K	-1.85445	1.45592
	COX20-PS	-1.85059	1.32327
	GM16026	-1.82196	1.47435
	ESCO2	-1.81856	3.81898
	SCN8A	-1.79244	1.88945
	GM11517	-1.78813	1.29015
	MYO5C	-1.77438	2.10528
	SULT2A1	-1.76758	1.53607
	GM10051	-1.75273	1.27746
	GSSOS1	-1.74427	1.55107
	TSPAN17	-1.73139	10.2714
	CCDC146	-1.72361	2.36003
	RMRP	-1.70698	1.66611
	SPNS3	-1.70547	4.05186
	CES2	-1.70464	20.6018
	CLDN4	-1.69022	2.52324
	TRIM69	-1.68469	4.00939
	DEFB1	-1.68197	4.18871
	1700112J16RIK	-1.67729	2.34425
	H2-BL	-1.67691	8.65528
	WFDC3	-1.67326	3.25697
	ARHGAP27OS2	-1.66955	2.6523
	EPHB2	-1.66364	2.29742
	FOXC2	-1.65721	1.43028
	NYX	-1.65556	1.75098
	ZNF473	-1.65362	3.18154
	SPTBN4	-1.65017	1.69253
	RP23-477N9.5	-1.64422	14.9709
	ADAM22	-1.63346	1.90383
	ZNF583	-1.6332	2.59181
	GSTP1	-1.61875	9.1998
	RSAD2	-1.61068	4.98644
	ARHGAP22	-1.59482	5.08299
	TFF2	-1.58731	2.09373
	LRP8	-1.58527	4.53389
	SHC2	-1.58518	1.32562
	VIL1	-1.58501	3.15873
	GRIN2B	-1.58415	1.53457
	GM10804	-1.57796	3.79238
	ZC2HC1A	-1.56784	2.86379
	SRPK3	-1.5639	2.58127
	GM15050	-1.56144	1.3248
	SNORA53	-1.5611	1.6873
	UGT1A9	-1.55814	11.1196
	RNFT2	-1.55451	1.86736
	FAM46B	-1.55435	1.29603
	MACC1	-1.55115	2.17319
	RP23-59B8.3	-1.54724	15.8579
	F2RL1	-1.54476	4.44257
	CYP21A2	-1.54104	3.26728
	GM17324	-1.54036	1.43573
	PRSS8	-1.53811	2.81233
	RP23-201C9.2	-1.52585	1.67801
	ZFP37	-1.51479	2.4824
	NLRP5-PS	-1.51302	1.64499
	9130230L23RIK	-1.50668	3.24525
	EPHA4	-1.50537	1.33071
	ADAMTS16	-1.48745	1.79997
	PRSS30	-1.48279	3.33703
	0610038B21RIK	-1.48105	1.34378
	BTNL2	-1.47212	1.75396
	PCDHB14	-1.46954	1.28965
	GM12164	-1.46919	1.64518
	C1orf100	-1.46804	1.25948
	OPTC	-1.4674	1.4615
	ORM2	-1.46019	8.30016
	SCGB1C2	-1.45915	1.47071
	MAPT	-1.45801	18.7721
	ZNF239	-1.4535	1.8909
	RIMS4	-1.44841	1.27297
	TUBB2B	-1.4457	2.7085
	GM14168	-1.44299	1.62759
	SSMEM1	-1.4429	1.41215
	GM28578	-1.43144	2.48383
	ESRP1	-1.42378	2.45412
	GM28049	-1.42117	9.2843
	ABCA14	-1.41983	1.85979
	PLEKHS1	-1.41938	2.21663
	SLC28A1	-1.4162	9.39627
	CDKL3	-1.41407	3.99268
	GM14964	-1.41351	8.86521
	GM36963	-1.413	2.26765
	AA645442	-1.4097	1.41011
	HPCA	-1.4084	4.16292
	ALS2CR12	-1.40833	3.54143
	ANKRD1	-1.40157	2.92271
	NRXN1	-1.40049	8.12305
	SLC51B	-1.39507	3.74696
	GM10872	-1.39094	3.59328
	MX1	-1.38943	3.02638
	GM14322	-1.37152	6.86336
	IQCK	-1.3708	1.67242
	PDZK1IP1	-1.36415	3.0666
	BEX4	-1.36203	2.21367
	GM12976	-1.36068	1.44225
	HSPD1-PS4	-1.35724	1.73978
	PRKG2	-1.345	2.82567
	KCNE3	-1.34354	5.05522
	OPN3	-1.34079	2.81934
	KIAA1549	-1.34021	14.0995
	CCNE1	-1.3356	3.81956
	SLC39A4	-1.33351	8.18703
	GM10499	-1.33284	1.92296
	TNFRSF10B	-1.3299	3.78051
	NEURL1	-1.32809	2.03418
	CYP4A12B	-1.32366	3.76497
	DPYSL3	-1.32297	5.66947
	GALNT3	-1.3211	2.0193
	2700033N17RIK	-1.31868	2.47613
	FJX1	-1.31661	1.3499
	GM6665	-1.31191	1.3939
	GM37336	-1.30771	4.14701
	GM15821	-1.30651	1.89134
	GM8624	-1.30561	2.0407
	2900011O08RIK	-1.30267	1.5547
	NOL3	-1.29847	5.19857
	SERPINB6	-1.29735	4.74728
	GLDN	-1.2937	1.7005
	LIF	-1.29276	1.97042
	SCD	-1.29178	2.48196
	MISP	-1.28882	1.90073
	GSTM2-PS1	-1.28748	9.95162
	RASSF10	-1.28437	1.751
	C2CD4C	-1.28354	1.7029
	SOX5OS4	-1.28159	2.47381
	CX3CL1	-1.28007	3.83718
	BLVRB	-1.27634	31.538
	FNDC5	-1.27055	3.06998
	FAM132A	-1.26849	2.27881
	2010300C02RIK	-1.26683	1.57194
	GM20746	-1.26508	3.89807
	GM5141	-1.26379	1.35644
	YDJC	-1.26276	2.34401
	SEMA3B	-1.2616	5.28331
	IFNLR1	-1.25867	1.4925
	PBK	-1.25699	1.87994
	EXO1	-1.25619	1.59907
	GLOD5	-1.25573	1.888
	MUP14	-1.25421	1.32815
	CFTR	-1.24958	1.57672
	GAD1-PS	-1.23395	1.57946
	GM10146	-1.23255	1.45979
	REP15	-1.23253	1.64237
	EPB4.1L1	-1.22748	4.76463
	E030013I19RIK	-1.2238	1.62165
	CYP26A1	-1.21593	1.38755
	NRXN2	-1.21386	10.0423
	SLC48A1	-1.21027	18.8967
	1700112E06RIK	-1.20979	1.39188
	GM14418	-1.20699	5.06169
	NGF	-1.20613	5.44276
	LAD1	-1.2002	4.66426
	FXYD3	-1.19987	3.85501
	GM27177	-1.19712	1.93259
	PGD	-1.19678	9.30923
	RP23-27H19.7	-1.19573	4.42508
	4930412M03RIK	-1.19455	2.51069
	PAK6	-1.18872	2.65049
	CASP12	-1.18596	2.8391
	DNAH1	-1.18449	1.6863
	NIPAL2	-1.18138	1.47869
	GSTA4	-1.17817	22.7999
	CLCF1	-1.17067	4.47549
	SCN2A1	-1.16982	1.37945
	CNTLN	-1.16746	2.18184
	TTK	-1.16617	2.25681
	STK10	-1.15591	5.93661
	CFAP69	-1.15578	2.02107
	AJAP1	-1.15425	1.68368
	RP24-360B3.1	-1.15192	1.37341
	BUB1	-1.14987	1.52953
	RP23-447N11.5	-1.14784	2.26275
	GM2810	-1.14665	1.64819
	TNFRSF9	-1.14402	1.28354
	SEZ6L2	-1.14387	2.02872
	MXD3	-1.14387	1.87491
	EMID1	-1.14382	1.70413
	CYP1A2	-1.14164	8.81207
	LAMC2	-1.14075	1.428
	CYP46A1	-1.14	4.38363
	LIMK1	-1.13699	5.49054
	2310007B03RIK	-1.13275	1.33774
	MUP-PS12	-1.13067	2.27683
	MGST3	-1.12504	25.2701
	GABRE	-1.12133	1.98009
	GM26569	-1.11663	1.30737
	HLA-E	-1.11556	2.33004
	SLC4A9	-1.11258	2.66289
	CXCL10	-1.11152	1.86267
	PRC1	-1.11017	2.09784
	PRKAR2B	-1.10775	1.44125
	FHDC1	-1.1075	1.40477
	TMEM171	-1.10535	2.23148
	GM3934	-1.10128	10.2753
	SLC25A2	-1.10023	1.30347
	PEX5L	-1.09917	1.40778
	TSKU	-1.09892	11.8323
	TWIST2	-1.09304	1.42445
	TLR7	-1.09301	8.24547
	9530034E10RIK	-1.09272	1.65372
	RP23-325M7.4	-1.09013	3.00321
	NPB	-1.08905	2.34107
	GM13868	-1.08357	1.76498
	CYP2D6	-1.08338	4.57809
	GM14403	-1.08268	4.96968
	CHI3L1	-1.08082	2.19819
	GCLC	-1.08082	17.4559
	KCNJ9	-1.07509	1.41425
	2610307P16RIK	-1.07089	1.35797
	PKP3	-1.06989	3.46859
	PLEKHH1	-1.06863	1.71438
	FAM221A	-1.06698	1.71984
	KNTC1	-1.06613	1.31225
	DMPK	-1.06595	6.16298
	CX3CR1	-1.0644	3.18597
	GM13864	-1.06085	1.64924
	GM4017	-1.05965	2.01285
	B4GALT6	-1.05947	5.03975
	ABR	-1.05738	4.14951
	ANKRD6	-1.05388	1.69338
	SOX4	-1.05344	6.0237
	ARHGAP27	-1.05127	4.20533
	PEG10	-1.05021	1.70943
	GM13233	-1.04637	3.19207
	SERPINA4-PS1	-1.04505	1.85918
	OASL	-1.04352	1.97953
	SMIM33	-1.04318	1.40434
	C230037L18RIK	-1.041	2.62517
	GLRP1	-1.04045	1.30898
	NEBL	-1.04025	1.27315
	GSTP1	-1.03895	11.7266
	DUSP4	-1.03856	2.86998
	MMP9	-1.03835	1.54967
	RP23-370G17.4	-1.03362	2.55816
	SPRR2B	-1.03301	1.46264
	VASH1	-1.03283	1.3873
	ARHGAP10	-1.03128	2.30657
	SNHG11	-1.0249	8.75897
	TMPRSS4	-1.02417	1.8861
	BIN1	-1.0223	11.5505
	GNG2	-1.01782	2.23201
	SMPDL3B	-1.01615	2.62867
	GM7967	-1.01229	1.51613
	PRR11	-1.01146	1.91182
	DUSP14	-1.01088	3.33387
	LRRC8B	-1.0089	3.18306
	CYP4F3	-1.00821	1.94481
	PARD3BOS3	-1.00049	4.67645
	CYSTM1	-0.998958	1.87716
	SMPD5	-0.997603	2.27006
	OSBPL3	-0.992573	4.42919
	INPP5J	-0.988282	1.4269
	HEPH	-0.986837	2.36685
	PANX1	-0.985072	2.29501
	DZIP1L	-0.980753	2.50649
	UBE2C	-0.977401	2.41635
	GPC2	-0.975771	1.60709
	GM26797	-0.97376	1.31496
	GM5148	-0.971517	1.80124
	TROAP	-0.971358	1.4043
	C1orf112	-0.96884	1.53749
	SFTPD	-0.967659	1.72179
	CDH1	-0.961057	2.69153
	SPHK1	-0.960606	1.3536
	C1orf162	-0.95805	3.84295
	PDK3	-0.957867	1.35035
	ST14	-0.957253	2.2582
	GNAI1	-0.956915	1.78854
	RGS19	-0.953313	3.41482
	EGF	-0.950956	2.61359
	ATG16L2	-0.948058	4.34644
	CCDC69	-0.946602	2.07419
	MSANTD3	-0.944713	1.48977
	COL4A5	-0.943317	1.48783
	MLKL	-0.940188	3.97794
	CLEC2D	-0.938082	1.69581
	TLR2	-0.932722	1.31525
	POC1A	-0.931537	4.16832
	SLC66A3	-0.927002	2.83411
	FAM19A3	-0.926086	1.3327
	CASP4	-0.925337	4.64171
	RP23-209N19.1	-0.925301	2.91195
	CDC6	-0.924797	1.30713
	RARRES1	-0.919304	6.14223
	GM12940	-0.918941	4.60668
	A130071D04RIK	-0.918499	2.73724
	GM7329	-0.915115	2.43667
	MDK	-0.91269	3.91416
	B230217C12RIK	-0.903787	1.67408
	CDKN2B	-0.903667	1.27752
	RPL35	-0.901305	5.16397
	COMTD1	-0.901152	6.76328
	CD276	-0.900792	1.98828
	FYB1	-0.899747	4.42719
	SELPLG	-0.893117	3.52878
	KBTBD12	-0.889513	1.30992
	AURKB	-0.883988	1.76114
	KCNJ2	-0.883525	1.56527
	5330417C22RIK	-0.87736	1.75111
	PYGO1	-0.873743	1.37762
	NCAPG2	-0.872997	3.57671
	TNFRSF14	-0.872563	1.85607
	GM28347	-0.869633	1.33606
	CTPS1	-0.868375	2.45041
	C19orf33	-0.865887	5.32504
	HCLS1	-0.865232	7.22439
	EHF	-0.864722	1.78597
	PTPN22	-0.864227	1.67945
	WFDC2	-0.863783	3.49012
	MVB12B	-0.863145	3.69305
	2310034O05RIK	-0.861573	1.26379
	KCNQ1	-0.861548	1.67886
	SLC20A1	-0.86075	5.19474
	MSANTD1	-0.858313	1.30726
	TNFSF13OS	-0.857035	3.08325
	GSR	-0.856052	8.36386
	REC8	-0.855893	2.99982
	LRRC14B	-0.853385	4.09317
	GM14420	-0.85135	3.72468
	NFATC2	-0.849754	1.49753
	FGD1	-0.847932	3.6872
	SLC4A3	-0.847116	1.55973
	AIM1L	-0.844153	3.26072
	PLEKHA4	-0.839205	2.08264
	TAL1	-0.834954	1.61617
	CEP128	-0.834665	2.20672
	GM13251	-0.834639	3.94446
	F630028O10RIK	-0.834312	1.60549
	AKR1B10	-0.829602	1.64344
	CML5	-0.829376	2.91954
	SNHG14	-0.828023	2.02829
	CLN6	-0.827547	4.80024
	COL15A1	-0.825939	5.04816
	RPL21-PS8	-0.824215	1.82815
	RASGRP2	-0.823056	6.94735
	MRPL23-PS1	-0.82218	5.56286
	TNFRSF11A	-0.820552	1.45713
	NCAM1	-0.820351	1.40858
	DNAJC19-PS	-0.820304	1.36468
	HTATIP2	-0.816441	12.0537
	TRPV4	-0.816188	1.34737
	SPINT1	-0.814125	1.82305
	CCNA2	-0.814057	1.58493
	NAIP2	-0.812504	3.709
	ENTPD2	-0.807615	4.57667
	FAM129B	-0.807417	3.80976
	RAD51	-0.806284	1.58465
	PTK7	-0.805627	1.35232
	CMPK2	-0.805334	2.35132
	ANKRD9	-0.803637	4.34911
	HLA-DQB2	-0.80303	3.18767
	CACNA2D1	-0.802969	1.51453
	STX11	-0.802473	2.15168
	AK1	-0.801855	2.56122
	KLRA2	-0.798541	2.81511
	TMEM62	-0.798476	8.49786
	GDPD1	-0.798039	1.72938
	KIF4A	-0.797314	1.77262
	GM13166	-0.797071	2.37863
	UHRF1	-0.796593	1.52351
	GM11696	-0.796448	2.06928
	NDC80	-0.795791	1.4452
	HPGDS	-0.793189	2.70807
	ACAD10	-0.792209	8.47465
	NPDC1	-0.791799	4.30891
	MMP27	-0.791687	2.01796
	ST6GALNAC3	-0.789478	1.92368
	NDRG1	-0.788041	5.67042
	SLC25A53	-0.786171	2.10392
	TSPAN8	-0.785535	1.34324
	CES1A	-0.785504	1.50041
	ARHGEF39	-0.784971	2.43049
	KIF22	-0.784433	1.93889
	PBX4	-0.783611	2.52516
	PF4	-0.781776	1.44321
	ARHGEF16	-0.780978	1.91746
	CSTB	-0.78032	3.19192
	LY6A	-0.778941	3.72313
	PVT1	-0.777019	1.80073
	CAV1	-0.776454	1.55428
	TUBA8	-0.776054	2.28049
	NUF2	-0.773214	1.79136
	ATP1A2	-0.770396	1.74378
	NEDD9	-0.769855	3.98093
	CD63	-0.768726	2.39191
	BRSK1	-0.768321	1.60728
	BAZ1A	-0.7679	6.67568
	SCARA3	-0.766917	2.56018
	CPXM1	-0.766256	1.93663
	CES2D-PS	-0.766189	2.08532
	GM13139	-0.765079	2.05629
	SFTPA2	-0.764766	1.90183
	SDF2L1	-0.764154	8.15828
	RP23-258C6.2	-0.763782	2.93942
	GM15832	-0.763702	4.90674
	KCNK13	-0.762328	2.60262
	C030037D09RIK	-0.762279	2.65453
	UGDH	-0.762224	5.34946
	FERMT1	-0.761822	3.23087
	SERPINA12	-0.761262	2.3977
	ELDR	-0.760001	1.37647
	ABCG2	-0.759393	7.91114
	ABHD4	-0.758101	11.9246
	GM37490	-0.75272	1.74402
	BIRC5	-0.75173	1.67209
	UGT2B35	-0.751065	8.01827
	RAMACL	-0.750452	1.98539
	RPL18-PS2	-0.748932	2.32636
	GM5526	-0.747418	3.355
	NAA25	-0.747156	9.02678
	WNT4	-0.746103	3.22721
	HOTAIRM1	-0.745285	1.53635
	DDX26B	-0.742309	2.98883
	GM2666	-0.742128	1.66991
	ZC3H13	-0.741443	8.56785
	DEGS1	-0.740071	5.97955
	ARL6IP5	-0.739178	4.38925
	2700099C18RIK	-0.737315	1.49505
	ZGRF1	-0.73599	1.76338
	DHRS9	-0.733138	1.50324
	ENDOU	-0.732213	1.85968
	GALNS	-0.729807	2.36939
	MAML2	-0.729745	3.78858
	GM17597	-0.72873	1.60297
	STIL	-0.725879	1.27554
	XCL2	-0.724953	1.41607
	MTBP	-0.724811	1.45976
	TREM2	-0.724637	1.83353
	KIF12	-0.721754	1.36362
	GM15590	-0.720576	2.89159
	ANXA3	-0.719849	1.98342
	PLEKHB2	-0.716703	1.7293
	GM8349	-0.715194	1.4198
	BIK	-0.714445	5.14722
	AKR1C19	-0.714338	4.27118
	ABCG2	-0.713201	2.69141
	TES	-0.713108	1.5895
	BBS12	-0.709424	1.85274
	EFHC1	-0.709409	1.2939
	USP20	-0.709385	5.28749
	TOP2A	-0.708863	1.62005
	MROH7	-0.708383	1.53491
	H2-AA	-0.705434	2.38393
	RAD51C	-0.705286	1.40437
	CYP2F1	-0.705015	3.19438
	SMIM35	-0.704913	1.27122
	C330027C09RIK	-0.704506	1.37108
	BC048546	-0.704349	2.4553
	FADS3	-0.701405	2.31344
	GM33280	-0.699488	1.2817
	GM13339	-0.698944	1.39236
	MFGE8	-0.698696	3.25023
	WFDC15B	-0.69832	2.34526
	TXNRD1	-0.696239	7.67855
	SBSN	-0.695949	1.90977
	BAIAP3	-0.695572	2.96967
	RASSF4	-0.694385	2.70365
	VWA7	-0.693876	1.5169
	CAMKK1	-0.68898	1.26958
	OSBP2	-0.68368	1.74252
	SH3PXD2B	-0.681723	1.42804
	5031414D18RIK	-0.681147	2.35888
	ADM	-0.680997	1.95797
	TMSB10	-0.680883	3.81088
	LRRC51	-0.680057	2.96009
	APOC4-APOC2	-0.678681	6.44811
	MAP3K6	-0.67777	2.68067
	RRM2	-0.675621	3.04486
	VSIG10	-0.672303	1.75968
	KCTD1	-0.67194	1.54144
	ADCYAP1R1	-0.671743	3.11683
	WDR75	-0.67155	2.87225
	FAM198A	-0.671324	1.70798
	MT-ATP6	-0.671265	4.33251
	TCTN3	-0.671229	1.38538
	FMN1	-0.669385	1.60823
	GM37033	-0.668708	1.39384
	GINS3	-0.667994	2.06877
	CTDSPL	-0.666815	4.63037
	AOC2	-0.666732	2.47471
	ADAMTS7	-0.66526	1.90469
	ITGAV	-0.663774	3.00312
	CCDC114	-0.662718	1.3579
	C130050O18RIK	-0.662476	1.44014
	PAK1	-0.662373	1.30179
	FLT4	-0.661516	3.66736
	MR1	-0.661017	2.69899
	NDUFB4	-0.659629	3.23611
	MIR6236	-0.659294	2.41661
	TMEM8	-0.657399	8.99111
	MAGOHB	-0.655061	3.13183
	CYP4F8	-0.654984	1.43537
	UGP2	-0.654098	5.71757
	LIG1	-0.652761	5.70783
	DYSF	-0.652262	2.26893
	RP24-224A19.1	-0.652218	1.32115
	AJUBA	-0.651119	2.02882
	A830052D11RIK	-0.65058	2.10077
	C8orf58	-0.648015	1.44373
	ARNTL2	-0.647985	1.88316
	GM15883	-0.647837	2.4756
	TXN	-0.647688	12.5773
	GM20427	-0.647656	1.78413
	MATK	-0.646769	1.3174
	TACC3	-0.646193	1.66835
	PPFIA4	-0.644889	1.95926
	DYNLT1	-0.64444	1.3365
	HOXB3OS	-0.64387	1.49265
	PLA2G7	-0.643811	2.23917
	CHAF1A	-0.643594	2.55405
	PTGR1	-0.643415	1.69143
	IFIT2	-0.643348	1.65275
	GM3272	-0.642885	3.03072
	4632427E13RIK	-0.640559	1.85566
	RASAL3	-0.639075	1.38151
	LYRM7	-0.639015	1.27066
	CLCA3A1	-0.638904	1.68185
	TLR4	-0.637967	1.70598
	ZNF174	-0.636757	3.92218
	ESPN	-0.636521	1.36528
	GM13431	-0.63507	1.3091
	OLFML3	-0.634179	2.5293
	ACKR1	-0.63246	2.54989
	EFCAB2	-0.631563	1.34147
	DACT1	-0.630794	3.05671
	SLC22A4	-0.630334	3.91512
	PTCH2	-0.629597	1.77563
	CCDC34	-0.629147	5.03778
	LPAR2	-0.627951	2.82933
	FBXO5	-0.62713	1.38646
	SPA17	-0.626108	1.5988
	FIGF	-0.625885	1.77185
	GM9493	-0.625216	1.36638
	GDPD5	-0.624682	1.72939
	MICALL2	-0.624012	2.24837
	GM6345	-0.622814	1.41374
	CD84	-0.622457	1.63437
	FOXN3	-0.622084	4.36707
	CTXN1	-0.620551	1.69974
	B4GALT4	-0.619881	2.86308
	SORT1	-0.619696	1.54114
	KCNA2	-0.619502	2.08261
	ALDH3B1	-0.619483	1.80006
	APEX2	-0.618419	1.54113
	MVP	-0.618242	2.97436
	SESTD1	-0.617514	1.41887
	PYCARD	-0.617338	1.78849
	ASPG	-0.616578	2.78719
	C4A	-0.616048	6.18822
	SLC6A9	-0.614457	4.49519
	TKT	-0.614413	6.82715
	ZFP57	-0.613439	1.44933
	IQCB1	-0.611897	4.04907
	CDCP1	-0.611894	8.7047
	DENND1C	-0.611409	2.43369
	SPTLC2	-0.609943	3.71784
	APOBR	-0.609552	1.47414
	A930012O16RIK	-0.609434	1.45019
	LAMA4	-0.609284	2.12103
	AI838599	-0.607651	1.62931
	AMDHD2	-0.607485	6.23657
	NDUFA5	-0.606888	4.95061
	CXCR4	-0.606846	1.80926
	ARPP19	-0.605318	9.33768
	ADAM4	-0.604437	1.41122
	CEP131	-0.603454	2.72047
	GM17066	-0.603443	3.14795
	FAM26E	-0.603105	1.50087
	LIME1	-0.601679	2.90201
	AMZ1	-0.601636	1.50305
	CGREF1	-0.601633	1.48797
	GM12338	-0.601117	2.22532
	PET100	-0.600357	5.83497
	ADAM33	-0.59918	1.46878
	LPIN3	-0.598703	2.89639
	ADRM1	-0.59856	2.65987
	GM13340	-0.596764	4.78845
	AF251705	-0.596603	1.30535
	NAIP5	-0.59527	1.90187
	ADGB	-0.594477	1.53516
	SMIM22	-0.594404	2.03043
	FTL	-0.593328	10.491
	SYTL2	-0.592824	2.36016
	PDSS1	-0.592048	2.71747
	RGS14	-0.591897	1.36413
	ZEB2OS	-0.590956	1.98657
	MAS1	-0.590743	1.54513
	TALDO1	-0.588853	8.05176
	GATSL2	-0.587372	2.48559
	PPFIBP2	-0.585365	6.89766
	GBP6	-0.585364	1.38559
	MAP3K14	-0.585167	3.36774
	EIF4E3	-0.584246	1.94408
	SHISA3	-0.583879	1.50656
	FAM83F	-0.583368	1.76963
	RPS2-PS10	-0.583054	4.27983
	GPX8	-0.580132	1.88393
	P2RY13	-0.579215	1.68408
	SH3BP4	-0.578718	2.13947
	GM14421	-0.57839	1.77204
	PDE4A	-0.577406	2.86969
	MT-CO2	-0.576908	2.72342
	PLEKHG1	-0.575051	3.34367
	HRSP12	-0.574694	4.36743
	ELMO1	-0.57385	1.81916
	ARMCX6	-0.572498	1.73028
	ARHGAP19-SLIT1	-0.57228	1.76239
	FCGR2A	-0.571654	1.86468
	PITPNM1	-0.571131	1.58122
	CSF1	-0.570256	3.04897
	GM10516	-0.570192	2.01378
	LPCAT2	-0.569203	1.45887
	ABCB1	-0.568585	1.80263
	TRPV2	-0.568241	2.73115
	MYOM1	-0.5677	1.71756
	PDGFB	-0.567128	1.63832
	CLCN5	-0.566741	4.03189
	ESD	-0.56612	8.26707
	CD7	-0.566026	1.27894
	CTSW	-0.563148	1.26533
	CCDC88B	-0.562881	1.38708
	SLIRP	-0.561878	3.94627
	ZFP69	-0.561332	1.55377
	ADAMTSL2	-0.56119	1.66692
	AOX1	-0.560653	5.17152
	HACD4	-0.56022	1.39969
	ZFP420	-0.559629	2.25139
	HDDC2	-0.558748	1.33384
	RPL27-PS3	-0.558537	1.59889
	GDF15	-0.556805	1.69752
	CXCL16	-0.55631	2.57863
	SAP25	-0.55629	1.48848
	STX3	-0.555737	1.57041
	COTL1	-0.555272	2.49765
	MPP4	-0.554754	1.78437
	AKR1A1	-0.554547	6.20611
	FGD2	-0.554158	1.73819
	TLE3	-0.554152	2.48838
	FTH1	-0.55332	11.0759
	FAM177A1	-0.551614	2.15871
	ATP10D	-0.551461	3.41608
	DDC	-0.550821	2.94474
	ADRB3	-0.54904	2.34491
	PLK2	-0.547856	2.50059
	SLC26A6	-0.547045	2.72205
	BICC1	-0.545978	1.53649
	TSPAN15	-0.545116	2.6537
	FAM124A	-0.544805	2.46986
	H2-EB1	-0.544557	1.55837
	F2R	-0.543863	2.07834
	NABP1	-0.542299	2.75737
	BAG2	-0.540128	1.36419
	MRC2	-0.538632	1.46676
	PLCB2	-0.536648	1.53421
	DPP7	-0.536611	4.41392
	RPL17-PS5	-0.536394	2.09444
	LMNTD2	-0.536372	1.39811
	ITIH5	-0.536277	1.43575
	NAIP6	-0.536021	1.47263
	MRGPRE	-0.535082	1.26079
	CERK	-0.535014	2.74199
	MEGF9	-0.533416	3.5232
	HNF1AOS1	-0.531292	2.31772
	AQP8	-0.531086	1.85815
	C19orf38	-0.530769	1.47055
	PTP4A3	-0.530585	2.4779
	PYROXD2	-0.529182	2.36638
	GM17634	-0.527808	2.54833
	PYDC4	-0.527347	1.29026
	CRYGN	-0.524423	1.43329
	GSG2	-0.524141	1.61028
	TUBA1C	-0.523112	2.90258
	CD74	-0.522056	1.47885
	CEP192	-0.521936	2.62954
	ZNF532	-0.521376	2.3539
	AGTPBP1	-0.52116	2.09121
	GM11808	-0.520516	3.4529
	GPR12	-0.519983	1.57652
	CIITA	-0.519158	1.27065
	FAM73A	-0.51781	1.29806
	FBLIM1	-0.517751	1.57245
	GNGT2	-0.517383	1.57415
	DIP2A	-0.516449	3.20279
	SLC6A8	-0.515234	1.34152
	GM10600	-0.51433	1.5631
	CARD10	-0.512156	3.86663
	RND2	-0.510431	3.59334
	WDR83	-0.510413	4.34462
	PARP10	-0.509616	5.43861
	N-R5-8S1	-0.509072	2.58022
	CYP21A2-PS	-0.508997	1.73899
	SERPINB9	-0.507137	1.89661
	TIFAB	-0.507022	1.33929
	GALNT2	-0.506862	1.40962
	RGS2	-0.506551	1.40308
	RELB	-0.506068	1.32108
	GM11478	-0.504725	1.54537
	GUCA1B	-0.50329	1.71174
	NDUFS3	-0.503178	4.0329
	CDC42SE1	-0.50294	3.17303
	TMEM176A	-0.502157	2.8388
	GM37607	-0.501489	1.64755
	RPH3AL	-0.501278	3.51187
	MPEG1	-0.501203	1.55886
	AIM2	-0.500494	1.41946
	BC002059	-0.500154	1.83231
	PHTF1OS	-0.499926	1.36254
	TTC12	-0.499806	1.32319
	PARP8	-0.499109	1.69133
	RAB31	-0.498498	2.47494
	LPCAT1	-0.497532	1.72382
	C17orf58	-0.497447	2.7352
	TSACC	-0.497407	1.94228
	FBXO40	-0.49711	1.71428
	ST6GAL1	-0.496191	2.81962
	ICMT	-0.494734	1.54259
	PSME1	-0.49433	4.77648
	SPATA5	-0.494318	1.78557
	XPO4	-0.494153	1.37274
	SPP1	-0.493864	1.62855
	PFDN2	-0.493675	5.56025
	SH3BGRL3	-0.491823	2.86759
	ZNF780A	-0.491579	1.51255
	POT1	-0.491549	1.51912
	TFEC	-0.49096	1.93839
	HLA-DMA	-0.487476	1.29977
	DYNLT1	-0.487457	1.70941
	SLC25A37	-0.487193	2.67949
	ENTPD5	-0.486696	3.86388
	ADGRG3	-0.48534	1.26696
	RPS2	-0.484683	4.07032
	AKR1B10	-0.484027	1.88488
	SPATA24	-0.483912	1.42822
	SLC44A3	-0.483401	2.16037
	ANXA9	-0.483027	2.92466
	FAM78A	-0.482228	1.47429
	RPL38-PS2	-0.482162	1.46818
	COBL	-0.482131	1.58569
	ZNF195	-0.481618	1.95892
	UBE2O	-0.481291	2.83619
	BOLA2B	-0.481062	5.59998
	SH2D4A	-0.480814	3.16516
	RCCD1	-0.479687	1.39765
	KIF3A	-0.478888	2.08442
	CYBB	-0.478024	1.25876
	ABCG5	-0.477423	2.40662
	2700046G09RIK	-0.476949	1.68778
	RPL35A-PS6	-0.475474	1.71416
	C4orf33	-0.474638	1.94067
	APRT	-0.474228	3.42042
	GRINA	-0.473163	6.71142
	SH3TC1	-0.470689	2.30114
	PLBD2	-0.470569	7.76372
	GLTP	-0.470283	1.6756
	MYO9A	-0.468567	1.78889
	RASGEF1B	-0.468511	1.91239
	RRP1B	-0.466256	1.73787
	KLHDC8B	-0.465621	1.6691
	TMEM86A	-0.465067	1.36782
	2010107G23RIK	-0.464656	2.07797
	HIC1	-0.464166	1.60649
	MROH1	-0.463149	3.75649
	C15orf39	-0.462709	2.034
	2810474O19RIK	-0.460932	1.45436
	STRBP	-0.460907	4.00316
	DOCK2	-0.460109	1.31117
	C11orf86	-0.459603	1.31053
	RHPN2	-0.458385	2.25621
	DUSP6	-0.458195	4.33073
	SLC9A6	-0.457802	3.0368
	PPAN-P2RY11	-0.457703	2.52651
	THEM6	-0.457406	1.5412
	APAF1	-0.45734	1.63102
	TBC1D30	-0.456403	1.43879
	SDCCAG8	-0.455525	2.08224
	GSS	-0.453075	2.35526
	MAPRE2	-0.452834	3.12488
	PDILT	-0.452064	2.45146
	GAS7	-0.451754	2.56756
	TUBGCP4	-0.451167	5.26881
	GM7609	-0.451021	1.70868
	IL15	-0.450866	2.22614
	IMP4	-0.450661	4.04423
	CCDC171	-0.448726	1.49784
	TMC6	-0.448223	3.14293
	PPAP2C	-0.447746	1.32388
	AMN1	-0.447541	1.63442
	SREK1IP1	-0.446688	3.12425
	EIF4EBP3	-0.445452	2.62459
	GGTA1	-0.445294	1.64583
	LARS2	-0.445284	2.25015
	CCL19	-0.445018	1.26385
	XKR9	-0.444986	3.29286
	TRIM47	-0.444688	1.91649
	MAP3K8	-0.444378	1.82514
	NCL	-0.443447	3.55045
	ABCC5	-0.443363	1.31469
	TET2	-0.443046	1.73535
	GM29216	-0.442705	2.21357
	TCF21	-0.442443	1.9666
	ARL2BP	-0.441286	1.98302
	OGG1	-0.441188	4.32842
	ZFP90	-0.4411	1.68001
	WDHD1	-0.440398	1.33309
	CD83	-0.440287	1.28763
	PIR	-0.439502	2.43006
	HLX	-0.439476	3.21971
	SMIM29	-0.43944	1.92316
	TSTD1	-0.438521	1.81567
	RGS10	-0.438321	1.42566
	MORC3	-0.435967	2.59148
	TUBB4B	-0.435405	2.34035
	ADSS2	-0.435297	5.76892
	KCTD12B	-0.43434	1.36302
	CRTAP	-0.433484	2.79791
	PPP1R14A	-0.433366	1.30522
	MT-CO1	-0.433174	3.49574
	HSPBAP1	-0.432818	1.49484
	TANC1	-0.432789	2.30993
	PSMB9	-0.432005	1.93821
	PDCD2	-0.431964	2.56294
	CFAP251	-0.431952	1.61289
	CRIP1	-0.430663	1.35247
	UBE3A	-0.430157	3.30321
	DOC2G	-0.428916	1.49099
	RPIA	-0.42889	2.32608
	ZNF519	-0.428384	2.09765
	CDA	-0.427884	3.55662
	GM28437	-0.427687	4.62259
	CPEB1	-0.427614	1.64272
	RP23-218L17.3	-0.427527	5.43079
	AKR1B1	-0.427063	2.05124
	RPL35A-PS3	-0.426949	1.81375
	MIF	-0.426944	2.46308
	ADAM1A	-0.425871	1.46792
	EXOSC8	-0.424551	4.46465
	EIF5B	-0.42388	3.28356
	IPO13	-0.423384	3.56767
	NVL	-0.422767	3.42471
	MUS81	-0.422624	2.57562
	SFI1	-0.422233	3.08507
	TOR1B	-0.421859	4.82837
	TNIP1	-0.421591	1.46256
	ABCC2	-0.421587	9.69989
	RRAS	-0.4215	2.23637
	MT-ND6	-0.421407	3.19527
	GM11974	-0.42028	1.3668
	EFNB2	-0.419996	1.59178
	EPHX1	-0.418976	4.2856
	DTX3	-0.417593	1.62817
	ZSWIM6	-0.417588	1.73608
	SLC22A18	-0.41696	5.89269
	UBL4	-0.416902	4.47866
	ZNF195	-0.416588	2.57664
	CUL9	-0.416315	2.63
	ZDHHC17	-0.416095	4.80961
	CLEC1B	-0.415175	1.4564
	ZFP28	-0.414968	2.18977
	4732491K20RIK	-0.414849	1.44449
	AXL	-0.413955	1.47583
	CTSZ	-0.41337	2.9108
	MAD2L1	-0.41251	1.35465
	TARBP2	-0.412403	2.57333
	SLC35D1	-0.41197	3.68774
	MAST2	-0.411903	3.25395
	MAFK	-0.411841	2.54185
	MAP4K1	-0.411362	1.33909
	TAGLN2	-0.410973	1.26118
	IFI27L2A	-0.410663	1.37538
	FES	-0.41011	1.35128
	ACOT11	-0.408568	1.36652
	PROB1	-0.408561	2.56204
	PAM16	-0.407962	2.86308
	NDUFB8	-0.40698	2.89277
	TCEAL8	-0.406956	1.2581
	ZFP810	-0.406666	1.44946
	TPCN2	-0.406439	1.3042
	RALGPS1	-0.406357	1.30789
	MT-ND2	-0.405975	3.07208
	DENND2D	-0.405404	2.72629
	B4GALT5	-0.405389	2.31311
	RPL22L1	-0.404887	1.59936
	LSP1	-0.403372	1.6819
	MT-ND4	-0.402952	2.96218
	STXBP1	-0.402951	1.4675
	BDH2	-0.402386	1.93628
	ZMAT1	-0.402126	1.86262
	MCEE	-0.400672	3.73072
	MT-ND5	-0.400315	2.82863
	ZMYM1	-0.400146	2.23296
	ANAPC15	-0.399455	2.38707
	ZFP53	-0.399274	2.02671
	PMEPA1	-0.399082	1.91004
	SH3D21	-0.397895	1.58424
	PHOSPHO1	-0.397828	1.71189
	APIP	-0.397463	2.01584
	C11orf49	-0.396774	1.88383
	CPB2	-0.396562	2.4343
	TMEM51	-0.395356	2.08951
	MOCOS	-0.395239	3.11004
	CTPS2	-0.394688	2.11268
	CES1	-0.394666	2.67736
	RECQL	-0.394655	1.79179
	STARD9	-0.393796	2.48527
	NLRC5	-0.393716	2.6024
	FBXO36	-0.393703	3.21793
	GM28661	-0.393221	3.41463
	C1QTNF5	-0.392781	1.46176
	MT-ND1	-0.392424	4.71634
	VCL	-0.39239	1.81321
	FAM102B	-0.392013	1.26819
	9530082P21RIK	-0.391428	1.4529
	TBCEL-TECTA	-0.391377	5.11721
	DYNLL1	-0.391364	1.51818
	NUP42	-0.390574	3.15348
	STXBP2	-0.390095	5.18515
	MT-RNR1	-0.389801	1.46366
	A330023F24RIK	-0.38813	1.67497
	IFI203	-0.387775	2.4826
	SHF	-0.387271	2.66369
	GM9843	-0.386973	1.29612
	TIMP3	-0.386737	1.78917
	SQRDL	-0.38654	1.86833
	MYH14	-0.386278	2.11404
	GM10275	-0.385002	1.50155
	RPL12	-0.384729	2.73225
	CLEC9A	-0.384699	1.34665
	CATSPER2	-0.384628	1.38463
	PTGS1	-0.383824	1.27572
	MAST4	-0.383795	1.55466
	RPS12	-0.382106	3.30654
	SAMD9L	-0.382093	1.65909
	C4A	-0.38208	2.21038
	GM20507	-0.381626	1.38503
	IRF8	-0.380244	1.41762
	AKIP1	-0.380115	3.73106
	CEBPE	-0.380089	2.05892
	VAT1	-0.380066	1.91299
	NLE1	-0.379926	1.27504
	RHBDF2	-0.379548	1.73882
	IMPACT	-0.37872	3.07273
	TBC1D8	-0.378703	1.61995
	PIGL	-0.378668	2.55858
	GM14327	-0.378312	1.6068
	RPL35A-PS4	-0.377992	1.396
	TMEM206	-0.377526	1.29132
	COX20	-0.377061	2.39199
	NOP56	-0.376353	2.29369
	SAT1	-0.375585	2.27534
	NDUFA12	-0.375253	3.30055
	COL6A3	-0.375216	1.38546
	PHKB	-0.375058	4.00058
	ARHGEF5	-0.374888	2.83899
	RPL38	-0.374116	4.04959
	NUDT13	-0.374089	3.31636
	SLC52A1	-0.373135	1.88587
	MRPS35	-0.37256	2.87238
	CHD7	-0.372382	2.61082
	ITGA3	-0.372005	2.36116
	NUTF2	-0.371429	2.74615
	LPPR2	-0.371299	2.0969
	CIAPIN1	-0.370701	2.12526
	CENPT	-0.369945	1.33711
	PVR	-0.369737	1.27305
	FBXO7	-0.369498	4.02496
	SUPV3L1	-0.369286	2.56559
	PSME2	-0.369156	3.17837
	WIPF3	-0.36864	1.7773
	UGT2B34	-0.368062	3.33852
	OST4	-0.367882	3.73284
	ALDH1A1	-0.367629	1.80899
	GNL2	-0.367432	2.87228
	PCOLCE	-0.366767	1.65392
	RRP9	-0.366615	1.50956
	COX7A1	-0.366542	1.79739
	PGRMC1	-0.366438	4.11631
	MNDAL	-0.366321	1.82296
	C1QBP	-0.366036	4.27149
	RAB3IL1	-0.365719	2.03885
	LRRC32	-0.365376	1.53568
	RBBP8	-0.365092	1.37522
	DNAJC19	-0.364941	1.898
	ITGA9	-0.364892	1.91748
	ZNF704	-0.364428	1.56907
	STXBP4	-0.363468	1.2863
	NEURL3	-0.363247	1.28524
	HEMK1	-0.362598	1.49957
	ACSM5	-0.362417	3.66266
	PARP4	-0.362311	2.25963
	PPP1R35	-0.361991	1.88129
	TXN2	-0.361006	1.76582
	RPL35	-0.360784	2.6929
	TMEM106A	-0.360753	1.41172
	GM12254	-0.360283	1.35261
	RPF2	-0.359775	2.58057
	DLGAP4	-0.359665	1.87844
	ERCC3	-0.35928	2.68089
	PSMD4	-0.359073	4.12976
	SPATS2	-0.358237	1.3294
	GM28438	-0.357942	2.13967
	TRAF3IP2	-0.356494	1.97428
	COX7C	-0.356484	2.41986
	COX6C	-0.356093	2.44798
	NUP188	-0.356034	2.22843
	UQCC2	-0.355372	4.01659
	MCCC1	-0.355279	1.86269
	MTCH2	-0.355122	1.78635
	ACACA	-0.354606	1.32676
	METTL3	-0.35458	2.02485
	HN1	-0.353788	1.44877
	GM11518	-0.353781	1.51786
	ROMO1	-0.353659	3.29375
	2310040G24RIK	-0.353546	1.32929
	POLRMT	-0.353497	2.57122
	BBS2	-0.35349	1.37626
	TBC1D24	-0.353098	2.04629
	S100A10	-0.351788	2.20511
	MFNG	-0.351151	1.29771
	C18orf54	-0.350452	1.53272
	PIGP	-0.350355	1.4761
	FMO4	-0.3501	1.28658
	ZNF513	-0.349944	2.28407
	3110045C21RIK	-0.348476	1.55466
	UCKL1	-0.348295	2.95528
	EOGT	-0.347986	1.78316
	BZW2	-0.347968	1.45419
	CEP295	-0.347688	2.20763
	SNX5	-0.34764	2.47145
	GINM1	-0.347575	3.46512
	SUGP2	-0.346336	2.22522
	TNRC6A	-0.345623	1.91487
	RPL21	-0.34562	4.17497
	NDUFAF5	-0.345528	1.77638
	HTRA2	-0.345251	3.49558
	BC029214	-0.345222	1.35356
	LRRC40	-0.34503	2.52794
	C6orf89	-0.344528	2.80859
	MTF2	-0.344426	1.57576
	UGT2B5	-0.343857	2.12001
	OVCA2	-0.343154	1.69832
	RAB11FIP3	-0.342682	2.67846
	RNF128	-0.341825	2.05876
	SLC18A1	-0.340577	1.97059
	TCEB2	-0.340035	4.06936
	SPINT2	-0.339886	3.45356
	CCDC14	-0.339317	1.37618
	PGAP2	-0.338978	1.73537
	NDUFV2	-0.338919	1.96851
	FBXL12	-0.338905	1.89867
	ALS2CL	-0.338292	1.4692
	DYNLT1	-0.337379	2.27467
	FAM13A	-0.337317	1.59564
	TRPT1	-0.336704	1.46706
	RLF	-0.336352	2.24658
	ROBO4	-0.336231	1.49579
	RPL7	-0.336108	2.57642
	SSH1	-0.335707	1.39058
	A530017D24RIK	-0.335631	1.72666
	IFNGR2	-0.335163	1.30594
	FH	-0.33496	1.46137
	POLD4	-0.334359	2.90605
	HACD2	-0.33406	3.66992
	GSTT2B	-0.333258	1.7435
	EMP2	-0.333248	2.74881
	IL4R	-0.333015	2.16776
	IL10RB	-0.33296	1.27435
	MMP23B	-0.332756	1.45251
	B630005N14RIK	-0.332546	1.58269
	FLYWCH1	-0.33175	2.16011
	MRPS33	-0.331479	2.18107
	ARRDC4	-0.331456	2.09107
	ACTB	-0.331026	2.3719
	SEL1L	-0.330305	1.55292
	TMEM176B	-0.330018	1.32172
	TMBIM1	-0.329862	2.89634
	RFC3	-0.329709	2.05226
	SNRPF	-0.328923	2.60776
	DIEXF	-0.328326	1.45391
	ZNF691	-0.328284	1.68542
	ZFP157	-0.327967	1.6825
	YAM1	-0.32792	1.54794
	CYP2A12	-0.327582	1.97938
	FDXR	-0.326731	3.77426
	EHBP1L1	-0.326346	1.42953
	SPRY1	-0.326031	1.86269
	COPRS	-0.325737	1.47008
	CALM3	-0.32448	2.18803
	PLCL2	-0.323352	2.03979
	ZDHHC18	-0.323268	2.52633
	HAUS7	-0.323261	1.77033
	2210408F21RIK	-0.322553	2.13483
	TMEM87B	-0.322389	2.23958
	RNMTL1	-0.320985	1.91644
	ADCK4	-0.32059	2.14519
	PRPF3	-0.320544	2.31352
	SS18L1	-0.32017	2.14583
	USPL1	-0.319897	2.56678
	SCNM1	-0.319854	1.92161
	SKP2	-0.319809	1.27533
	EIF4G3	-0.319473	4.16518
	C6orf136	-0.318892	2.67811
	SLC2A4RG-PS	-0.318241	1.42584
	USMG5	-0.31591	2.16743
	LY96	-0.315178	1.58974
	PRKAA1	-0.315174	1.54816
	HDAC4	-0.314344	2.17418
	MT-CYB	-0.313936	1.9325
	LARP4B	-0.313921	2.91347
	2410002F23RIK	-0.313838	1.94577
	MAP4	-0.313512	2.00902
	GM15638	-0.31318	2.05611
	MT-ND4L	-0.312996	1.73859
	IQSEC2	-0.312842	2.06436
	STOML1	-0.31284	2.23437
	2700029M09RIK	-0.312733	1.65771
	GNL3	-0.31233	2.3732
	PPP1R15A	-0.312317	1.29483
	JRKL	-0.312129	1.47419
	MAPRE3	-0.311626	1.92617
	FAM69A	-0.311163	1.3729
	HYPK	-0.310967	1.53859
	GTF2H5	-0.31079	2.91536
	CRLS1	-0.31073	1.80291
	TARS2	-0.31047	3.68731
	NFKBIA	-0.310233	3.16135
	COX17	-0.310215	3.3232
	GOLGB1	-0.309759	1.97745
	PHRF1	-0.309281	3.63194
	AIDA	-0.308947	2.16286
	AATF	-0.308338	1.79549
	CLN3	-0.308259	1.87074
	ZNF274	-0.307743	1.95432
	APOC3	-0.307256	1.83381
	PSMG4	-0.306427	2.48045
	TMEM141	-0.306126	1.60548
	ALG3	-0.306066	1.9081
	ATP5PO	-0.305859	1.9547
	SLC25A17	-0.305481	1.86599
	ZNF426	-0.30503	1.86025
	RPL19-PS11	-0.304449	2.07656
	STAB1	-0.304237	1.36683
	ARID2	-0.304225	1.8178
	KIAA1217	-0.303594	1.4433
	AGPAT1	-0.303542	3.60886
	CHCHD4	-0.303473	1.58554
	NFS1	-0.300883	1.54571
	PIP4K2A	-0.300789	1.58201
	MRPL23	-0.300194	3.1261
	TBC1D23	-0.300007	2.23583
	RECQL5	-0.300006	2.34614
	PIGX	0.300077	2.38853
	CHAC2	0.300303	2.36814
	PTPRD	0.300335	1.35417
	CDC37	0.300347	2.59767
	TMED10	0.300556	3.93609
	TCP11L2	0.300645	1.51363
	CASD1	0.300751	1.49843
	CALM2	0.301232	1.75336
	SPOP	0.301346	3.63227
	UGGT1	0.301686	2.44738
	PPAPDC1B	0.301868	1.65154
	LMAN2L	0.302212	1.75665
	OTUD6B	0.302564	1.61286
	PPM1A	0.302628	3.49198
	OSBPL8	0.302652	2.20409
	SLC2A2	0.302892	2.08741
	FAM213A	0.303477	2.25321
	C1orf50	0.303944	1.74619
	ACTR6	0.303984	1.53616
	ASAH2B	0.303997	1.29086
	EPB4.1L4B	0.304018	2.1989
	GYK	0.304253	1.53053
	SUCLA2	0.30435	1.33595
	ABCB7	0.304689	2.98445
	RAB34	0.304708	1.83306
	HNRNPA3	0.304795	4.28925
	NGRN	0.304852	1.43641
	COPS8	0.304895	1.68018
	LIPE	0.305052	1.56666
	CES1	0.305513	1.39734
	THADA	0.305699	1.59877
	AAED1	0.305831	2.07529
	HEATR1	0.305969	3.20086
	PGLYRP2	0.306024	1.9104
	F8	0.306272	1.32743
	KDM4A	0.306295	1.51123
	SLC39A7	0.306366	3.17212
	GPBP1	0.307181	2.36436
	CPN1	0.307188	4.3358
	EPAS1	0.307322	2.42709
	APON	0.307578	1.49102
	CAND1	0.307732	2.61148
	PLEKHA3	0.308077	2.84361
	9030619P08RIK	0.308298	1.5088
	TMEM123	0.30831	2.15119
	AGGF1	0.30836	3.72341
	G630090E17RIK	0.308391	1.31334
	NR2F2	0.308834	2.96619
	C16orf87	0.309053	1.81498
	ABCA8	0.309236	1.4752
	CBX5	0.309565	2.0224
	RILPL2	0.309582	1.64458
	BAG4	0.309682	1.60279
	CREBZF	0.309729	3.09433
	FXR1	0.30978	4.78975
	AFM	0.310028	1.62497
	RTCB	0.310129	2.52194
	PAPOLG	0.310382	1.4316
	TXNDC9	0.310564	1.94307
	PEX11G	0.310776	2.72439
	USO1	0.311025	3.3422
	CTNNB1	0.31122	4.89239
	ARFGAP2	0.311544	3.5566
	CLCC1	0.311681	3.80368
	UNC50	0.311789	3.47779
	MRPL3	0.311918	2.45216
	FOXA2	0.312004	1.55646
	PZP	0.312017	2.01736
	MTFR1	0.312087	1.99672
	RAB5B	0.312201	2.60168
	PCDH1	0.312202	1.83336
	9130011E15RIK	0.312234	1.39455
	GRSF1	0.312237	2.21634
	CITED2	0.312554	1.79702
	SMAGP	0.312985	2.29371
	SIL1	0.313016	5.85411
	UGT1A6	0.313668	2.64422
	PCCB	0.314037	2.69935
	SDHAF3	0.314112	1.25715
	TMEM33	0.314266	2.1764
	DCAF6	0.31434	2.66282
	RAB8A	0.31495	3.12872
	NR5A2	0.315209	2.36232
	PLIN5	0.315414	1.78515
	CTNNAL1	0.315515	1.40261
	BRWD1	0.315538	1.82483
	USP9X	0.315582	2.78336
	GNE	0.315595	1.86809
	PLG	0.316011	2.08857
	FOXA1	0.316114	1.41845
	AGFG2	0.316548	2.58845
	CRKL	0.316774	1.47856
	SLC16A12	0.316892	1.61346
	ATG101	0.31703	1.92907
	POC1B	0.31726	1.95624
	YES1	0.317361	1.30277
	MARK4	0.3176	1.43197
	KRCC1	0.317616	1.89826
	XPNPEP3	0.317831	1.38197
	RBM7	0.317941	2.42163
	ST3GAL3	0.317954	2.10085
	FOXO4	0.318328	1.97384
	CAMK1D	0.318356	1.27086
	A430018G15RIK	0.318369	1.36002
	STAG1	0.318468	1.9864
	ITIH1	0.318485	4.16842
	DHDDS	0.318488	3.62018
	NFATC3	0.318879	2.74862
	GABPA	0.319005	2.70216
	ALS2	0.319049	2.83429
	PNP	0.319083	1.72859
	OMA1	0.319173	2.45958
	AXIN1	0.319562	2.95226
	C1orf210	0.319756	2.39906
	PDSS2	0.320023	1.30904
	DHTKD1	0.320061	1.30687
	1190002N15RIK	0.320999	2.55856
	CRYBG3	0.321319	1.61378
	ERICH1	0.32132	1.27498
	PRPF4B	0.32161	1.69921
	HIPK3	0.321954	3.00739
	PCSK6	0.323094	2.86125
	KLHL2	0.323104	2.11907
	ITPR2	0.323115	1.95018
	FAM20B	0.323256	2.18646
	NRBF2	0.323502	2.90803
	MAOB	0.323547	1.61709
	CYP2D37-PS	0.323898	1.47427
	HIATL1	0.324053	1.99949
	GKAP1	0.324382	2.19395
	COPS2	0.324514	2.98241
	PPM1B	0.324827	2.44189
	TTC27	0.324919	2.10573
	SLC19A2	0.324923	1.78467
	SLC9A3R1	0.324953	2.21418
	SLC25A42	0.325236	1.82795
	UCK1	0.32544	1.70049
	GM6483	0.325622	1.9486
	C330007P06RIK	0.325861	2.51914
	ZFHX4	0.326079	1.48031
	ERLEC1	0.326087	1.56691
	IK	0.326279	3.81257
	KHNYN	0.326318	1.48289
	FKBP4	0.326591	1.99606
	FASTKD5	0.327128	1.89966
	HNRNPA1	0.327206	2.66606
	UBE2R2	0.327796	2.51714
	AMACR	0.328178	3.00889
	UBE2Z	0.328248	2.82207
	GOLGA3	0.328313	4.83407
	STIP1	0.328475	2.14987
	WWC1	0.328535	2.56071
	LIPC	0.328712	1.44799
	HMGCS2	0.329623	2.34091
	PEDS1	0.329648	1.62424
	ARL4A	0.329802	1.9515
	OGFOD3	0.330373	3.14857
	APOH	0.330542	1.83995
	SERPINF1	0.330602	1.90324
	MBL2	0.330854	1.96544
	CFI	0.331243	2.17454
	NUDCD2	0.331502	1.26897
	IGFBP4	0.331521	1.84581
	USP25	0.331625	1.95582
	F8A3	0.332958	1.99448
	HDHD2	0.332994	1.94132
	CCDC94	0.333029	1.67011
	RSC1A1	0.33323	1.49071
	MAP2K5	0.333595	2.86068
	GID4	0.335872	2.17557
	CA14	0.336025	1.41945
	SLC22A1	0.336041	1.93009
	ZBTB7B	0.336104	3.35477
	MYO1B	0.336125	2.22116
	TMEM147	0.336175	2.40819
	ZNF358	0.336886	1.8143
	NTN1	0.336901	2.16102
	VPS13A	0.336959	1.98738
	KIF1C	0.337018	1.40413
	RAP1A	0.337262	1.48206
	SERPIND1	0.337271	3.25222
	SP3	0.337637	2.21697
	CYFIP1	0.337929	1.98145
	PRPF38A	0.33812	1.50745
	PRKCSH	0.338136	3.32685
	GNPNAT1	0.338371	3.05763
	LMBRD1	0.338975	3.72133
	SSFA2	0.339074	2.75554
	DARS1	0.339263	2.62835
	RCL1	0.339446	2.2965
	HSD3B2	0.339838	2.22879
	ZNF664	0.34063	2.5213
	DPAGT1	0.341024	4.30199
	TLE1	0.341105	1.38594
	SLC30A1	0.342372	2.35991
	SMYD1	0.343186	1.43032
	MORF4L2	0.343846	2.79732
	NOSTRIN	0.344061	1.61777
	TSTA3	0.344255	2.19119
	HOMER2	0.344445	2.72938
	UBE2L6	0.344516	2.48807
	VPS35	0.344562	2.32987
	RBP4	0.344581	2.21131
	TSPAN12	0.344667	2.48613
	UMAD1	0.345036	3.18859
	ELL2	0.345162	3.93517
	WRNIP1	0.34532	2.45829
	CALU	0.345345	2.34805
	0610007P14RIK	0.345633	1.71227
	UBE2G2	0.345847	2.17294
	HLF	0.346013	1.84215
	MCAT	0.346236	2.19314
	ISOC2	0.34625	2.77887
	YIPF4	0.346283	2.60139
	GSTK1	0.347111	1.32608
	TRIM27	0.347119	3.71845
	PARP9	0.347132	2.04227
	ATG4C	0.347982	1.95855
	KANK1	0.348142	2.42238
	CXX1B	0.348178	1.8219
	SLCO1B3-SLCO1B7	0.348481	2.01188
	CDC5L	0.34861	3.80104
	AADAC	0.348632	2.2369
	FAM134C	0.348735	2.73046
	2010315B03RIK	0.349596	3.02926
	FICD	0.349958	2.06162
	FAM20A	0.350048	3.59624
	DCBLD2	0.350152	1.43519
	SPCS2	0.350387	2.75337
	CAPRIN1	0.350461	3.35023
	NBAS	0.350697	3.97939
	SYAP1	0.350703	3.2104
	KBTBD4	0.350844	2.3591
	DHRS4	0.351283	2.26309
	RP24-373A18.1	0.351687	1.42959
	D930048N14RIK	0.352191	1.73388
	BMP1	0.35234	1.97428
	SEC22C	0.352433	1.28034
	LANCL2	0.352561	1.62266
	NSUN6	0.35262	1.77637
	RSPH3	0.352689	2.16035
	FUBP1	0.352862	1.4847
	FZD7	0.353015	2.99561
	COPS4	0.353018	2.71975
	SEC23B	0.353277	2.34729
	GPC4	0.35331	4.7889
	NELFE	0.353874	1.29642
	YARS2	0.35424	3.22186
	ARCN1	0.355215	4.13338
	OAZ1	0.355431	1.91422
	COPB1	0.356272	3.52111
	CHSY1	0.356348	1.35124
	KLF15	0.356473	1.38296
	SLC25A23	0.356699	2.58147
	TLR12	0.356862	1.37042
	HERPUD2	0.356944	2.44309
	PPP2R5C	0.357057	3.11623
	PABIR1	0.357199	2.5959
	2410127L17RIK	0.357243	1.87019
	PEX13	0.35725	1.91255
	KBTBD6	0.357298	1.6603
	ABCA3	0.357947	2.97496
	GSTCD	0.358063	1.26066
	AGT	0.358145	2.11406
	TBRG1	0.358165	2.50078
	CHD3	0.358243	1.25603
	BNIP3L	0.35873	3.30911
	HNRNPA2B1	0.358932	4.48501
	SLC27A2	0.359	2.36406
	MRPL48	0.359158	2.66862
	AGMAT	0.359403	1.54585
	PPM1L	0.35943	1.83069
	IVD	0.359813	2.11977
	UFL1	0.359998	2.63282
	CLPX	0.360157	1.51217
	CTSL	0.360505	2.56832
	SNAP23	0.360582	3.59212
	DMGDH	0.360589	2.39407
	DPH1	0.360625	2.14941
	HLA-E	0.360742	2.9441
	NEK4	0.361665	2.2672
	AGMO	0.36196	2.13876
	TBC1D8B	0.362182	2.12649
	LIPG	0.362562	2.81216
	VPS8	0.362713	2.81312
	RAB27A	0.362864	1.4205
	ADGRA3	0.363283	3.889
	TUSC3	0.363415	1.41388
	SND1	0.363438	7.81753
	TSN	0.363494	1.51502
	WNT5B	0.364324	1.86959
	UBE2Q2	0.364477	2.31904
	PAQR3	0.365087	1.30424
	PPP6R2	0.365247	2.27573
	BCL2L2	0.365586	3.2412
	AFF4	0.365604	4.44289
	ECHS1	0.365976	2.49238
	FAM134A	0.366146	3.58495
	ABCD3	0.366151	1.83194
	ALDH3A2	0.366459	2.55119
	NEURL4	0.366777	2.12472
	ZBTB8A	0.366862	1.26721
	ZNF518A	0.366962	2.90043
	SEC24D	0.367076	4.07958
	SKIV2L2	0.367231	2.34012
	6230415J03RIK	0.367939	1.59861
	MFHAS1	0.368078	3.79146
	NCOR2	0.368522	1.72492
	PAQR7	0.368984	1.60811
	GM6563	0.369103	1.42993
	CALD1	0.369276	3.21649
	NDST1	0.369423	1.95066
	VGLL4	0.369711	2.71131
	CREBL2	0.369787	2.80561
	KAT2B	0.370163	3.56409
	CPN2	0.370201	3.29937
	POC1B-GALNT4	0.370386	3.09967
	STARD4	0.37075	2.16783
	ARFGAP3	0.37141	1.98036
	ACSM3	0.371518	1.63391
	RNF186	0.371972	2.37769
	NUP37	0.372215	1.49129
	PIPOX	0.372843	1.74002
	MYSM1	0.373518	1.93721
	TMED3	0.373784	2.54668
	MIA3	0.373811	3.78733
	SERINC5	0.373828	2.49246
	TINF2	0.374339	2.45145
	TTC37	0.374661	2.45569
	EBAG9	0.374731	3.22272
	GLRX2	0.37477	3.62245
	EIF3B	0.37479	2.70403
	BCAR3	0.375169	4.76166
	CD164	0.375353	4.68938
	GPX1	0.376696	3.08888
	TMEM131	0.37737	3.83878
	ANKRD33B	0.377698	1.40783
	KYNU	0.377701	2.41526
	ZNF407	0.377945	1.57394
	TWISTNB	0.378447	2.14578
	SLC10A7	0.378508	1.48823
	GPR155	0.378914	2.83554
	EIF4G2	0.378955	2.5929
	TLCD2	0.379254	1.53349
	CSGALNACT2	0.379273	1.9016
	SERPINA11	0.379489	1.88335
	TMEM30B	0.379591	3.66741
	ABHD2	0.379799	1.6991
	CA8	0.380222	3.65635
	AI464131	0.380293	2.24774
	AQP9	0.3803	2.66766
	PEX14	0.380307	3.47178
	GJB2	0.381151	2.58002
	RAB5A	0.381176	3.4226
	FAM210B	0.381275	3.13983
	MPLKIP	0.38143	2.78812
	ISOC1	0.381866	3.77533
	MSRB1	0.381923	2.75542
	INSC	0.381956	1.46322
	ETAA1	0.382099	1.56632
	SLC33A1	0.382389	3.02198
	EEF2	0.382823	5.62961
	KDM1B	0.383145	2.58467
	PFKL	0.383201	2.33482
	CML2	0.383219	2.41203
	SYPL1	0.383557	2.6385
	SLC16A2	0.383613	2.95493
	CHMP5	0.383724	2.78574
	BCOR	0.384153	2.91063
	TSEN34	0.384384	4.1596
	DLAT	0.384921	1.7446
	4930524O07RIK	0.384943	1.33616
	URAH	0.385188	2.19635
	ATP11C	0.385663	5.38188
	MGAT2	0.385729	3.49465
	HIST1H2BC	0.38576	2.76929
	SLC22A9	0.386512	1.6551
	PCMTD2	0.386634	1.76917
	TPM2	0.386768	1.27599
	2700094K13RIK	0.387119	1.44581
	TSC22D1	0.388397	3.67795
	DIXDC1	0.38897	1.8547
	F2	0.389808	4.74554
	ATF5	0.390043	2.72037
	BDH1	0.390979	2.48419
	SPOPL	0.391154	1.84648
	SLC25A13	0.391235	3.35342
	RPAP3	0.391437	2.16381
	PJA1	0.391907	3.23238
	GSTA5	0.392392	1.94087
	INO80B	0.393083	2.46575
	PPAT	0.393607	2.1508
	XRCC4	0.393766	1.88472
	CDKL5	0.393803	1.93385
	TMED2	0.393836	2.94436
	LAMP2	0.394641	4.19227
	UGT2A3	0.39505	2.62241
	CLU	0.395279	2.95596
	EVA1A	0.395312	1.3193
	UGT1A1	0.395403	2.64548
	TLDC1	0.395517	2.0861
	RXRA	0.396342	2.30225
	TVP23C-CDRT4	0.396573	2.94263
	UBA1	0.397011	4.2857
	MID1IP1	0.397069	2.49198
	ARL5A	0.397324	3.8493
	PROZ	0.397858	4.96119
	DCPS	0.398242	5.93078
	C9orf152	0.398246	1.51201
	CPEB4	0.399115	2.02293
	FCGRT	0.399422	4.30267
	HIST2H2BE	0.399584	1.39367
	CXCL12	0.40029	3.45305
	AFG3L1	0.400873	1.86148
	CPSF6	0.401135	3.53588
	GM4285	0.401354	1.36868
	CTSF	0.402629	4.2255
	HSD17B7	0.403349	1.3866
	TARS1	0.40365	3.33586
	RBBP9	0.403982	2.84215
	ANXA11	0.40456	2.59722
	GRHPR	0.404792	4.23203
	MASP1	0.405278	2.71137
	PIK3C3	0.405731	4.18106
	UBE2E3	0.405866	3.54511
	ADH4	0.40604	3.28834
	DCN	0.406151	1.83381
	NGLY1	0.406414	3.70962
	MAT1A	0.407449	1.98841
	SULT1B1	0.408724	2.70168
	DDX19A	0.408908	3.19784
	C4BPA	0.409574	3.68039
	MTNR1A	0.40981	1.42508
	TFDP2	0.410534	2.54544
	CSE1L	0.410543	2.27526
	HMGCL	0.410816	3.2869
	UGT1A4	0.41196	1.32725
	PDCL	0.412119	2.28471
	TGS1	0.412231	2.46602
	ABCD2	0.413803	2.80578
	CROT	0.414453	3.93277
	RRAGA	0.41485	3.37505
	DHCR24	0.415046	1.70297
	GM10762	0.415144	2.09289
	ECI2	0.415199	3.00933
	MARCH6	0.41544	3.88702
	DHDH	0.415554	4.22147
	NUPR1	0.416639	1.40241
	GM5549	0.416893	1.36169
	NAGS	0.417205	3.56513
	PPP2CB	0.417421	4.04734
	MSH2	0.418454	2.31908
	PDCD6	0.419238	2.95807
	FAM84B	0.419646	1.68479
	TDO2	0.419729	1.67867
	TK1	0.419813	3.26777
	ANPEP	0.421991	4.08645
	STIM1	0.422351	4.05916
	LRRC42	0.42237	4.67437
	DNPEP	0.422664	2.9351
	CTNNBL1	0.422994	3.09496
	FGB	0.425436	2.65882
	SSRP1	0.425867	3.98241
	GM11789	0.426265	2.84865
	ALDH6A1	0.42636	3.71752
	METAP2	0.4271	2.31959
	RTN4RL1	0.427153	2.07628
	SLC25A16	0.42732	3.71974
	HOOK1	0.427508	2.92989
	CETN3	0.427834	2.98982
	TFPI2	0.428182	2.64243
	ZNRF3	0.428381	2.24346
	EPB4.1L5	0.428562	2.19131
	EDNRB	0.428852	1.34005
	SERPING1	0.429089	4.87306
	TUFM	0.42952	4.27834
	PTER	0.429731	2.74578
	ST6GALNAC6	0.430818	4.94087
	0610031O16RIK	0.431452	2.04276
	TANGO6	0.431509	1.538
	PRDX4	0.431613	4.94828
	UPF3A	0.431808	4.16718
	SAR1B	0.432067	3.4697
	ITIH3	0.432646	1.68102
	OAF	0.434441	2.7748
	TTC39B	0.434568	1.59424
	SLC39A10	0.434705	1.84123
	NARS2	0.435121	2.43678
	DHRS13	0.435299	2.22965
	KCNN1	0.43654	1.59359
	RP23-425N12.2	0.436888	1.30872
	ZNF496	0.436945	5.15073
	REPS2	0.437047	3.25422
	IARS1	0.437421	3.6918
	APP	0.437431	2.8478
	UNC13B	0.437478	1.57492
	EXTL2	0.437606	1.67657
	C7orf25	0.437787	2.82603
	GFM1	0.438203	2.3552
	PPM1K	0.438594	1.89773
	PDCD10	0.439091	2.31152
	FANCL	0.439702	1.91724
	LIN7A	0.439716	1.77011
	SLC46A1	0.440679	3.72244
	SLC10A2	0.440771	2.32467
	RNASE4	0.44093	1.68809
	CPS1	0.44136	1.50885
	TM9SF2	0.441757	6.03933
	SLC25A35	0.441775	1.52858
	IGFALS	0.441874	1.8812
	SHMT1	0.442468	3.61223
	GM7964	0.443388	3.82781
	SEPP1	0.443494	5.00881
	BLMH	0.443677	3.1947
	NICN1	0.444344	6.3497
	ZFP111	0.445014	1.73877
	PGAP1	0.446388	2.60377
	ADAM9	0.446394	5.10714
	KCNC3	0.446988	1.29938
	GM38394	0.447277	2.03734
	EMC10	0.447399	3.62106
	ILVBL	0.447658	5.60162
	RETSAT	0.447729	2.29948
	PIGT	0.448148	4.4137
	PDF	0.448712	3.17621
	PLCE1	0.44912	1.26446
	ID2	0.449399	1.59448
	COMMD8	0.449631	3.15232
	TFG	0.450942	4.93832
	OR5M9	0.451993	1.3287
	DIRC2	0.452686	4.41426
	NDFIP1	0.45281	3.33346
	EIF3A	0.453289	7.60043
	HDAC11	0.453386	3.38911
	LARP1B	0.453961	3.67133
	PPM1M	0.453961	2.9962
	AOX3	0.454223	2.34304
	TAT	0.454303	1.53855
	RBM45	0.454989	3.46274
	AMIGO1	0.455081	1.3038
	ACAA2	0.455243	4.45997
	SLC25A33	0.455321	4.26545
	ROM1	0.456602	2.13558
	DDX18	0.457036	2.73614
	SSU72	0.458214	3.47876
	PSMD13	0.45825	2.50907
	ORMDL1	0.458383	2.55135
	ZFYVE9	0.458558	2.79738
	2410089E03RIK	0.458994	1.39526
	LYSMD3	0.4592	1.80291
	ITIH2	0.459401	5.74554
	RAP2A	0.459679	3.69301
	GADD45A	0.460466	1.71222
	ZNF233	0.460504	2.00851
	PPP1R2	0.460635	3.8078
	NIPSNAP3A	0.461022	3.43676
	SEPT10	0.461164	2.26973
	SERPINA1	0.461962	3.72517
	CCDC85B	0.462062	1.8323
	GM13456	0.462074	1.7743
	RPN1	0.462104	7.35631
	GPBP1L1	0.462894	2.84191
	ZNF395	0.462941	2.04296
	MFSD7C	0.463048	1.35348
	GLUL	0.46438	3.48502
	MXRA8	0.464403	1.31193
	MESDC2	0.464814	6.04322
	AMIGO2	0.465558	3.34408
	SDR9C7	0.466286	1.79938
	CTSH	0.4673	5.16279
	ST13	0.467397	4.65604
	SERINC1	0.467483	8.87689
	RP2H	0.468053	2.06748
	CYP2J5	0.468643	3.83895
	CYP3A11	0.4692	1.75086
	ZNF667	0.469861	1.60289
	HECA	0.4702	2.44653
	UBE2E1	0.470916	2.95509
	GOLPH3	0.470994	5.00463
	CDH2	0.473097	4.93432
	CYP2C44	0.473194	2.98222
	NOX4	0.473316	3.3778
	IDS	0.47461	4.40447
	AKAP9	0.476237	1.82794
	WDR76	0.476725	2.07367
	RNF13	0.477058	2.97489
	TNFRSF19	0.47818	3.10546
	ACOT6	0.478245	1.54284
	PAM	0.478452	1.94308
	CUL2	0.478556	2.28793
	FAM188B	0.479905	1.87837
	ABTB2	0.480301	2.05622
	PGAP3	0.480344	2.12411
	AVEN	0.480385	3.2234
	AHSG	0.481526	3.78404
	GM17196	0.48212	1.3264
	RNF152	0.48218	2.96254
	SLC5A3	0.482234	1.5595
	IFITM2	0.482845	5.94298
	VIPR1	0.483097	2.59536
	HNRNPR	0.483628	4.52417
	DCAF10	0.483822	3.50785
	FERMT2	0.484065	2.83927
	COL5A3	0.484237	1.36431
	SNRPB	0.484531	3.82513
	ECHDC1	0.485402	2.86511
	MNAT1	0.486202	2.09491
	CADPS2	0.486577	2.39319
	TEK	0.487083	1.4817
	MAGEE1	0.487611	1.70081
	ACSL3	0.487675	2.25022
	ITM2C	0.488592	2.03535
	ZNF526	0.488703	1.41065
[truncated: 705 more rows]
[truncated: 2 more columns]

## Sheet: Figure 5
Figure 5
a		TGAlbcre-					TGAlbcre+								TGAAV-cre				TGAAV-cre/fbp1					TGAAV-gfp Non-tumor			TGAAV-gfp Tumor			TGAAV-cre Non-tumor					TGAAV-cre Tumor						Atf6+/+			Atf6-/-
		WT	WT	WT	WT	WT	TG	TG	TG	TG	TG	TG	TG		TG_GFP_Rep1	TG_GFP_Rep2	TG_GFP_Rep3	TG_GFP_Rep4	TG_FBP1_Rep1	TG_FBP1_Rep2	TG_FBP1_Rep3	TG_FBP1_Rep4		1	2	3	1T	2T	3T	4	5	6	7	8	4T	5T	6T	7T	8T		15T	17T	7T	1T	10T	12T
	Immunosuppressive (ICF)	-4003.1	-4017.95	-3975.16	-3880.78	-3988.94	-2945.2	-2972.23	-2725.19	-2723.18	-3170.9	-2364.2	-2982.05		-3681.78	-3363.29	-3482.47	-3662.68	-3926.06	-3636.86	-3912.71	-3578.72		-3068.92	-2343.7	-2886.03	-486.769	-156.141	267.102	-1610.88	-990.781	-2628.55	-1486.7	-2097.69	-787.795	877.382	-2056.64	-1582.95	-96.4822		-1791.21	-1735.6	-2544.76	-2695.6	-3240.82	-3554.28
	HALLMARK_EPITHELIAL_MESENCHYMAL_TRANSITION	631.338	978.888	710.802	1016.88	945.095	1249.61	1299.18	1516.07	1372.54	1320.67	1699.14	1422.4		643.209	789.293	666.792	732.648	392.936	445.429	402.45	633.014		-697.098	-385.683	-501.095	193.061	355.342	244.57	134.651	303.82	-410.411	-107.935	-310.682	759.579	885.37	-47.1909	-219.319	304.405		990.701	1425.72	415.012	277.566	42.6092	92.0259
	GO_REGULATION_OF_CELLULAR_RESPONSE_TO_TGF_BETA_STIMULUS	1138.31	1047.24	1076.18	1253.73	1086.77	2714.85	2349.22	2440.55	2482.99	2381.23	2837.53	2637.16		3027.76	3141.83	2930.49	3039.87	2415.65	2623.07	2329.58	2550.91		745.228	717.406	1013.7	1331.77	1539.9	1028.92	1554.58	1668.06	1424.98	1588.08	1440.48	2093.68	2152.95	1799.03	1724.8	1742.15		1471.51	1464.12	1022.35	766.587	685.109	609.736
	GO_RESPONSE_TO_TGF_BETA	847.12	817.95	830.439	1026.82	747.187	1926.94	1667.08	1730.18	1747.28	1659.74	1953.83	1838.95		2065.42	2203.41	2108.53	2165.47	1675.5	1839.02	1702.47	1839.09		163.86	186.029	397.826	546.636	634.792	364.087	721.97	798.654	610.638	730.994	658.169	1004.75	1033.1	809.531	705.794	729.316		910.779	969.533	546.524	481.063	368.582	131.611
	GO_TGF_BETA_RECEPTOR_SIGNALING_PATHWAY	1014.93	997.219	904.534	1187.56	973.419	2304.51	2025.85	2138.4	2141.32	2051.95	2405.46	2241.24		-396.857	-331.122	-376.611	-410.754	-423.34	-536.205	-209.769	-437.75		444.721	458.954	662.544	947.759	1118.31	650.309	1112.71	1213.61	995.055	1120.55	1004.64	1564.17	1629.31	1306.32	1223.3	1229.72		1050.27	1198.33	702.586	529.733	463.248	387.756
	HALLMARK_ANGIOGENESIS	3918.28	4029.17	3833.63	3866.72	4058.94	4522.97	4507.53	4759.62	4668.48	4562.88	4873.42	4731.55		4545.03	4789.65	4641.38	4596.23	4684.43	4500.44	4583.18	4648.52		2671.42	2551.62	2566.33	3160.49	3304.63	3357.03	3487.28	3517.14	3158.84	3337.3	3230.78	3396.84	3875.67	3041.15	2662.06	3131.86		3174.57	3263.36	2673.8	2665.07	2275.88	2580.18
	HALLMARK_E2F_TARGETS	-540.737	-533.896	-436.681	-548.58	-380.032	417.933	468.436	371.989	462.75	526.799	370.268	344.508		440.516	348.149	504.528	437.921	344.642	581.466	415.075	287.713		-1014.58	-780.593	-1020.61	-838.804	-256.625	-297.65	-595.993	-561.524	-620.287	-786.469	-701.207	-253.332	-360.349	-4.08931	-393.359	-40.988		-812.83	-1167.04	-1118.1	-1568.94	-1637.94	-1803.08
	Activated CD4 T cell Charoentong	-3533.53	-3708.77	-3509.84	-3604.73	-3522.07	-2446.35	-2086.74	-2482.88	-2322.16	-2165.63	-2507.16	-2572.51		-2043.87	-2007.15	-1980.16	-2099.47	-2589.65	-2753.75	-2476.59	-2579.89		-3472.26	-3304.11	-3621.78	-3252.71	-2396.12	-1167.22	-2870.28	-3106.83	-3478.81	-3220.43	-3264.23	-2643.75	-2346.99	-2420.24	-2549.51	-2807.74		-2947.41	-3075.43	-2988.06	-3998.37	-3863.1	-3640.69
	T CD4 Jerby.Arnon	-2065.93	-1772.99	-2017.41	-1750.54	-1868.56	-2340.85	-2145.06	-2387.76	-2166.48	-2173.6	-2446.62	-2386.58		39.6057	481.989	475.792	374.555	267.034	-280.358	156.678	629.603		-1283.07	-1144.08	-1252.65	-965.619	-998.451	35.8457	-1341.32	-1306	-1514.91	-1324.85	-1525.26	-472.875	-626.984	-879.688	-557.376	-641.129		-669.75	-110.196	-508.336	-811.879	-813.034	-20.9692
	T CD4 Exhausted Jerby Arnon	2084.15	2117.6	2267.26	1874.69	1957.74	1955.17	1990.5	1636.94	1786.09	1831.73	1538.17	1850.22		1546.63	1440.44	1230.84	1563.72	1113.79	2071.94	1230.74	1411.6		-369.036	-381.13	131.412	-545.975	-825.713	-105.546	-599.545	-409.431	-309.75	-273.853	-161.163	-941.325	-756.057	-733.902	-1062.4	-1105.96		1306.64	1469.97	467.346	1329.36	1485.85	2110.85
	Activated CD8 T cell Charoentong	20.7836	-365.101	6.55249	-540.867	-319.651	-977.45	-1185.3	-1289.08	-1488.75	-1101.76	-1366.22	-1252.48		-389.983	-262.283	-816.116	-773.277	-1123.63	-670.952	-699.299	-492.882		-1856.77	-1588.36	-1663.84	-2087.78	-2166.04	751.862	-2873.04	-2973.05	-2657.69	-2098.19	-2374.39	-2948.75	-2235.28	-2448.2	-2730.87	-2813.65		-1498.51	-1019.72	-1711.62	-1316.21	-1537.76	-1217.78
	T CD8 Jerby Arnon	-3002.84	-3179.44	-2974.11	-3202.13	-2896.69	-3247.6	-3042.56	-3282.59	-3252.42	-3164.32	-3237.99	-3418.24		-2828.09	-2530.28	-2756.11	-2919.71	-2983.18	-3364	-2931.26	-2890.65		-3846.84	-3964.14	-3931.47	-4227.7	-4160.74	-2460.43	-4206.97	-4175.88	-3933.08	-4034.96	-3804.85	-4191.52	-3871.46	-3916.07	-3971.93	-4261.6		-3742.17	-3326.3	-3783.76	-3527.41	-3637.4	-3334.15
	T CD4 Treg Jerby Arnon	-1472.09	-1729.6	-1444.59	-1730.85	-1585.24	-1116.9	-1216.8	-1272.02	-1370.16	-1303.38	-1160.69	-1171.21		276.65	347.136	145.802	279.998	533.78	1022.55	585.065	373.077		-839.584	-833.463	-863.234	-1014.77	-1096.08	-117.89	-1058.08	-924.756	-700.339	-805.1	-679.565	-1280	-902.183	-857.267	-669.886	-1181.24		-1150.13	-835.347	-1520.64	-1548.36	-1675.35	-1843.57
	Regulatory T cell Charoentong	1024.52	1362.9	1046.37	1326.21	1378.56	2032.77	2220.15	1867.7	2144.27	2274.3	2711.2	2202.89		1053.6	1123.59	830.504	1008.28	662.632	164.819	761.79	903.835		-615.636	-398.487	-748.621	-805.405	-941.93	-153.301	-641.263	-407.996	-623.66	-106.682	-283.176	-929.594	-685.689	-1023.18	-1126.97	-1599.1		-321.469	203.843	-996.293	-192.315	-309.239	-1451.24
	Tumor Treg specific Zheng	1900.75	1869.2	1949.32	1844.27	1929.77	2495.92	2444.56	2371.21	2363.13	2374.22	2335.19	2390.45		3230.76	3303.26	3195.3	3227.89	3023.14	2936.71	3056.35	3136.14		1340.26	1574.18	1388.35	1274.52	1180.1	2106.45	1208.66	1399.44	1410.06	1539.72	1528.53	1036.01	1407.15	1293.85	1346.65	999.51		1275.33	1417.02	990.609	1142.16	1025.02	464.214
	Immune cell Jerby Arnon	-1494.59	-1989.38	-1679.09	-1938.67	-1457.8	-873.08	-780.618	-745.371	-894.632	-858.216	-700.283	-986.473		-436.276	-147.282	-438.9	-361.098	-909.358	-988.053	-591.345	-511.821		-2070.63	-1863.99	-2051.3	-1989.19	-1873.28	754.106	-1877.04	-1695.92	-2156.44	-1506.56	-2016.18	-1593.65	-1142.11	-1482.49	-1367.75	-2060.36		-2706.04	-2232.42	-2906.78	-2743.21	-3092.85	-2295.07
		ssGSEA scores
		1	2	3	4	5	6	7	8
		Low							High
b	CD8+ T-cells
	TGAlbcre-	TGAlbcre+
	9.65	11.6
	7.27	8.04
	7.72	9.86
	7.77	9.41
	6.5	11.4
	4.89	7.61
		8.41
c	CD4+PD1+ T-cells			CD8+PD1+ T-cells
	TGAlbcre-	TGAlbcre+		TGAlbcre-	TGAlbcre+
	8.81	12.6		4.56	5.2
	5.96	15.1		7.97	10.5
	13.8	15.2		7.95	14.8
	8.63	10.6		7.43	13
	7.34	17		3.24	27
	7.99	12.6		6.93	8.37
		23.7			12
j	Tumor number			Tumor area
	a-IgG	a-PD1		a-IgG	a-PD1
	20	6		3.97	4.6
	9	16		4.47	6.16
	25	13		9.28	2.67
	27	7		4.55	3.55
	23	9		2.97	4.14
	42	4		7.79	4.47
	32	2		9.8	5.76
	12	11		6.91	0.26
		13			0.13
		14			3.31
n	Tumor number			Tumor area
	TGAlbcre+	TG:Pdcd1-/-		TGAlbcre+	TG:Pdcd1-/-
	2	0		0.17	0
	21	4		0.45	0.26
	7	0		0.53	0
	11	4		0.33	0.04
	12	2		4.35	0.02
	1	3		1.68	0.76
	4	8		0.28	0.22
	5	5		0.32	1.08
	3	3		0.22	0.09
	8	4		0.16	0.31
	25	5		3.55	0.44
	6	9		0.76	0.09
	7	0		5.67	0
	8	1		7.49	0.01
	7	7		0.02	0.29
	9	1		3.65	0.09
	3	3		1.53	0.29
	4	0		0.05	0
	4			1.73
p	Weeks elapsed	TGAlbcre+	TG:Pdcd1-/-
	60	1
	53	1
	61	1
	15	1
	51	1
	60	1
	54	1
	45	1
	51	1
	66	1
	54	1
	56	1
	61	1
	63	1
	63	1
	50	1
	56	1
	46	0
	46	0
	46	0
	46	1
	45	1
	51	0
	51	0
	50	1
	54	1
	51	1
	68	1
	42	0
	42	0
	30	1
	55	1
	56	0
	56	0
	70	1
	67	1
	60	1
	63	1
	58	1
	47	1
	63	1
	59	1
	53	1
	45		0
	43		0
	43		0
	55		0
	51		0
	57		0
	57		0
	57		0
	57		0
	59		0
	59		0
	57		0
	59		0
	57		0
	59		0
	55		0
	55		0
	53		0
	53		0
	53		0
	53		0
	52		0
	52		0
	19		1
	34		1
	31		1
	33		1
	57		1
	57		1
	39		0
	39		0
	38		0
	39		0
	39		0
	39		0
	42		0
	41		0
	42		0
	42		0
	37		0
	38		0
	35		0
	33		0
	32		0
	18		0
	11		0
	14		0
	31		0
	34		0
	7		0
	65		0
	64		0
	70		0
