# Supplementary material for: Activated ATF6α is a hepatic tumour driver restricting immunosurveillance
Source: Nature. 2026 Feb 4;651(8106):796–807. doi: 10.1038/s41586-025-10036-8 (PMC12999494; doi:10.1038/s41586-025-10036-8)
Supplement: Supplementary file 5 — Source Data Extended Data Figs. 1–12. [file 41586_2025_10036_MOESM5_ESM.xlsx]

## Sheet: EDF1
Extended Data Figure 1
e-f	ID	T/N_Ratio	Log2Ratio	P.value
	ERO1B	4.61905	2.2076	1.07e-07
	HNF4A	3.37323	1.75413	1.24e-09
	OS9	2.86938	1.52074	1.65e-11
	CRELD2	2.68645	1.4257	3.67e-07
	DNAJC3	2.48205	1.31153	3.58e-15
	DNAJB11	2.35742	1.23721	7.94e-22
	SEL1L	2.05813	1.04133	2.27e-11
	HYOU1	2.04152	1.02964	7.88e-18
	HSPA5	1.97282	0.980259	2e-22
	CANX	1.83978	0.879536	1.04e-18
	PDIA4	1.68114	0.749439	7.72e-14
	ERO1A	1.68102	0.749337	4.01e-07
	PDIA6	1.67156	0.741196	4.14e-16
	CALR	1.58822	0.667414	5.89e-08
	FBP1	0.485843	-1.04144	1.9e-17
	PFKP	6.0444	2.5956	3.78e-06
	HK2	5.54205	2.47042	0.0622054
	PKM	4.45149	2.15429	5.33e-15
	HK1	3.23731	1.6948	0.0246945
	LDHB	1.99789	0.99848	0.011728
	LDHA	1.40409	0.489632	1.07e-05
	PDK3	0.521107	-0.940347	0.00232315
	MCM7	49.4773	5.6287	7.17e-24
	MCM5	42.546	5.41095	2.62e-24
	MCM6	40.5589	5.34195	6.92e-22
	CDK1	39.2966	5.29633	2.82e-12
	MCM2	38.6014	5.27058	3.87e-24
	THOC6	8.71219	3.12303	1.78e-15
	PCNA	7.19642	2.84728	2.02e-24
	HDAC2	5.44587	2.44516	1.64e-19
	PRPF4	4.77332	2.25499	1.54e-23
	TLR2	4.15737	2.05567	0.346435
	TGFB1	3.18185	1.66987	0.00202927
	CD68	1.97618	0.982717	0.00737677
	MSR1	1.70603	0.770641	0.140682
	LRRC32	1.51624	0.600501	0.040657
	CSF1R	1.00891	0.0128026	0.114843
	P4HA2	39.5266	5.30475	2.73e-18
	VCAN	34.2617	5.09852	3.9e-13
	MMP14	13.926	3.79971	9.4e-08
	PLOD2	13.3493	3.7387	3.48e-18
	MMP9	3.67258	1.8768	0.00301909
	SRC	3.34512	1.74206	0.000234013
	ITGA4	2.43324	1.28288	0.29468
g	Sample	Non-tumor	Tumor margin	Tumor
	HCC#1	0		11
	HCC#1 (rec)		34
	HCC#2	18.02	74.29	31.08
	HCC#3		60	77
	HCC#4	69	66	60
	HCC#5	64.2	49.2	0.25
	HCC#6			62.77
	HCC#7			68.38
	HCC#8	31.17	32.63	75.78
	HCC#9	75	75	72
	HCC#10	56.48	71.03	28.53
	HCC#11	72	84	81
	HCC#12	79.4	73.9	73.71
	HCC#13	64.8	74.83	83.06
	HCC#14	59.69	71.52	80.04
	HCC#15	29		0
	HCC#16	88	78
	HCC#17	86.38	75.26	80.73
	HCC#18	76.55
	HCC#19	80.5	63.44	2.39
	HCC#20		70.31
	HCC#21		61.64	71.46
	HCC#22	72.76	54.84	68.05
	HCC#23	77	50	85
	HCC#24	33.6	43	50.2
	HCC#25	82.46	61.81
	HCC#26	63	66	15
	HCC#27	35.76	90.86	89.55
	HCC#28	76.6	78.5
	HCC#29	80.7	68.9
	HCC#30	24	41	62.4
	HCC#31	89.6	90.3	24.5
	HCC#32	32.1	44.4	76.2
	HCC#33	70	64.5	74.1
	HCC#34	56	70	72
	HCC#35	7.7	13	38
	HCC#36	84	84.2	60.1
	HCC#37		78.9	71
	HCC#38	80	91
	HCC#39			48
h		Viral etiology				Non-viral etiology
		Non-tumor	Tumor margin	Tumor		Non-tumor	Tumor margin	Tumor
	HCC#1	3		14
	HCC#1 (rec)		13
	HCC#2	7.04	17.74	7.11
	HCC#3						35	18
	HCC#4	31	34	40
	HCC#5					33	50.5	23.9
	HCC#6							20.05
	HCC#7							11.68
	HCC#8	6.61	7.18	14.95
	HCC#9					25	25	14
	HCC#10					2.41	12.77	16.2
	HCC#11	14	16	19
	HCC#12	8.56	20.35	25.39
	HCC#13
	HCC#14					40.12	28.33	19.55
	HCC#15	11		47
	HCC#16	12	22
	HCC#17	10.63	24.52	18.91
	HCC#18					20.48
	HCC#19					14.86	19.21	9.71
	HCC#20						29.49
	HCC#21						38.22	27.77
	HCC#22					27.19	45.16	29.56
	HCC#23					20	50	15
	HCC#24					4.7	9.4	15.4
	HCC#25					12.6	31.24
	HCC#26
	HCC#27	26.3	6.61	9.18
	HCC#28	7.5	7.6
	HCC#29					15.6	29.6
	HCC#30					15	9	9
	HCC#31					10.4	9.5	4.2
	HCC#32					67.9	55.6	21.4
	HCC#33					30	34.8	25.1
	HCC#34
	HCC#35	5.4	7	5.8
	HCC#36					16	14.4	19.3
	HCC#37
	HCC#38					20	6.3
	HCC#39							11
k	Target	Log2	-log10 (p-value)
	PLA2G2A	-1.47876	0.100034
	C9	-1.35185	1.15436
	SPINK1	-1.30362	0.367639
	LCN2	-0.991501	0.748498
	C6	-0.840519	0.860948
	TDO2	-0.788182	0.309267
	ADH4	-0.770288	0.973047
	EPCAM	-0.761807	1.06298
	THBS1	-0.753946	0.911956
	CYP8B1	-0.688631	0.599918
	CREB3L3	-0.682463	0.81352
	HLA-DRB4	-0.629401	1.07027
	CLU	-0.605654	0.978691
	CCL16	-0.591122	0.986823
	FBP1	-0.559011	0.851172
	NKD1	-0.548902	0.828511
	MME	-0.543101	0.909662
	PPARGC1A	-0.530751	1.10257
	CD74	-0.526926	0.332543
	GLUL	-0.524624	1.01
	AR	-0.520333	1.20536
	VCAN	-0.514131	1.09901
	FLNC	-0.511067	0.705584
	SPRY1	-0.505909	1.29234
	SOX9	-0.494731	1.05353
	SYT17	-0.489592	1.18697
	NOTCH3	-0.460278	1.03954
	COL5A1	-0.451924	0.7527
	FOXP3	-0.451149	0.810454
	MS4A6A	-0.436216	1.12321
	CCL25	-0.433394	0.966373
	IER3	-0.429074	0.708666
	CDKN1A	-0.423092	0.950159
	CSF1R	-0.420882	1.07864
	CD163	-0.416493	0.823895
	IDH2	-0.415604	0.733357
	WNT5A	-0.412729	1.00315
	FOXA1	-0.404197	1.12273
	LGR5	-0.401055	0.7527
	PDZK1IP1	-0.399328	0.533553
	NANOG	-0.395881	1.28412
	PDGFRB	-0.386565	0.827594
	CCL15	-0.385186	1.00547
	HLA-DPA1	-0.382466	0.651132
	ADM	-0.38236	1.04027
	PLA2G1B	-0.382216	1.27991
	GADD45A	-0.381789	1.1336
	CD36	-0.381212	0.958917
	SLAMF7	-0.38087	0.778721
	HLA-DRB3	-0.368639	0.399609
	LCP1	-0.365225	0.664078
	FGFR2	-0.364217	0.924734
	CCL21	-0.359995	0.653233
	MYBL2	-0.359173	0.999046
	CYBB	-0.356415	0.652975
	ITGAL	-0.354679	1.12618
	JAK3	-0.351699	0.961273
	IFITM1	-0.35118	0.711852
	MRC1	-0.348822	0.934895
	ATP5F1D	-0.347309	0.41754
	C7	-0.347065	0.157342
	S100A9	-0.338925	0.636399
	ACOT12	-0.338522	0.988666
	IL2RG	-0.338049	1.02972
	CHAD	-0.337677	0.905082
	PIK3R1	-0.336702	1.01485
	SHC2	-0.332053	0.859981
	CCL20	-0.331609	0.407804
	OAT	-0.331121	1.15212
	INHBB	-0.329769	0.173989
	IFI27	-0.326402	0.255698
	SPP1	-0.325375	0.12804
	SLC7A5	-0.323397	1.02821
	ASL	-0.322471	0.00317427
	CXCL9	-0.32121	0.506812
	C8G	-0.318874	0.232428
	EIF4EBP1	-0.318626	0.299067
	C8B	-0.317958	0.0621123
	F12	-0.317518	0.776711
	JAML	-0.317328	1.22493
	ZC3H12A	-0.315344	1.03321
	CD34	-0.313434	0.894225
	THY1	-0.312717	0.476038
	PC	-0.308398	0.660843
	NFIL3	-0.305986	0.837339
	C4B	-0.304531	0.344848
	IL32	-0.3016	0.276388
	C4BPA	-0.299478	0.281559
	RELB	-0.298896	1.23701
	CCL2	-0.297555	0.370487
	ATP11C	-0.297223	0.838042
	PECAM1	-0.295878	0.511378
	HES1	-0.29384	0.89336
	PTPRC	-0.292457	0.594205
	CCL4	-0.291254	0.607786
	DAXX	-0.289946	0.71355
	SERPING1	-0.283658	0.671016
	GRB7	-0.283303	1.17798
	RRAS2	-0.282673	1.29036
	P4HA2	-0.282011	0.727555
	GIMAP4	-0.28051	0.999244
	NT5E	-0.278468	1.14178
	AFDN	-0.278312	1.05563
	IL4R	-0.274158	0.00347358
	LYN	-0.271487	1.00162
	PIM1	-0.271443	1.19056
	ADGRE5	-0.266715	0.480223
	SOCS3	-0.266571	0.495993
	VCAM1	-0.266444	0.540731
	AXIN2	-0.265612	0.342907
	PDK1	-0.265363	0.739132
	MERTK	-0.265298	0.409543
	MIB1	-0.26395	1.20096
	TMEM140	-0.262608	0.971319
	LAMP2	-0.262019	1.21959
	TRAC	-0.261981	0.430898
	CD4	-0.261087	0.519594
	PARP9	-0.259409	1.26196
	RNF43	-0.258434	0.361844
	CCL5	-0.252663	0.454494
	FCGR3A/B	-0.251539	0.469215
	FCER1G	-0.249328	0.404678
	SLC1A5	-0.248789	0.674578
	CCNB1	-0.246933	0.848701
	DAB2	-0.246487	0.398523
	CTSS	-0.245791	0.317141
	KAT2B	-0.244457	0.791107
	MAP3K13	-0.242929	0.973916
	NFKBIZ	-0.242135	1.02241
	HLA-DMB	-0.242108	0.40372
	HLA-DQA1	-0.240182	0.509779
	BAMBI	-0.240064	0.654345
	AQP9	-0.239968	0.256664
	CXCR4	-0.239809	0.359436
	CD68	-0.239624	0.250608
	PRUNE1	-0.235331	0.889683
	ABCB1	-0.234136	0.995609
	TXNIP	-0.234052	0.152777
	LY6E	-0.233719	0.212819
	COL5A2	-0.232814	0.00569386
	TNFRSF10B	-0.230368	1.29969
	CD44	-0.229983	0.263898
	DDB2	-0.22974	1.22121
	ITPK1	-0.228727	0.839641
	TP53	-0.226711	0.70505
	NRAS	-0.22462	0.348823
	CDK6	-0.224155	0.698087
	APOL6	-0.222443	1.09983
	RFC4	-0.222304	1.22563
	HNF1A	-0.218501	0.908781
	RANBP2	-0.216888	1.17551
	HSD17B8	-0.216875	0.551721
	MXI1	-0.213701	1.276
	DGLUCY	-0.212813	0.951137
	DNMT1	-0.208434	1.09419
	GBP1	-0.207415	0.46976
	CDKN1B	-0.205727	0.927346
	FGFR3	-0.205029	0.396073
	GADD45B	-0.203359	0.314368
	TYMP	-0.203269	0.274308
	EPM2AIP1	-0.203218	1.16323
	MX1	-0.202802	0.827826
	HPGD	-0.199704	0.0650568
	ENG	-0.198525	0.203249
	ALDOC	-0.196459	0.312639
	SMAD3	-0.193669	1.02466
	HLA-DRA	-0.193081	0.135942
	BNIP3L	-0.190934	0.678065
	LGALS3	-0.188895	0.455854
	THEM4	-0.187992	0.663061
	GNG12	-0.187151	0.736891
	SERPINH1	-0.182573	0.44633
	CEACAM1	-0.181625	0.895882
	CST2	-0.180954	0.195543
	IFNGR1	-0.180869	0.26566
	RYBP	-0.179426	0.932275
	ACTA2	-0.178502	0.209599
	COL1A2	-0.176389	0.160569
	HLA-A	-0.176255	0.211185
	NBN	-0.175247	0.520346
	IRF8	-0.175073	0.585036
	CD53	-0.173033	0.291887
	POLR2D	-0.172438	1.10575
	BLNK	-0.172293	0.540103
	NDUFA2	-0.171601	0.488348
	G6PD	-0.171468	0.453074
	DNAJC14	-0.170561	0.8736
	WIPF1	-0.170065	0.30933
	ICAM1	-0.169445	0.177809
	BMP2	-0.169087	0.319849
	MAPK3	-0.166695	1.15138
	LDHB	-0.166521	0.248977
	TNFSF14	-0.165735	0.309985
	SMO	-0.164644	0.499645
	PPP3CA	-0.164519	1.27917
	NDUFA6	-0.163949	0.456966
	CIC	-0.163781	0.985594
	BRD3	-0.163281	0.74979
	GPX1	-0.162451	0.145172
	P4HA1	-0.16157	0.166657
	PLA2G6	-0.158489	0.566267
	NFKB2	-0.15815	0.700859
	CXCL12	-0.156657	0.235422
	MSRB2	-0.154696	0.600549
	ELOB	-0.153642	0.624766
	KRAS	-0.153065	0.475126
	SGK2	-0.152789	0.291445
	ATF1	-0.147385	0.73816
	IRF2	-0.14728	1.00114
	NSD2	-0.146082	0.431176
	IFNAR2	-0.144545	0.435236
	DDIT3	-0.144199	0.351876
	BCL2L1	-0.143931	0.304954
	TMEM45B	-0.142767	0.131203
	PSMB9	-0.141895	0.299827
	NDUFA1	-0.141432	0.576603
	SLC16A2	-0.140484	0.214909
	BCL6	-0.137803	0.288572
	DTX3L	-0.137471	0.7115
	NDUFB11	-0.135919	0.531895
	GOT1	-0.133579	0.417775
	PGPEP1	-0.131767	0.305704
	NUP107	-0.131131	0.787276
	HACD2	-0.126598	0.587575
	PSMB10	-0.126369	0.444837
	HLA-DRB	-0.122768	0.0757751
	TNFAIP3	-0.120094	0.57069
	ITGA1	-0.113606	0.0815147
	DDIT4	-0.113572	0.120049
	NDUFS7	-0.11308	0.237003
	GPT	-0.110482	0.0983655
	ATM	-0.110151	0.429338
	TANK	-0.10946	0.598596
	TAP2	-0.109062	0.309317
	SMAD4	-0.108524	0.773201
	IFNAR1	-0.108459	1.27743
	NFKB1	-0.107016	0.581043
	ASXL1	-0.105786	0.340354
	PRKACA	-0.105027	0.246267
	CXCL10	-0.102511	0.175312
	WEE1	-0.101807	0.227893
	HLA-DMA	-0.101789	0.177306
	PSMB8	-0.10119	0.277001
	DNMT3A	-0.100011	0.26406
	MGMT	-0.0989637	0.307845
	TYMS	-0.0989317	0.216949
	DEPTOR	-0.097292	0.221937
	HDAC3	-0.0968345	0.538909
	MRPL19	-0.0962154	0.212907
	IL1RAP	-0.0950079	0.334764
	CXADR	-0.0936696	0.332623
	EP300	-0.0925536	0.396963
	NECTIN2	-0.0924771	0.168607
	PALMD	-0.0923014	0.200808
	STK11	-0.0911997	0.356712
	APOA1	-0.0909288	0.0102042
	MASP1	-0.0908424	0.202093
	POLR2H	-0.0904435	0.109219
	CD59	-0.0877921	0.309596
	EIF2AK2	-0.0873984	0.382212
	TNFRSF14	-0.0871956	0.497611
	COL27A1	-0.0842851	0.253679
	SLC16A1	-0.0840407	0.664778
	PYCR2	-0.0839123	0.310766
	MAPK1	-0.0828028	0.684005
	NDUFB1	-0.0825214	0.141577
	REPS1	-0.0824601	0.200052
	FLNA	-0.0810697	0.107707
	ITGB2	-0.0771391	0.115371
	NCOR1	-0.0765628	0.24064
	MAP2K1	-0.0764125	0.318919
	NLRC5	-0.0728229	0.166296
	COL6A3	-0.0715019	0.0745849
	CD276	-0.0708488	0.229822
	UQCR10	-0.0705657	0.18577
	TOP2A	-0.0697489	0.147528
	TRBC1/2	-0.0681052	0.118554
	ACY1	-0.0671619	0.1067
	TNFRSF1B	-0.0629038	0.171121
	NDUFS8	-0.0626802	0.173792
	ENO1	-0.0610759	0.158822
	CDK4	-0.0610467	0.387582
	ETS1	-0.0572004	0.088328
	PSEN1	-0.0540894	0.314863
	SMC1A	-0.0534502	0.450061
	IRF3	-0.0534074	0.220161
	NDUFA3	-0.0523177	0.175776
	MSH6	-0.0510426	0.0448419
	BIRC5	-0.049379	0.120969
	KEAP1	-0.0489258	0.168545
	C1S	-0.048465	0.114036
	NRP1	-0.0481344	0.0302741
	SFN	-0.0474912	0.214941
	MAPK14	-0.0456377	0.00248178
	LTBR	-0.0446772	0.0874698
	DUSP6	-0.0432666	0.275131
	ABCF1	-0.0431441	0.0680972
	MBNL1	-0.0422328	0.0636798
	RB1	-0.0419334	0.294811
	JUP	-0.0414615	0.0966732
	ERBB2	-0.035477	0.0689788
	CXXC5	-0.0353396	0.112344
	CD47	-0.0340329	0.199244
	MIF	-0.0323227	0.0840279
	E2F4	-0.0322139	0.12141
	TGFBR2	-0.0299395	0.155031
	PVRIG	-0.0297852	0.0635455
	APOC3	-0.0291473	0.0165736
	RIPK2	-0.0286879	0.061075
	RAF1	-0.0283608	0.0965484
	SFXN1	-0.0267973	0.0471824
	NASP	-0.0232118	0.0713448
	GLUD1	-0.0225035	0.0331036
	CMTM6	-0.0195006	0.771316
	APP	-0.0190973	0.0149553
	HDAC6	-0.0187055	0.0351798
	C1QB	-0.0151349	0.0133478
	CDC25B	-0.0145907	0.0343998
	IRS1	-0.0124344	0.0219447
	EIF2B4	-0.0113139	0.035755
	ITCH	-0.0108232	0.0300444
	STMN1	-0.0102385	0.036398
	FGCR2A/B	-0.00849019	0.0112637
	NR4A1	-0.00647796	0.051445
	SETD2	-0.0057948	0.0179042
	PCK2	-0.00559594	0.00504611
	SBNO2	-0.0052341	0.00193647
	PRDX5	-0.00311702	0.863517
	PVR	-0.0020488	0.0349883
	CKLF	-0.000929869	0.00265524
	IL11RA	-0.000133665	0.0237792
	SIN3A	0.000164523	1.07733
	ROCK1	0.000372613	0.00164932
	TPR	0.000970712	0.00284593
	TOLLIP	0.00333471	0.0109418
	SOS1	0.00421172	0.0146267
	IFITM2	0.00562863	0.00630768
	FOS	0.00701196	0.0393535
	TNFRSF1A	0.00781798	0.0144508
	HIF1A	0.0108773	0.022644
	PSMD7	0.011293	0.0371528
	AKR1C4	0.0113408	0.00854692
	JAK1	0.011809	0.104335
	ARID1A	0.0143287	0.0550829
	TPM1	0.0148349	0.0210618
	SMAD5	0.0154154	0.0352383
	GOT2	0.0166304	0.0147422
	SF3A1	0.0171747	0.078547
	MDM4	0.0174222	0.00800055
	TFE3	0.0178752	0.0874925
	TTR	0.0179037	0.0105028
	TWF1	0.0234891	0.07634
	CDH2	0.0247365	0.058118
	NFATC3	0.0259242	0.0965219
	IL17RB	0.0262796	0.154645
	PPP3R1	0.0278785	0.104057
	TAPBP	0.0318326	0.369906
	A2M	0.0371981	0.0230534
	SKP2	0.0377372	0.0783392
	ATF3	0.038737	0.0491653
	BAP1	0.039619	0.17744
	BIRC3	0.0398779	0.0786746
	PPP2CB	0.0399138	0.00737499
	HLA-F	0.0401263	0.0430581
	KMT2C	0.0412412	0.22861
	KMT2D	0.0415099	0.130258
	YTHDF2	0.0464	0.189151
	ADH6	0.0466845	0.0389564
	NDUFA7	0.0475585	0.0792322
	IL1R1	0.0492237	0.0919512
	NOTCH2	0.0492667	0.319237
	COL1A1	0.0501187	0.0357701
	PKM	0.0520917	0.074094
	NDUFB7	0.0521651	0.263924
	PARP4	0.0543046	0.100148
	IGFBP3	0.0547192	0.0556563
	B2M	0.0560327	0.0685336
	NDUFA12	0.0570478	0.0972066
	NDUFB4	0.0571965	0.444528
	CD14	0.0582792	0.0847372
	CDH1	0.059587	0.411614
	IL1RN	0.0623341	0.113221
	POLR2A	0.06254	0.128047
	CD24	0.0632286	0.997086
	JUNB	0.0651561	0.0629979
	HMGA1	0.0662612	0.119198
	CCL19	0.0675219	0.0943001
	MCM4	0.0691636	0.129209
	EHHADH	0.0701848	0.0894526
	SERINC2	0.0705945	0.0898902
	C1QA	0.0708536	0.0547771
	ITGAV	0.0741803	0.135347
	SMARCB1	0.0746779	0.469665
	RELA	0.0753156	0.405241
	HMGB1	0.081626	0.188922
	PTPN11	0.0817617	0.48015
	DUSP10	0.0822091	0.189347
	C2	0.0845894	0.225923
	TXN2	0.084719	0.250274
	AURKA	0.086179	0.154016
	CREBBP	0.0866962	0.463065
	DST	0.0878309	0.41892
	SOD2	0.0917996	0.0720065
	AKAP1	0.0923127	0.226365
	CUL1	0.092318	0.201509
	ATF2	0.0929667	0.410723
	CAPN2	0.0935109	0.199979
	RELN	0.0946232	0.108117
	APOC2	0.0965208	0.100356
	C3	0.0967558	0.272485
	SPOP	0.101253	0.61974
	API5	0.101897	0.570102
	STAT3	0.103505	0.217972
	TAP1	0.103538	0.162669
	FZD5	0.105835	0.224496
	PSMB2	0.108549	0.612788
	MET	0.111677	0.363568
	IRAK1	0.112394	0.315107
	MCM5	0.115846	0.261475
	MAVS	0.117557	0.433435
	CTSL	0.119302	0.300242
	SP1	0.123384	0.73468
	U2AF1	0.123839	0.843203
	TYK2	0.125715	0.313193
	ADH1A/B/C	0.12722	0.0708976
	GPX4	0.13117	0.694586
	ERO1A	0.133666	0.478934
	PUM1	0.135587	1.17381
	ID2	0.13777	0.217198
	ZBTB20	0.138292	0.332125
	FUBP1	0.138547	0.0337201
	SGK1	0.141109	0.602544
	ARNT	0.142733	0.350057
	RRM2	0.143198	0.250807
	COX6B1	0.147057	0.355981
	HDAC1	0.148916	0.641787
	PLOD2	0.151074	0.251321
	C1QBP	0.151743	0.186194
	LBP	0.15311	0.102197
	ALCAM	0.156249	0.367838
	IGF2R	0.156579	0.645949
	PSMB5	0.161348	0.461768
	PTEN	0.168256	0.970181
	GDF15	0.169742	0.212151
	SSX1	0.170607	0.419564
	HHEX	0.172162	0.62985
	RAC1	0.173455	0.833981
	UBE2C	0.182279	0.37152
	LEPR	0.1838	0.247268
	FCGRT	0.18612	0.704474
	GRB2	0.186451	1.06374
	MCM7	0.188862	0.741521
	NFKBIA	0.189373	0.405054
	VEGFA	0.195266	0.335286
	ACVR1B	0.199088	0.858468
	MDM2	0.199535	0.636661
	MAP2K2	0.207735	1.1404
	TNFSF10	0.208073	0.183258
	CXCL16	0.208896	0.467103
	IL13RA1	0.210287	0.522774
	RAB7A	0.210354	0.812137
	CCND1	0.211315	0.167585
	GPI	0.212829	0.387856
	AKT1	0.214214	0.930282
	BAX	0.219506	0.97055
	TRAF7	0.221175	1.12425
	CEBPB	0.221985	0.349688
	RBL2	0.223644	0.653274
	RORC	0.224572	0.264056
	NDUFA13	0.229648	0.783165
	NR3C1	0.230198	1.16361
	NDUFB10	0.23505	0.543517
	TECR	0.240914	0.620723
	ATP5ME	0.24474	0.990719
	PEBP1	0.245659	0.28583
	HSPA1A	0.249981	0.28322
	IFNGR2	0.257914	0.892739
	C5	0.262173	0.563094
	PRKDC	0.266691	0.600744
	CD46	0.267366	0.662602
	SERINC5	0.268473	0.550791
	LRP1	0.268731	0.524434
	HLA-B	0.270152	0.293807
	CPSF7	0.270562	0.870567
	PCNA	0.281352	0.987384
	SERPINA1	0.28396	0.427436
	DPP4	0.28635	0.408453
	DSP	0.292648	0.589011
	FGFR4	0.294256	0.741492
	ITGB1	0.2951	0.895059
	AMBP	0.297672	0.367202
	CD81	0.297853	0.119392
	UBB	0.299566	0.362545
	MBNL3	0.310503	0.312424
	HLA-DRB5	0.312828	0.228833
	RBP4	0.323428	0.333559
	NPM1	0.323433	1.20858
	COL3A1	0.323969	0.261033
	COX5B	0.331928	0.628195
	EGR1	0.337232	0.353708
	DUSP1	0.339641	0.559586
	STAT2	0.340339	1.25533
	ITGA5	0.357594	1.21942
	EGFR	0.370701	0.685773
	COX6A1	0.381713	0.933184
	RHOB	0.382287	0.545394
	BNIP3	0.382707	1.15001
	IL6R	0.389049	0.567153
	FH	0.391478	0.460977
	CFB	0.391762	0.605719
	TPM4	0.392323	0.853121
	APOB	0.409341	0.911688
	MYC	0.426976	1.01164
	STAT1	0.438071	0.962145
	ARG1	0.466861	0.485888
	BST2	0.470474	0.645294
	TFRC	0.471397	1.12708
	OTC	0.516206	0.582257
	LYZ	0.519089	0.292424
	H3C10	0.555933	0.955231
	FST	0.563535	0.642558
	APOM	0.674316	1.05431
	TTPA	0.684104	0.974297
	SREBF1	0.726422	1.23834
	CYP4A11/22	0.734657	0.637046
	PCK1	0.935778	0.867116
	SAA1	-4.02068	2.73704
	HAMP	-2.27343	4.53488
	CRP	-2.22841	1.44963
	DEFB1	-1.59929	2.20093
	CXCL13	-1.51988	4.88704
	CXCL2	-1.42912	2.98093
	ASPG	-1.22468	3.7782
	ID1	-1.16516	5.59137
	HSD11B1	-1.1083	1.6408
	COL4A5	-1.07179	6.55057
	MAGEC1	-1.01921	7.9505
	ANGPTL4	-0.94901	4.53963
	MBL2	-0.943747	2.94057
	IRF5	-0.939345	5.48248
	IFNA1	-0.918656	5.26339
	SOCS2	-0.916773	6.70098
	GNG4	-0.89723	3.82141
	MMP11	-0.880804	7.38287
	DKK1	-0.871135	1.98408
	MMP3	-0.87079	4.60335
	HERC6	-0.854471	7.3553
	MAPT	-0.848948	6.48228
	CD244	-0.84477	7.1414
	TPSAB1/B2	-0.844362	4.06739
	GZMA	-0.840326	5.43583
	SRD5A2	-0.839812	5.04811
	THBS4	-0.83892	4.39382
	LY96	-0.817845	4.64256
	TWIST2	-0.81554	6.0851
	ULBP2	-0.814192	5.27645
	MAPK10	-0.812015	6.34945
	CDKN1C	-0.811727	4.51939
	CD3EAP	-0.802953	7.25128
	MAPK11	-0.802949	9.73739
	CCR6	-0.799108	7.31584
	CD180	-0.792361	6.77921
	VEGFB	-0.791996	2.1875
	TNC	-0.786582	4.17923
	SIGIRR	-0.786157	5.29102
	DKK4	-0.783148	6.52627
	P2RY13	-0.782551	6.66699
	MIA	-0.781807	7.6957
	TRAT1	-0.780815	7.33685
	C1R	-0.776904	1.52043
	LRP2	-0.776279	4.10755
	HGF	-0.775951	4.75607
	CD3G	-0.774851	5.21053
	PLA1A	-0.774809	5.41171
	CNTFR	-0.774017	4.28637
	CACNG4	-0.773842	7.24188
	OASL	-0.773475	5.93105
	F2RL1	-0.772376	4.79593
	GZMM	-0.771325	6.76347
	SPRY4	-0.769672	5.08245
	PDGFB	-0.769354	4.96895
	MAP3K12	-0.767311	7.75095
	PYCR1	-0.763621	4.80546
	CYFIP2	-0.763478	4.71547
	HK2	-0.762742	3.94627
	IFIT2	-0.760898	5.40601
	C8A	-0.756296	1.41022
	MAPK12	-0.755634	3.80625
	MASP2	-0.754958	3.36056
	PRKCB	-0.753668	6.96475
	PIK3R5	-0.753396	5.25983
	TICAM2	-0.749411	6.19135
	TNFSF4	-0.74733	7.22565
	IGF1	-0.741755	3.14775
	BATF	-0.74102	5.47892
	CXCL14	-0.738893	6.69276
	IGF1R	-0.7365	5.06377
	FLT3LG	-0.733877	5.62606
	GZMK	-0.732105	4.83973
	NCF4	-0.731107	3.87626
	CD247	-0.730965	6.84296
	ANGPT2	-0.730247	4.38804
	CSF2RB	-0.729631	5.99547
	PLAU	-0.729416	4.62059
	NOS2	-0.728121	4.20845
	MLLT3	-0.726246	6.0808
	ESR1	-0.726038	7.73105
	CD69	-0.725426	5.49661
	NFATC4	-0.724403	7.48218
	ZAP70	-0.722363	4.79592
	HRAS	-0.72201	7.67411
	RASGRF2	-0.720063	5.58142
	PRKCD	-0.719236	6.60749
	MR1	-0.718064	10.5663
	CD200	-0.717643	4.8878
	PRKAR1B	-0.717552	3.49845
	RASGRP1	-0.7114	6.41475
	KIF2C	-0.710031	4.9179
	CCR5	-0.707594	5.87357
	TTC30A	-0.705486	5.27848
	IL18R1	-0.704781	6.84798
	SIGLEC1	-0.702041	5.24242
	MAP3K8	-0.701259	5.55353
	CTSW	-0.698771	5.13274
	SH2B2	-0.698013	5.83394
	CSF3R	-0.698011	4.83079
	CD5	-0.69732	6.7625
	SH2D1A	-0.696259	5.61452
	HEY1	-0.695893	7.44779
	NDUFA4L2	-0.695227	3.66568
	ITGA4	-0.695175	3.63998
	MAPK8IP2	-0.695081	5.19448
	PBK	-0.694897	4.64286
	CMKLR1	-0.694811	5.98419
	FGF14	-0.694059	3.62885
	TNFRSF25	-0.693981	8.42915
	RNLS	-0.693051	4.97832
	APH1B	-0.692765	6.13415
	KRT14	-0.690629	7.44601
	PDGFA	-0.690203	2.68028
	CXCL8	-0.689754	2.66524
	TLX1	-0.687283	4.42193
	PRDM1	-0.686446	4.02414
	GRIA3	-0.686359	4.75405
	DUSP2	-0.685935	6.12886
	MARCO	-0.685854	4.56998
	TNFRSF9	-0.684363	4.37473
	NGFR	-0.68263	4.05112
	MCAT	-0.682174	7.84784
	LEF1	-0.681543	2.16158
	HDAC4	-0.681179	6.1265
	NID2	-0.679131	5.25352
	MAGEA4	-0.679106	3.26379
	CFD	-0.678468	4.3708
	HK1	-0.677876	3.74056
	CD7	-0.677725	3.88384
	CD38	-0.676553	3.2782
	OLFML2B	-0.675416	4.69769
	NPM2	-0.674332	4.51301
	ETV1	-0.673985	4.19973
	CFI	-0.673793	1.69586
	BAIAP3	-0.672204	4.88517
	CD79A	-0.67124	2.54228
	KLRB1	-0.670015	5.88389
	CHIT1	-0.669755	2.48804
	S100A8	-0.668735	3.59232
	JAG1	-0.668374	2.372
	GADD45G	-0.667562	1.33401
	BCL2	-0.666998	6.65133
	ITK	-0.666947	5.46807
	DTX1	-0.663705	3.95227
	MMRN2	-0.659857	4.33523
	LTB	-0.658502	3.00916
	NECTIN1	-0.658063	8.59699
	ANLN	-0.657701	4.27503
	CD6	-0.653916	4.11286
	CD96	-0.652335	5.42851
	TARP/TRGC1/2	-0.652298	4.19767
	MTF1	-0.651537	6.541
	THBD	-0.650116	3.43778
	IKBKE	-0.649252	7.2866
	CGAS	-0.648859	6.09994
	PBX1	-0.647917	4.02506
	TGFB3	-0.647667	3.99047
	LAG3	-0.646922	3.45575
	FGF4	-0.64268	5.1722
	MS4A4A	-0.642366	2.68482
	PTGER4	-0.640104	5.9998
	NUF2	-0.63918	7.25197
	LCK	-0.638882	4.80674
	H3C8	-0.638	2.53244
	WNT3A	-0.635656	3.63614
	SPIB	-0.635399	4.39446
	CD33	-0.635298	4.86969
	COL2A1	-0.634648	1.58701
	PRF1	-0.63418	3.74971
	FPR3	-0.633881	5.13412
	NDC80	-0.632974	6.44801
	LY9	-0.632386	4.89742
	NFAM1	-0.632161	5.98858
	IL1R2	-0.631693	5.64541
	HCK	-0.630137	4.92568
	KLRG1	-0.629661	5.6062
	HLA-DOB	-0.629284	5.01967
	ITGA9	-0.628248	3.88547
	CD8B	-0.628097	3.60277
	CACNB2	-0.625133	4.75585
	ARG2	-0.624737	4.76146
	MAGEA1	-0.623995	3.96515
	SLC2A1	-0.623896	4.36115
	PNMA1	-0.623266	3.89582
	GAS1	-0.623253	3.20823
	NTHL1	-0.622989	4.18085
	PDGFRA	-0.622432	3.17435
	TBXAS1	-0.621698	4.07541
	PLCG2	-0.621357	5.43382
	MICB	-0.621228	3.60288
	FANCF	-0.619532	8.22211
	HELLS	-0.618982	4.86908
	PLA2G4C	-0.618155	3.53422
	PPL	-0.61778	3.38397
	RIMKLB	-0.616704	4.18726
	CDC6	-0.614934	5.78912
	ROBO4	-0.614348	3.57933
	CD3D	-0.614094	3.16983
	CDC25C	-0.613063	5.41113
	TRIM21	-0.611095	5.92765
	MAGEA3/A6	-0.610835	2.43809
	KRT5	-0.609221	5.92467
	SLAMF6	-0.609132	4.72823
	APC	-0.607998	7.02436
	SOCS1	-0.60681	2.49036
	STAT4	-0.606136	5.97045
	BCAT1	-0.60559	3.31061
	GLS	-0.604807	2.33777
	CD2	-0.604806	2.86667
	ITGA7	-0.603951	4.23167
	ZBTB16	-0.600588	1.32038
	PBX3	-0.600539	5.73248
	MAGEA12	-0.600508	4.73943
	KLRK1	-0.598534	2.69571
	HAVCR2	-0.598482	4.78704
	CDH5	-0.598346	2.33901
	INPP5D	-0.597699	3.86887
	CMTM4	-0.597541	5.95099
	TIGIT	-0.596917	3.58401
	FZD4	-0.596816	4.34973
	GPSM3	-0.596429	3.57819
	PRKAA2	-0.596168	6.1315
	IL33	-0.595605	5.0519
	CD83	-0.595436	4.89453
	EPOR	-0.594986	6.60302
	IL2RB	-0.593732	4.26594
	F13A1	-0.593663	1.54142
	PRKACB	-0.593565	5.45894
	GHR	-0.590076	2.78852
	POU2AF1	-0.589377	2.1915
	MELK	-0.587497	4.2591
	RUNX3	-0.587408	4.8549
	C5AR1	-0.587167	3.47267
	TTK	-0.58701	4.37685
	TRAF6	-0.586467	9.07529
	SAMSN1	-0.584834	3.53906
	CLEC14A	-0.584798	3.06535
	BID	-0.584493	3.12929
	CX3CL1	-0.583816	4.72637
	MST1R	-0.582932	3.97019
	TNFSF13	-0.581208	6.66486
	CXCL6	-0.57898	1.57076
	OAS2	-0.578504	5.64981
	CARD11	-0.577565	5.29922
	STC1	-0.577223	1.41701
	NKG7	-0.575415	1.91498
	TNFRSF11B	-0.57511	2.39823
	FGF7	-0.574459	2.07436
	EFNA2	-0.574202	3.50066
	RAD51C	-0.570426	5.68501
	GBP4	-0.569507	3.42882
	PGM2	-0.568395	2.50877
	PIK3CG	-0.566834	3.75865
	CD55	-0.56351	3.25694
	TRAF3	-0.561961	5.62728
	HDAC11	-0.561627	4.97804
	LTBP1	-0.560701	3.79998
	PMS2	-0.560262	7.51347
	LILRB4	-0.559445	3.00504
	LRRC32	-0.559111	2.77383
	ENDOG	-0.557947	2.46551
	MFNG	-0.557683	4.91581
	KYAT1	-0.556966	4.2149
	KRT7	-0.556935	3.8018
	DLL4	-0.556465	2.66526
	CSF1	-0.556337	3.76384
	CD48	-0.555954	2.72991
	MMP9	-0.554746	1.35347
	ITGB7	-0.552217	4.94319
	EPHA2	-0.552041	3.60379
	IKBKB	-0.551231	3.8039
	CD3E	-0.551168	2.09006
	MAP2K4	-0.551024	5.04472
	MCM2	-0.550261	3.51939
	PIAS4	-0.548556	5.61594
	GNG7	-0.547577	4.03341
	SPINK5	-0.546564	3.65284
	ATG12	-0.546215	3.64165
	TGFB1	-0.544601	1.58639
	POLB	-0.542575	3.84908
	JAK2	-0.540358	7.53801
	POLD1	-0.537596	4.42244
	PIK3CA	-0.536698	6.09903
	IFI6	-0.533909	2.3833
	GBP2	-0.53341	4.82497
	CD27	-0.533161	2.34145
	TNFSF12	-0.532942	4.58329
	IDO1	-0.532835	3.24747
	CD40	-0.530754	4.4166
	IL7R	-0.529936	1.78047
	TPTE	-0.529694	1.73917
	TMPRSS2	-0.526872	1.4605
	ASPA	-0.526136	3.44354
	CENPF	-0.525843	3.51402
	ZEB2	-0.525577	2.33821
	PRC1	-0.524356	3.37724
	XCL1/2	-0.524142	3.57524
	RUNX1	-0.524124	3.88589
	MAP3K14	-0.520672	5.08745
	RAC3	-0.516294	2.68681
	PSPH	-0.51609	2.00467
	BBS1	-0.515661	4.05004
	ICOSLG	-0.515336	3.08207
	RAD50	-0.515111	4.44471
	PIK3CD	-0.515033	3.13384
	KLF4	-0.514913	3.56264
	SELL	-0.514889	3.34741
	FBXW7	-0.513867	6.40836
	DOCK9	-0.513832	3.29211
	ERCC6	-0.513284	7.71749
	CXCL1	-0.513161	2.18377
	UBE2T	-0.512505	3.25825
	NUMBL	-0.512073	4.63129
	TOX	-0.511647	4.75914
	ATG16L1	-0.510575	4.23484
	FOXM1	-0.510336	2.55862
	IL27	-0.509377	2.70001
	RAC2	-0.508124	1.81665
	TPI1	-0.507475	4.09984
	TCF3	-0.506342	4.84635
	MRM2	-0.50633	7.57359
	GIMAP6	-0.505872	3.79163
	CDKN2C	-0.504992	4.41153
	LILRB2	-0.503237	1.96666
	KDR	-0.500105	2.93482
	TIE1	-0.499602	2.22261
	CD209	-0.498355	3.26623
	FCGR1A	-0.494862	5.21074
	SPN	-0.49436	3.54131
	NSD3	-0.493773	4.08305
	APLNR	-0.493328	1.68731
	SPRED1	-0.492944	1.96192
	CD8A	-0.492614	1.97945
	IL17RA	-0.49168	7.46877
	PFKFB3	-0.491668	2.43452
	CDK1	-0.491098	2.46103
	RGMB	-0.490988	5.35259
	FAS	-0.490965	2.69421
	PPP3CC	-0.490387	3.89712
	MAP3K5	-0.48799	2.86499
	IFIT3	-0.487272	2.81695
	BBC3	-0.486654	3.17501
	PHF6	-0.486289	4.88008
	LAIR1	-0.486288	2.35598
	IRF1	-0.485397	7.204
	GMIP	-0.484692	2.64271
	CD58	-0.484024	4.35106
	E2F1	-0.483873	3.32857
	CACNA1H	-0.483746	1.37186
	FANCL	-0.483438	3.64961
	FLT1	-0.480592	2.08732
	MAPK9	-0.479849	4.1865
	IL10RA	-0.478871	1.73148
	FSTL3	-0.477781	2.24021
	PPP3CB	-0.477752	5.72352
	LAMA3	-0.477403	2.09487
	CES3	-0.477388	1.54641
	PRKCA	-0.477021	2.52298
	PYCARD	-0.475256	1.85375
	ASNS	-0.473326	3.45025
	MLPH	-0.473071	1.89794
	PTTG1	-0.471907	4.09748
	TCF7	-0.470098	4.17722
	MFGE8	-0.469664	1.62964
	SUV39H2	-0.469625	4.15467
	AXL	-0.469235	2.22001
	ICAM3	-0.467468	2.91157
	DDX58	-0.467134	4.00474
	NEIL1	-0.466213	3.93658
	HSPA6	-0.461467	1.3056
	RAD52	-0.461049	4.16153
	ALKBH2	-0.460207	2.28435
	PYCR3	-0.459282	4.19442
	TMUB2	-0.45844	5.07728
	MAPK8	-0.458255	5.61293
	LGALS9	-0.457859	2.23134
	VSIR	-0.457381	2.31287
	TICAM1	-0.456149	4.75601
	FADD	-0.455315	6.40487
	FANCG	-0.453531	5.95606
	MAP3K20	-0.45302	5.53967
	POLR1B	-0.452706	4.83776
	NFATC2	-0.452454	2.00703
	MAD2L2	-0.451533	4.79426
	PLD1	-0.451061	3.74254
	HPRT1	-0.449994	3.08604
	JADE1	-0.449562	3.95529
	PLCB1	-0.448587	2.69707
	TNKS	-0.447096	3.94681
	CASP9	-0.446555	5.42126
	MCAM	-0.446346	1.8463
	ACTR3B	-0.44513	5.39365
	E2F3	-0.444924	1.89953
	TSPAN7	-0.443672	3.02511
	MAP3K7	-0.442013	4.15302
	CBLC	-0.441333	1.77159
	CCND2	-0.439719	2.33139
	CD9	-0.437377	1.55521
	SLC39A6	-0.437115	4.89153
	FANCA	-0.435801	4.12602
	UQCRQ	-0.433043	1.72624
	DTX4	-0.432134	2.16643
	OAS1	-0.431421	2.40536
	TCF7L1	-0.430538	1.52628
	NF2	-0.428843	4.45706
	SIRPA	-0.426735	2.19979
	SNAI2	-0.424347	2.60465
	PLK1	-0.423786	2.27452
	CD84	-0.423515	2.6659
	ME2	-0.421979	5.46793
	CREB3L4	-0.421396	3.05189
	ANXA1	-0.420965	1.46911
	PSEN2	-0.420333	2.96041
	ITGAX	-0.419405	1.59974
	FYN	-0.41918	2.56784
	ZEB1	-0.418327	2.48237
	SMAP1	-0.416864	3.8789
	AMER1	-0.415177	1.96812
	IRF7	-0.413266	2.18477
	CASP10	-0.412369	3.25297
	TAPBPL	-0.411346	2.79414
	TBP	-0.408669	3.98211
	STING1	-0.408594	1.70532
	OAS3	-0.408307	3.76409
	ACVR2A	-0.407789	2.64957
	RASA4	-0.407675	2.24202
	CCL3/L1	-0.407516	2.19636
	IFIH1	-0.406122	4.31189
	RORA	-0.406066	2.14028
	IL15RA	-0.403388	1.46121
	IRAK4	-0.40276	4.38751
	FEN1	-0.402096	4.20316
	NSD1	-0.400296	3.7315
	TRAF2	-0.399602	3.88491
	DUSP5	-0.399513	1.4682
	CD37	-0.39905	1.59058
	PDGFC	-0.397604	2.66794
	IRF9	-0.397064	3.06599
	BCOR	-0.396911	5.04138
	ITGA6	-0.396374	1.38048
	FOXA2	-0.392428	1.55318
	CDC14B	-0.391989	1.70033
	CDK2	-0.391349	3.05029
	MAF	-0.389443	2.93931
	PML	-0.388318	2.31381
	TET2	-0.38708	3.48394
	KRT10	-0.386861	1.51633
	IGLL1	-0.385769	1.95336
	EZH2	-0.382294	2.62845
	CBL	-0.381643	3.35279
	TIRAP	-0.379552	3.74195
	RPS6KB1	-0.378485	2.82269
	CASP1	-0.376475	1.87759
	SELENOK	-0.375408	2.55707
	UTY	-0.37494	1.35056
	RIPK1	-0.374266	2.1215
	NOTCH1	-0.373761	1.66664
	CCL18	-0.371667	1.72556
	SPRY2	-0.36823	3.25576
	MKI67	-0.368133	1.67249
	CLEC7A	-0.366196	1.93643
	DUSP8	-0.364691	1.78193
	SMAD2	-0.364597	3.91217
	RFC3	-0.364014	2.34744
	AXIN1	-0.36361	2.53903
	HLA-DOA	-0.362689	1.47276
	XPA	-0.360497	3.765
	TNFRSF12A	-0.360369	2.18738
	CCNA2	-0.35863	1.38018
	TRAF1	-0.358531	2.70362
	APOE	-0.356791	1.91259
	NRDE2	-0.355808	3.48627
	IRAK2	-0.353794	1.50743
	MDC1	-0.352853	3.55344
	IFI35	-0.352287	3.12325
	SOS2	-0.350625	3.04712
	TLK2	-0.350128	3.88732
	ISG15	-0.349756	2.15408
	MNAT1	-0.349288	2.54964
	ATR	-0.347921	3.81798
	OPN3	-0.346509	2.08377
	LAMA5	-0.345415	1.48954
	H2AX	-0.344091	2.1759
	CCND3	-0.343313	2.80046
	HLA-DQB1	-0.337256	1.36469
	ECSIT	-0.337078	1.73721
	BAD	-0.335426	2.80944
	CASP8	-0.333373	2.46205
	BAGE	-0.330421	1.71765
	GTF3C1	-0.330405	5.85887
	MAP3K1	-0.328958	2.20938
	GNAQ	-0.328844	2.42056
	KDM6A	-0.326694	2.57083
	HDAC10	-0.32605	3.53416
	AURKB	-0.322865	1.47878
	CHEK2	-0.322313	1.88849
	ARMH3	-0.31934	3.36164
	CDC20	-0.317831	1.75872
	MED12	-0.317468	5.0037
	NUPR1	-0.316218	1.824
	KDM5C	-0.314838	2.5994
	MICA	-0.313612	1.49816
	ERCC2	-0.311875	2.50531
	CASP3	-0.30565	2.27067
	CASP7	-0.30246	2.04664
	CHUK	-0.302237	2.44893
	GABPA	-0.301751	4.08588
	GTF2H3	-0.297005	2.98959
	ANKRD28	-0.29356	3.38893
	PRLR	-0.293091	1.78871
	MYD88	-0.291344	3.79887
	LRP6	-0.291072	1.31922
	TBC1D10B	-0.285021	3.94312
	LRP5	-0.284203	2.1127
	BLVRA	-0.282044	3.84651
	GSK3B	-0.278379	2.56472
	BMI1	-0.27651	1.86721
	ATG5	-0.275764	2.46268
	NF1	-0.273587	2.8966
	GNA11	-0.270492	1.80673
	CYLD	-0.268645	2.51617
	MLH1	-0.265681	2.33699
	ACSF3	-0.265116	1.78737
	GUSB	-0.263675	2.16014
	ELMO1	-0.259568	1.93717
	UQCR11	-0.258752	1.64072
	RICTOR	-0.258171	2.10674
	FZD6	-0.257272	1.50012
	CNOT2	-0.256731	2.87409
	HDAC2	-0.251639	2.08483
	ATRX	-0.250848	1.92053
	VHL	-0.250405	2.6037
	HDAC5	-0.249877	2.26617
	REL	-0.249033	1.60824
	ARID2	-0.24848	1.87907
	TAB1	-0.237294	2.2648
	UBA7	-0.236889	2.28388
	PARP12	-0.23498	1.66475
	ARID1B	-0.234258	1.85015
	TBK1	-0.233606	1.87711
	MTF2	-0.233391	1.55776
	ELK1	-0.233235	1.83328
	PURA	-0.233093	1.89244
	IKBKG	-0.228519	1.65628
	PRKAR2A	-0.22097	1.89795
	CREB1	-0.216679	1.90019
	NDUFB8	-0.215395	1.89233
	PIK3CB	-0.210705	1.35679
	RPTOR	-0.206477	2.05784
	MSH2	-0.20431	1.42509
	MEN1	-0.199702	1.39667
	ERCC3	-0.198579	2.19959
	STAT5B	-0.197738	1.34492
	TSC1	-0.196055	1.42663
	SRP54	-0.19201	1.72242
	TFDP1	-0.185127	1.37177
	TGFBR1	-0.17942	1.4577
	ABL1	-0.178388	2.29423
	PSMC4	-0.172418	1.83458
	PBRM1	-0.169696	1.56579
	APOA4	-0.167672	3.2284
	SMC3	-0.167398	1.38224
	BRD7	-0.166412	1.31719
	ATG7	-0.158507	1.70466
	STAG2	-0.152909	4.13526
	CD99	-0.0861196	1.46969
	RBX1	0.033336	1.41001
	SMARCA4	0.145703	1.59438
	PIK3R2	0.206101	2.69999
	CD164	0.21971	1.76204
	SERINC3	0.227647	1.47573
	BRD4	0.309371	3.76808
	NFE2L2	0.311518	1.48022
	NDUFA11	0.314681	1.60254
	PPP2R1A	0.323424	2.39373
	SERINC1	0.326745	1.39853
	FLNB	0.336858	1.40181
	EWSR1	0.338081	3.55707
	TBL1XR1	0.339602	3.18963
	SRSF2	0.348318	2.87374
	LAMP1	0.357664	1.86967
	PHGDH	0.373078	1.88514
	MAPKAPK2	0.381532	1.64776
	PSMB7	0.385936	2.02083
	AKT2	0.399663	2.01209
	SDHA	0.45273	2.48235
	ILF3	0.465761	2.77416
	CTNNB1	0.493079	2.11201
	ANP32B	0.498216	3.61199
	SF3B1	0.503031	3.38283
	STAT6	0.512939	1.93317
	SHC1	0.53176	1.78763
	HLA-E	0.537308	1.42746
	CTSH	0.546157	2.47626
	ATP2A2	0.548564	5.26664
	IL6ST	0.561894	5.57637
	RAD21	0.595533	1.70599
	IDH1	0.647765	1.33758
	ATOX1	0.647956	2.06377
	SOD1	0.655513	1.41184
	BRD2	0.670936	5.10604
	SLC25A1	0.693371	1.84745
	HSP90B1	0.700073	1.98007
	UBC	0.716865	1.62296
	KRT18	0.733201	2.54085
	GNAS	0.750336	2.75653
	HSPB1	0.754106	1.32957
	MCL1	0.770973	5.01686
	COX4I1	0.772003	2.58635
	JUN	0.797416	2.28832
	OAZ1	0.805325	4.90445
	H3C2	0.808374	1.46965
	TUBB	0.811946	3.0922
	HLA-C	0.854095	2.43987
	ETS2	0.855281	2.55986
	CD63	0.86725	2.51706
	CEBPA	0.873558	1.64467
	RHOA	0.892434	6.16839
	PSAT1	0.940007	1.56017
	H3-5	0.957336	7.05754
	EFNA1	1.00218	2.27817
	ALDOA	1.00669	2.87991
	ACTB	1.03558	4.11843
	H3-3A	1.04489	4.06624
	FN1	1.05544	2.0874
	ST6GAL1	1.13027	2.73327
	RPL23	1.24241	7.27189
	APOA2	1.40367	1.3762
	RPL7A	1.47308	8.7014
	RPS27A	1.50869	6.50121
	RPS6	1.6425	8.39022
l
	Pathway name	Normalized enrichment score	-log10 (p-value)	Pathway enrichment size
	Signaling by KIT in disease	0.44961	0.00125013	20
	Signaling by phosphorylated juxtamembrane, extracellular and kinase domain KIT mutants	0.44961	0.00125013	20
	Integrin cell surface interactions	-0.445084	0.00434238	85
	Signaling by SCF-KIT	-0.483908	0.00867415	43
	Interferon gamma signaling	-0.481147	0.0107354	91
	Costimulation by the CD28 family	-0.494386	0.0111847	69
	Cell surface interactions at the vascular wall	-0.501356	0.0134215	138
	PI3K/AKT Signaling in Cancer	-0.50379	0.0152002	101
	FCERI mediated MAPK activation	0.636597	0.0325129	32
	NCAM signaling for neurite out-growth	-0.605283	0.0396338	63
	GPVI-mediated activation cascade	0.65881	0.043743	35
	Collagen formation	-0.60755	0.0445151	90
	Fcgamma receptor (FCGR) dependent phagocytosis	-0.622622	0.0517747	86
	Diseases of Immune System	0.669677	0.0519178	27
	Diseases associated with the TLR signaling cascade	0.669677	0.0519178	27
	Downstream signal transduction	0.676878	0.0559781	29
	Negative regulation of the PI3K/AKT network	-0.632549	0.0582319	110
	CD209 (DC-SIGN) signaling	-0.666376	0.0718008	21
	PI3K Cascade	0.716496	0.0771139	44
	Interleukin-10 signaling	-0.686619	0.0840777	47
	Assembly of collagen fibrils and other multimeric structures	-0.694369	0.0908059	61
	Interleukin receptor SHC signaling	-0.710156	0.0985276	27
	Signaling by Type 1 Insulin-like Growth Factor 1 Receptor (IGF1R)	-0.713451	0.101889	54
	IGF1R signaling cascade	-0.713451	0.101889	53
	Cytokine Signaling in Immune system	-0.757981	0.102706	883
	Parasite infection	-0.720496	0.104923	62
	Leishmania phagocytosis	-0.720496	0.104923	62
	FCGR3A-mediated phagocytosis	-0.720496	0.104923	62
	TCR signaling	-0.716779	0.107857	120
	Interferon alpha/beta signaling	0.780601	0.113727	70
	Regulation of actin dynamics for phagocytic cup formation	-0.737155	0.117392	61
	Extracellular matrix organization	-0.733945	0.118024	301
	IRS-related events triggered by IGF1R	-0.757049	0.134952	52
	Interleukin-7 signaling	0.791946	0.135845	36
	PI5P, PP2A and IER3 Regulate PI3K/AKT Signaling	-0.781622	0.153418	103
	Adaptive Immune System	-0.823785	0.159744	759
	Signaling by Interleukins	-0.825065	0.161411	461
	DAP12 signaling	0.831496	0.172147	30
	NOD1/2 Signaling Pathway	0.856248	0.189754	37
	Extra-nuclear estrogen signaling	-0.839078	0.199826	77
	Nucleotide-binding domain, leucine rich repeat containing receptor (NLR) signaling pathways	0.894691	0.226073	59
	IRS-mediated signalling	0.8894	0.229876	48
	PD-1 signaling	-0.891364	0.244021	23
	Downstream TCR signaling	0.922721	0.255907	98
	ECM proteoglycans	-0.900473	0.260469	76
	Notch-HLH transcription pathway	0.919614	0.265222	28
	Hemostasis	-0.955811	0.280285	622
	Interleukin-3, Interleukin-5 and GM-CSF signaling	0.937013	0.286451	48
	Signaling by PDGF	-0.933995	0.291007	58
	Regulation of Complement cascade	-0.95102	0.311457	47
	Non-integrin membrane-ECM interactions	-0.95662	0.315652	59
	Immune System	-0.999283	0.317458	2161
	Interleukin-2 family signaling	-0.956645	0.318161	44
	Signaling by VEGF	-0.960982	0.319011	108
	Negative regulators of DDX58/IFIH1 signaling	0.977145	0.338699	34
	Signaling by WNT in cancer	-0.998955	0.361774	34
	Platelet activation, signaling and aggregation	-1.07616	0.436093	263
	Phosphorylation of CD3 and TCR zeta chains	-1.06988	0.439699	22
	Signaling by Erythropoietin	-1.07844	0.459024	25
	Signaling by FGFR in disease	1.08358	0.476069	63
	Diseases of mitotic cell cycle	1.09514	0.491075	36
	Aberrant regulation of mitotic cell cycle due to RB1 defects	1.09514	0.491075	36
	Signaling by NOTCH1 PEST Domain Mutants in Cancer	1.11837	0.524685	58
	Signaling by NOTCH1 in Cancer	1.11837	0.524685	58
	Constitutive Signaling by NOTCH1 PEST Domain Mutants	1.11837	0.524685	58
	Signaling by NOTCH1 HD+PEST Domain Mutants in Cancer	1.11837	0.524685	58
	Constitutive Signaling by NOTCH1 HD+PEST Domain Mutants	1.11837	0.524685	58
	Constitutive Signaling by Aberrant PI3K in Cancer	-1.14251	0.532877	75
	Interferon Signaling	1.1345	0.541697	200
	C-type lectin receptors (CLRs)	1.13204	0.550595	143
	Translocation of ZAP-70 to Immunological synapse	-1.16051	0.554853	19
	Glycolysis	1.14223	0.558292	71
	TNFR2 non-canonical NF-kB pathway	1.14672	0.580197	102
	Signaling by NOTCH1	1.15119	0.592433	74
	CLEC7A (Dectin-1) signaling	1.15765	0.594546	101
	VEGFA-VEGFR2 Pathway	1.15716	0.602391	99
	Ca2+ pathway	-1.19059	0.606749	62
	Cell-Cell communication	1.17984	0.612711	129
	Innate Immune System	-1.21275	0.640961	1066
	Ovarian tumor domain proteases	1.20981	0.660918	38
	Beta-catenin independent WNT signaling	1.20791	0.687359	146
	Platelet degranulation	-1.2605	0.693445	129
	Signaling by NOTCH3	1.22715	0.695386	49
	Intrinsic Pathway for Apoptosis	1.22862	0.696715	53
	Signaling by the B Cell Receptor (BCR)	1.2298	0.715735	112
	Signalling to ERKs	1.25118	0.725877	34
	Intracellular signaling by second messengers	1.23995	0.733124	306
	MET promotes cell motility	1.27632	0.76548	41
	Response to elevated platelet cytosolic Ca2+	-1.33615	0.799561	134
	Insulin receptor signalling cascade	1.29086	0.803401	54
	Signaling by Insulin receptor	1.29086	0.803401	78
	Interleukin-4 and Interleukin-13 signaling	-1.35368	0.811858	108
	Immunoregulatory interactions between a Lymphoid and a non-Lymphoid cell	-1.35812	0.818881	133
	Interleukin-1 family signaling	-1.35786	0.819917	140
	Toll Like Receptor 3 (TLR3) Cascade	-1.36416	0.833684	94
	Toll-like Receptor Cascades	-1.37142	0.848928	158
	DAP12 interactions	1.33549	0.883541	45
	Signaling by FGFR1	1.36038	0.924389	50
	Chemokine receptors bind chemokines	-1.41513	0.926794	59
	p75 NTR receptor-mediated signalling	1.36766	0.933033	97
	Cyclin D associated events in G1	1.35941	0.93523	47
	G1 Phase	1.35941	0.93523	47
	Apoptosis	1.34311	0.938107	180
	MyD88-independent TLR4 cascade	-1.43539	0.946153	99
	TRIF(TICAM1)-mediated TLR4 signaling	-1.43539	0.946153	99
	TP53 Regulates Transcription of Cell Cycle Genes	1.3763	0.954106	48
	Cytosolic sensors of pathogen-associated DNA	1.38292	0.96903	63
	Regulation of TP53 Activity through Phosphorylation	1.3772	0.981714	92
	Fc epsilon receptor (FCERI) signaling	1.36778	0.985852	134
	Toll Like Receptor 4 (TLR4) Cascade	-1.4646	0.994666	131
	TNFR1-induced NFkappaB signaling pathway	1.40595	0.999875	30
	Toll Like Receptor 10 (TLR10) Cascade	-1.48571	1.02465	86
	Toll Like Receptor 5 (TLR5) Cascade	-1.48571	1.02465	86
	MyD88 cascade initiated on plasma membrane	-1.48571	1.02465	86
	Interleukin-1 signaling	-1.49636	1.02785	103
	DDX58/IFIH1-mediated induction of interferon-alpha/beta	-1.51084	1.04593	78
	Generation of second messenger molecules	-1.50651	1.08261	34
	Toll Like Receptor 9 (TLR9) Cascade	-1.52939	1.09544	97
	Toll Like Receptor 7/8 (TLR7/8) Cascade	-1.52939	1.09544	93
	MyD88 dependent cascade initiated on endosome	-1.52939	1.09544	93
	TNF signaling	1.4694	1.09665	45
	TRAF6 mediated induction of NFkB and MAP kinases upon TLR7/8 or 9 activation	-1.55101	1.12469	92
	Programmed Cell Death	1.44762	1.15095	185
	Signaling by ERBB4	1.48054	1.15502	58
	MAPK targets/ Nuclear events mediated by MAP kinases	1.51241	1.17711	31
	Signaling by FGFR2	1.4965	1.19832	73
	Signaling by EGFR	1.52253	1.21104	50
	Transcriptional regulation by RUNX3	1.51442	1.23394	97
	Death Receptor Signalling	1.51016	1.2397	143
	MyD88:MAL(TIRAP) cascade initiated on plasma membrane	-1.6154	1.27208	97
	Toll Like Receptor TLR1:TLR2 Cascade	-1.6154	1.27208	100
	Toll Like Receptor TLR6:TLR2 Cascade	-1.6154	1.27208	97
	Toll Like Receptor 2 (TLR2) Cascade	-1.6154	1.27208	100
	Oncogenic MAPK signaling	1.56357	1.28525	84
	Cellular response to hypoxia	3.17747	3.51295	75
	G1/S Transition	3.05866	3.39846	131
	Cyclin A:Cdk2-associated events at S phase entry	2.97034	3.46135	85
	Respiratory electron transport	2.94715	3.48558	101
	S Phase	2.94661	3.37088	162
	Respiratory electron transport, ATP synthesis by chemiosmotic coupling, and heat production by uncoupling proteins.	2.89739	3.47305	125
	Cyclin E associated events during G1/S transition	2.87828	3.4612	83
	Degradation of GLI1 by the proteasome	2.78954	3.53326	60
	Oxygen-dependent proline hydroxylation of Hypoxia-inducible Factor Alpha	2.76194	3.54145	66
	Complex I biogenesis	2.74863	3.53122	55
	Regulation of PTEN stability and activity	2.72967	3.54145	69
	PTEN Regulation	2.723	3.46135	140
	Negative regulation of NOTCH4 signaling	2.70898	3.54145	54
	Transcriptional Regulation by TP53	2.68372	3.23704	365
	Signaling by NTRKs	2.64814	3.41296	134
	Stabilization of p53	2.62574	3.53326	57
	Switching of origins to a post-replicative state	2.55839	3.4936	91
	Signaling by NTRK1 (TRKA)	2.51995	3.42325	115
	Degradation of GLI2 by the proteasome	2.50183	3.23223	60
	GLI3 is processed to GLI3R by the proteasome	2.50183	3.23223	60
	ER-Phagosome pathway	2.4745	3.16761	85
	Orc1 removal from chromatin	2.45474	3.19838	71
	Regulation of RUNX2 expression and activity	2.44678	3.19838	73
	SARS-CoV Infections	2.43804	3.16761	96
	MAPK6/MAPK4 signaling	2.41824	3.20085	89
	Circadian Clock	2.41226	2.83225	70
	SCF(Skp2)-mediated degradation of p27/p21	2.40226	3.03583	60
	Dectin-1 mediated noncanonical NF-kB signaling	2.36434	2.83225	60
	Regulation of RUNX3 expression and activity	2.34839	3.24042	55
	Signaling by TGF-beta Receptor Complex	2.32528	2.89982	73
	Transcriptional regulation by RUNX2	2.30011	3.37088	121
	Signaling by TGFB family members	2.29398	3.17202	102
	APC/C:Cdh1 mediated degradation of Cdc20 and other APC/C:Cdh1 targeted proteins in late mitosis/early G1	2.28473	2.81398	74
	Signaling by Nuclear Receptors	2.2807	3.31994	299
	Regulation of mRNA stability by proteins that bind AU-rich elements	2.2697	2.80291	88
	Mitotic G1 phase and G1/S transition	2.25396	3.35507	149
	Host Interactions of HIV factors	2.25085	3.16761	136
	Nuclear Events (kinase and transcription factor activation)	2.23679	2.66785	61
	ISG15 antiviral mechanism	2.22872	2.63017	73
	NIK-->noncanonical NF-kB signaling	2.22781	2.63017	59
	Signaling by PTK6	2.21914	2.80044	54
	Signaling by Non-Receptor Tyrosine Kinases	2.21914	2.80044	54
	Synthesis of DNA	2.20011	3.17202	120
	Estrogen-dependent gene expression	2.16576	2.98423	150
	Antigen processing-Cross presentation	2.15868	2.95312	100
	p53-Dependent G1 DNA Damage Response	2.15733	2.46049	66
	p53-Dependent G1/S DNA damage checkpoint	2.15733	2.46049	66
	G1/S DNA Damage Checkpoints	2.15733	2.46049	68
	TP53 Regulates Transcription of DNA Repair Genes	2.11927	2.60986	65
	Cdc20:Phospho-APC/C mediated degradation of Cyclin A	2.1074	2.58721	73
	APC:Cdc20 mediated degradation of cell cycle proteins prior to satisfation of the cell cycle checkpoint	2.1074	2.58721	74
	Assembly of the pre-replicative complex	2.08416	2.43907	68
	Transcriptional regulation by RUNX1	2.07652	2.76042	239
	CDK-mediated phosphorylation and removal of Cdc6	2.07112	2.46227	73
	MAPK family signaling cascades	2.0671	3.26411	325
	Signaling by ERBB2	2.06128	2.4227	50
	FOXO-mediated transcription	2.04364	2.51881	65
	Senescence-Associated Secretory Phenotype (SASP)	2.02412	2.33945	112
	ESR-mediated signaling	2.01453	2.51131	223
	Degradation of beta-catenin by the destruction complex	2.01444	2.33774	83
	DNA Replication	2.00535	2.6161	128
	Regulation of TP53 Degradation	1.94172	2.12031	36
	Signaling by MET	1.9355	2.16761	79
	TCF dependent signaling in response to WNT	1.93143	2.24854	233
	DNA Replication Pre-Initiation	1.92884	2.13274	85
	Negative regulation of MAPK pathway	1.91851	2.02229	43
	Signaling by NOTCH	1.91752	2.1976	236
	APC/C-mediated degradation of cell cycle proteins	1.89372	2.02147	88
	Regulation of mitotic cell cycle	1.89372	2.02147	88
	Signaling by NOTCH4	1.88214	2.25708	82
	Regulation of RAS by GAPs	1.87765	1.99974	68
	Oncogene Induced Senescence	1.87672	1.95665	35
	The role of GTSE1 in G2/M progression after G2 checkpoint	1.84701	1.85202	77
	Activation of NF-kappaB in B cells	1.8252	1.87035	67
	Regulation of TP53 Expression and Degradation	1.79785	1.81398	37
	MAPK1/MAPK3 signaling	1.79195	2.02712	286
	APC/C:Cdc20 mediated degradation of mitotic proteins	1.78472	1.70515	76
	PCP/CE pathway	1.77091	1.77514	92
	Potential therapeutics for SARS	1.76966	1.67997	37
	FCERI mediated NF-kB activation	1.75445	1.77801	82
	Regulation of APC/C activators between G1/S and early anaphase	1.74968	1.72762	81
	Regulation of TP53 Activity	1.73137	1.76049	160
	Signaling by WNT	1.72955	1.85191	332
	Transcription-Coupled Nucleotide Excision Repair (TC-NER)	1.70098	1.63744	79
	Dual incision in TC-NER	1.70098	1.63744	66
	Oxidative Stress Induced Senescence	1.67384	1.61743	127
	FLT3 Signaling	1.67281	1.76388	294
	RAF-independent MAPK1/3 activation	1.65639	1.5269	23
	Diseases of signal transduction by growth factor receptors and second messengers	1.65255	1.74446	387
	NOTCH1 Intracellular Domain Regulates Transcription	1.65028	1.53448	48
	Downstream signaling events of B Cell Receptor (BCR)	1.65027	1.54146	83
	Cellular Senescence	1.64141	1.55781	199
	Activation of APC/C and APC/C:Cdc20 mediated degradation of mitotic proteins	1.63346	1.45379	77
	Signaling by FGFR4	1.63007	1.51065	41
	Gap-filling DNA repair synthesis and ligation in TC-NER	1.62713	1.43431	65
	SUMOylation	1.61721	1.49915	188
	SUMO E3 ligases SUMOylate target proteins	1.61721	1.49915	182
	MAP kinase activation	1.59373	1.44069	64
	Transcriptional regulation of white adipocyte differentiation	1.59059	1.36682	84
	PIP3 activates AKT signaling	1.58049	1.54733	264
	G2/M Checkpoints	1.57422	1.40694	168
	Transcriptional regulation of granulopoiesis	1.57165	1.37231	90
	Antiviral mechanism by IFN-stimulated genes	1.55554	1.33506	81
	Interleukin-17 signaling	1.5492	1.32982	72
	Signaling by FGFR	1.54725	1.32076	87
	RAF/MAP kinase cascade	1.53569	1.33916	280
	Signaling by FGFR3	1.53529	1.3229	40
	Glucose metabolism	1.53283	1.30301	91
	Signaling by Receptor Tyrosine Kinases	1.52196	1.4014	506
	Complement cascade	-1.80879	1.57765	58
	TAK1 activates NFkB by phosphorylation and activation of IKKs complex	-1.81914	1.54562	33
	TRAF6 mediated NF-kB activation	-1.95644	1.85971	24
m	Gene Set	Median Survival High Group (months)	Median Survival Time Low Group (months)	Number in High Group	Number in Low Group	p-value
	FBP1	inf	45.7333	185	185	0.0130818

## Sheet: EDF2
Extended Data Figure 2
b	AAV-gfp	AAV-cre
	78.9556	1320.49
	3.0882	1124.77
	2.0052	1177.47
c		nATF6α/ vinculin	HA/ vinculin	GFP/ vinculin	vinculin/ vinculin
	AAV-gfp	0.330699	0.238649	0.68631	1
	AAV-cre	1.7997	2.36876	0.0693057	1
	Fold	5.44212	9.9257	0.100983	1
e	TGAlb-cre-	TGAlb-cre+
	106	157
	82	146
	78	132
	99	119
	110	123
	126	131
	157	270
	137	152
		196
f	TGAlb-cre-	TGAlb-cre+
	120	163
	137	184
	122	176
	116	145
	92	112
	109	129
	114	143
	99	104
		118
		149
g	TGAlb-cre-	TGAlb-cre+
	0.026	0.117
	0.024	0.065
	0.027	0.047
	0.033	0.049
	0.024	0.058
	0.036	0.177
	0.029	0.048
	0.029	0.083
	0.029	0.057
	0.031	0.066
	0.03	0.206
	0.026	0.271
	0.027	0.048
	0.028	0.081
	0.026	0.076
	0.023	0.078
	0.027	0.063
	0.029	0.091
	0.038	0.044
	0.033	0.103
	0.042	0.129
	0.044	0.148
	0.036	0.263
	0.038	0.499
	0.03	0.444
	0.028	0.201
	0.037	0.333
	0.032	0.137
		0.24
		0.131
		0.123
		0.139
		0.252
		0.517
		0.436
		0.237
		0.147
		0.38
		0.269
		0.123
h		TGAlb-cre-					TGAlb-cre+
	Atf6	0.960595	1.05848	0.921464	1.2201	0.874785	4.07557	3.88254	4.23394	3.39168	3.34498	5.58671	3.57266
	Hspa5	0.882091	1.03455	0.885154	1.64035	0.754713	2.6926	2.83628	3.72955	3.40818	3.65279	3.69097	2.9465
	Dnajc3	0.877822	1.07326	0.782954	1.19499	1.13445	2.34892	2.30857	2.30857	3.12098	2.63353	3.43903	2.92209
	Ddit3	1.00975	0.900626	0.831622	1.13997	1.1599	7.48499	5.93398	6.42635	9.08823	8.27638	6.98374	7.23002
	Atf4	0.684917	1.32777	1.03814	1.12039	0.945402	1.12039	1.29594	1.28699	2.24856	1.48864	1.93053	1.43296
	Xbp1u	0.868742	1.31221	0.877822	1.06216	0.940826	0.74072	0.688725	0.601652	0.987601	0.883927	1.28076	1.06216
	Xbp1s	0.770571	1.37459	0.945402	1.02385	0.975355	0.729005	0.770571	0.680185	1.00278	0.746907	1.1599	0.988971
	Xbp1s/u	0.886996	1.04754	1.07699	0.96393	1.0367	0.984184	1.11884	1.13053	1.01537	0.844986	0.905634	0.931095
	Tnf	0.925304	1.90264	0.675019	0.772711	1.089	1.67946	3.24451	2.74727	4.62034	3.71407	2.92412	1.99032
	Ccl2	1.07252	1.25788	0.829895	1.02172	0.874179	4.96227	3.77375	4.84333	5.56353	5.71994	3.12965	4.56622
	Cxcl10	0.695923	1.25006	0.886996	1.03311	1.2544	4.64926	5.15867	4.68159	5.05251	3.63511	2.30058	3.18656
	Il23	2.14206	1.13997	0.718968	1.428	0.398873	2.23303	5.00719	3.33804	4.9554	6.69925	1.8391	2.96699
i	HA			BiP			CHOP			cl-PARP/total			PCNA			Cyclin D1
	TGAlb-cre-	TGAlb-cre+		TGAlb-cre-	TGAlb-cre+		TGAlb-cre-	TGAlb-cre+		TGAlb-cre-	TGAlb-cre+		TGAlb-cre-	TGAlb-cre+		TGAlb-cre-	TGAlb-cre+
	0.83	65.16		0.76	7.24		0.74	108.78		3.55	2.73		1.32	5.31		0.69	2.78
	0.36	97.25		0.93	9.18		1.14	122.12		0.32	2.63		1.11	6.96		0.96	3.24
	1.04	94.66		1.05	9.85		1.06	83.81		0.22	1.92		1.06	5.67		1.23	2.84
	1.63	86.28		1.02	7.21		0.98	79.8		0.31	1.22		0.68	5.77		0.69	2.48
	1.15	78.62		1.24	6.35		1.09	71.52		0.61	1.95		0.83	5.38		1.43	1.81
		85.06			6.29			88.68			4.78			4.74			2.08
		65.62			5.15			73.46			4.68			4.13			2.2
j	CHOP			BiP			g-H2AX			cl-Casp3			AFP			pc-Jun
	TGAlb-cre-	TGAlb-cre+		TGAlb-cre-	TGAlb-cre+		TGAlb-cre-	TGAlb-cre+		TGAlb-cre-	TGAlb-cre+		TGAlb-cre-	TGAlb-cre+		TGAlb-cre-	TGAlb-cre+
	1.1595	23.4703		7.82	54.76		12.3851	279.759		0	12		0	16.2083		2	94
	0.414667	21.5297		0.23	38.67		10.1065	293.961		2	9		0	14.0757		9	146
	0.858833	22.4848		0.19	45.46		16.8297	125.208		0	9		0	12.7961		8	178
	0.487	13.4947		2.58	44.34		12.7887	221.071		0	14		0.330467	6.5514		4	113
	0.635833	54.7183		0.1	25.52		12.9334	175.11		0	15		0	29.2508		3	85
		33.6408			44.19			101.627			9			15.1383			250
		47.4645			43.92			123.641			11			9.3624			398
l	HA			Ki67			53BP1			p62			CK19			CD44v6
	TGAlb-cre-	TGAlb-cre+		TGAlb-cre-	TGAlb-cre+		TGAlb-cre-	TGAlb-cre+		TGAlb-cre-	TGAlb-cre+		TGAlb-cre-	TGAlb-cre+		TGAlb-cre-	TGAlb-cre+
	15.1705	1365.19		5.3623	112.588		43.4467	129.807		0.6394	11.3749		0.5657	1.9061		0.03635	2.72055
	79.7219	1299.26		10.1239	72.9811		3.0951	82.6265		1.1975	12.6613		0.3249	1.8589		0.02475	5.8944
	36.055	1351.04		11.1244	93.8355		28.9279	106.046		3.9162	11.4353		0.6708	2.171		0.03325	6.6396
	43.101	1710.59		9.3964	107.91		14.9263	308.5		0.0064	4.1075		0.2795	1.6712		0.13215	3.78145
	43.416	1505.33		4.3864	93.6639					0.1177	10.7034		0.1343	1.6601		0.01075	2.54015
		1694.83			115.54						7.5293			2.0169			5.02415
		1310.79			102.048						7.9267			2.0307			7.7272

## Sheet: EDF3
Extended Data Figure 3
a	GTT	Time (min)	TG AAV-gfp						TG AAV-cre/gfp						TG AAV-cre/fbp1
		0	141	128	293	241	132	141	225	180	207	141	114	143	357	259	162	131	172	371
		15	483	413	462	416	424	445	443	239	468	435	297	324	442	339	353	448	523	430
		30	576	365	399	387	359	434	330	233	363	346	224	292	488	244	434	304	482	544
		60	302	294	354	328	286	286	265	191	257	252	175	219	355	265	207	288	193	285
		90	213	250	213	325	215	299	237	191	202	269	282	230	358	200	215	291	189	201
		120	161	210	221	202	225	149	200	190	215	222	238	140	218	205	240	173	175	193
	AUC	TGAAV-gfp	TGAAV-cre	TGAAV-cre/fbp1
		39128	33818	44948
		34838	24488	29543
		38430	33735	32535
		39375	34328	34508
		33833	27630	34065
		37283	28073	38948
b	PTT	Time (min)	TGAAV-gfp						TGAAV-cre						TGAAV-cre/fbp1
		0	272	369	150	183	193	137	298	180	205	170	219		154	111	143	120	259
		15	300	341	193	217	210	246	197	275	256	204	267		328	165	204	165	297
		30	302	326	250	254	275	268	201	234	198	173	262		284	190	189	159	279
		60	268	310	207	261	249	293	198	311	327	175	265		252	192	268	159	284
		90	242	321	144	197	204	254	206	283	254	144	236		227	192	145	141	270
		120	235	298	166	181	183	191	200	279	236	157	221		187	183	156	144	218
	AUC	TGAAV-gfp	TGAAV-cre	TGAAV-cre/fbp1
		32160	24833	29640
		38618	32745	21848
		22665	30803	23115
		26798	20153	18113
		27120	29888	32565
		30023
c	TGAAV-gfp	TGAAV-cre	TGAAV-cre/fbp1
	1.2989	0.480044	0.912281
	0.694298	0.509211	0.864693
	0.716009	0.450219	0.664474
	0.68136	0.445175	0.447368
	0.449478	0.505593	0.40921
	0.382737	0.53915	0.396905
	0.412565	0.532252	0.584452
	0.413125	0.371365
d	Target	AAV-gfp	AAV-gfp	AAV-gfp	AAV-gfp	AAV-gfp	AAV-cre	AAV-cre	AAV-cre	AAV-cre	AAV-cre	AAV-cre/fbp1	AAV-cre/fbp1	AAV-cre/fbp1	AAV-cre/fbp1	AAV-cre/fbp1
	FBP1	1.17	0.81	1.02	0.91	1.09	0.8	0.64	0.21	0.5	0.38	4.65	4.88	4.35	2.14	2.74
	ATF6α p50	1.3	1	0.7	1.02	0.98	21.03	14.63	20.59	13.16	12.36	15	11.69	15.51	10.82	12.18
	GRP94	0.92	0.94	1.14	1.02	0.98	11.65	10.12	15.47	8.32	9	5.96	4.1	3.6	3.68	3.55
	BiP	1.59	1.24	0.17	0.76	1.24	47.41	31.28	32.32	21.44	20.29	17.53	14.13	15.08	14.49	13.03
	CHOP	1.45	1.06	0.49	1.65	0.35	1.66	2.09	2.8	5.2	4.84	1.52	1.49	1.34	1.59	1.3
	TRAPα	1.17	0.93	0.91	1.01	0.99	0.94	0.7	0.69	0.74	0.72	0.63	0.66	0.93	0.78	0.81
	TRAPα- unglycosylated	1.32	0.48	1.2	0.57	1.43	7.86	5.61	6.45	3.13	3.32	3.53	2.8	2.93	1.57	1.14
e	BiP			CHOP			gH2AX			cl-Caspase 3
	TGAAV-cre	TGAAV-cre/fbp1		TGAAV-cre	TGAAV-cre/fbp1		TGAAV-cre	TGAAV-cre/fbp1		TGAAV-cre	TGAAV-cre/fbp1
	87.2003	70.2343		19.9492	34.6022		15.3553	19.1941		10.167	5.9849
	80.7298	64.878		66.3863	45.309		18.7675	8.53071		11.339	7.3902
	88.4495	50.558		64.1364	21.2467		41.8005	17.488		12.9453	13.2406
	91.8585	39.3683		74.6042	27.9742		33.2698	9.81031		26.3014	7.703
	83.6184	54.3004		48.3101	44.274		43.5066	11.943		16.4461	6.8932
	93.1395	58.7699		84.5562	20.517		37.1086	17.488		19.1912	10.5611
	85.1405	55.7104		77.8798	68.1818		24.739	13.6491		11.848	15.8817
g	TGAAV-cre	TGAAV-cre/fbp1
	76.7764	31.1371
	49.0516	15.7818
	52.8904	33.6963
	80.1886	20.9002
	84.454	13.6491
	57.1557	34.9759
	58.4353	21.3268
j	[13C] Lactate
	AAV-gfp	AAV-cre	AAV-cre/fbp1
	0.137644	0.169488	0.121528
	0.12153	0.153376	0.141251
	0.145758	0.141985	0.109478
	0.155956	0.133789	0.118239
	0.112932	0.155072	0.123649
		0.155169	0.134612
m	Target	AAV-cre	AAV-cre	AAV-cre/ fbp1E98A	AAV-cre/ fbp1E98A	AAV-cre/ fbp1E98A	AAV-cre/ fbp1E98A	AAV-cre/ fbp1E98A
	FBP1	1.09	0.91	5.38	3.93	6.54	7.66	5.6
	ATF6α p50	1.01	0.99	1.31	1.38	1.66	1.82	0.77
	BiP	1.06	0.94	0.73	0.96	1.32	1.07	0.87
	CHOP	0.94	1.06	1.23	0.97	1.76	1.2	1.02
	TRAPα	0.96	1.04	1.13	0.93	1.01	1.17	0.83
	TRAPα- unglycosylated	1.1	0.9	0.86	0.87	0.88	1.3	1.5
n		AAV-gfp									AAV-cre									AAV-cre/fbp1							AAV-cre/fbp1E98A
	Fbp1	0	0.06	-0.12	-0.15	0.18	0.01	-0.01	0.11	-0.1	-1.18	-1.18	-1.12	-1.47	-0.36	-0.6	-0.51	-0.74	-0.58	2.15	1.93	1.88	2.46	1.79	2.24	1.64	1.98	2.59	2.07	2	1.48
	Atf6	0	-0.03	-0.18	0.15	0.12	-0.1	0.03	-0.03	-0.01	4.03	3.59	3.61	3.51	4.1	4.21	4.7	4.3	4.1	3.1	2.85	3.09	3.41	3.39	3.13	3.14	3.68	3.5	3.64	4.08	2.86
	Hspa5	0	-0.42	-0.38	0.18	0.7	-0.45	0.06	-0.04	-0.01	2.3	2.05	2.07	2.03	2.91	2.45	2.83	2.45	2.41	1.73	1.57	1.88	1.9	1.86	1.8	1.7	2.29	2.93	2.15	2.06	1.73
	Hsp90b1	-0.32	-0.2	0.15	0.44	-0.22	0	0.14	-0.12	-0.03	3.55	3.02	3.54	2.7	2.5	2.43	2.11	2.91	2.95	1.97	1.83	2.17	2.19	2.15	2.01	1.85	2.72	3.11	2.52	2.59	2.22
	Hyou1	0	-0.54	-0.71	0.14	0.88	-0.4	-0.34	0.18	0.11	3.09	3.08	3.02	2.84	4	3.88	4.24	2.98	2.7	2.59	2.4	2.71	2.48	2.88	2.71	2.59	3.07	3.03	2.77	2.61	2.41
	Pdia4	0	-0.4	-0.23	0.18	0.36	-0.01	0.11	-0.29	0.14	3.93	3.89	3.78	3.58	4.57	4.51	4.19	4.23	4.31	3.29	3.43	3.57	3.62	3.81	3.58	3.5	3.85	4.23	3.86	4.19	3.23
	Creld2	0	-0.58	-0.3	0.01	0.73	-0.23	0.11	-0.22	0.08	3.1	2.91	2.75	2.68	3.79	3.89	4.05	4.17	4.36	2.38	2.19	2.75	2.8	2.73	2.71	2.32	4.06	4.29	3.79	4.19	2.91
		AAV-gfp									AAV-cre									AAV-cre/fbp1							AAV-cre/fbp1E98A
	Dnajb9	0	-0.3	0.06	0.44	-0.04	-0.29	-0.09	-0.29	0.31	0.86	0.52	0.68	0.83	1.03	1.18	1.21	1.63	1.54	0.07	-0.14	0.42	0.5	0.62	0.33	0.26	1.1	1.47	0.71	1.33	0.66
	Pdia6	0	-0.69	-0.45	-0.36	0.82	0.15	-0.09	-0.03	0.11	0.82	0.87	0.66	0.63	1.77	1.97	1.87	1.1	1.29	0.41	0.77	0.87	0.75	0.77	0.94	0.93	1.24	1.49	0.99	1.66	1.09
	Herpud1	0	0.32	0.37	0.43	-0.89	-0.79	-0.62	0.34	0.11	0.53	0.07	0.45	0.61	0.61	0.76	1.12	0.89	1.21	-0.38	-0.22	-0.04	0.04	0	0.36	-0.14	1.24	1.2	0.82	1.06	0.59
	Sel1l	0	-0.97	-0.81	-0.69	0.91	0.52	-0.18	-0.03	0.18	1.44	1.18	1.18	1.14	2.41	2.22	2.08	2.07	1.88	0.53	0.41	0.83	0.79	0.79	0.42	0.33	1.95	2.08	1.65	1.93	1.24
	Ddit3	0	0.04	0.11	0.36	-0.32	-0.32	0.21	-0.06	-0.18	1.58	1.64	1.28	0.99	1.79	2.17	2.15	1.95	1.52	0.58	0.72	0.85	0.9	0.63	0.59	0.75	1.5	1.59	1.42	2.19	1.06
	Atf4	0.4	-0.56	0	-0.49	-1.84	0.49	0.68	0.03	0	0.9	0.66	1.84	2.02	2.16	1.32	0.92	0.73	0.78	0.57	0.61	0.88	0.97	0.86	0.62	0.54	0.62	0.96	0.79	1.31	0.03
	Xbp1u	0.24	-0.06	-0.22	-0.23	-0.17	0.53	0.06	-0.36	0	0.91	0.41	0.78	0.9	1.07	0.52	0.24	0.53	0.43	0.19	0.16	0.43	0.41	0.21	0.1	0.21	0.42	0.74	0.41	0.89	-0.07
	Xbp1s	-0.23	0.2	0	0.23	-1.22	0.67	-0.1	-0.18	0	-0.14	0.18	0.42	0.85	0.33	0.46	-0.04	0.34	0.57	-0.04	0.74	0.8	0.86	0.55	-0.04	-0.09	0.14	0.39	0.11	0.44	-0.1
	Xbp1s/u	-0.51	0.23	0.18	0.46	-1.06	0.15	-0.17	0.18	0	-1.09	-0.29	-0.36	-0.04	-0.74	-0.06	-0.29	-0.18	0.14	-0.23	0.58	0.37	0.44	0.33	-0.14	-0.3	-0.32	-0.4	-0.34	-0.49	-0.07
p
Serum Chol	cre	cre/fbp1	cre/fbp1E98A		Serum TG	cre	cre/fbp1E98A
	139.1	98.4	113.9		143	75.3	110.5
	127.5	94.1	96.7		94.5	76.1	87.3
	128.4	102.5	128.1		109.9	61.3	89.9
	129.1	116	136.4		100.1	59.3	107.9
	138.7	110.6	104.4		99.3	74.3	105.5
	119.9	108.7			94.7	73.6
	145.3	107.2			67.9	68.6
	116.4	111.4			84.9	76.4
	122.8				84
Liver Chol	cre	cre/fbp1	cre/fbp1E98A		Liver TG	cre	cre/fbp1E98A
	7.427	6.803	8.818		12.03	6.098	20.159
	8.124	7.173	7.736		13.809	8.204	15.497
	8.289	7.71	7.871		12.048	7.825	15.299
	8.831	7.559	7.822		10.442	10.189	16.035
	8.694	6.208	7.342		10.236	7.067	15.899
	9.388	7.097			9.276	8.373
	9.931	6.978			16.167	13.26
	7.791	7.626			13.969	12.973
	7.695				12.417

## Sheet: EDF4
Extended Data Figure 4
b	9M			12M
	TGAlb-cre-	TGAlb-cre+		TGAlb-cre-	TGAlb-cre+
	106	132		75	104
	98	50		38	80
	93	84		59	430
	88	152		50	92
	95	133		53	226
	85	103		58	77
	74	80		39	66
	69	150		49	58
	57	167		122	73
	71	95		139	78
		104		68	99
	81	118		92	49
	161	106			51
	131			83	188
	111	243		93	337
	132	295		98	228
	91	200		122	146
	161	363		134	153
	100	397		136	88
	196	101		90	84
	120	164		80	134
		164		135	145
		210		74	95
		149		88	88
		324		131	59
		262		104
		193		124	124
		296		119	259
		191		115	170
		236		120	311
		295			155
		103			381
		260			169
		178			150
					114
					195
					168
					138
					162
					339
					348
					257
					201
					188
					197
					237
					175
					261
					367
					142
c	9M			12M
	TGAlb-cre-	TGAlb-cre+		TGAlb-cre-	TGAlb-cre+
	93	111		127	171
	108	244		81	254
	143	135		131	222
	145	218		105	209
	103	163		110	162
	126	173		120	259
	128	272		118	157
	87	140		127	179
	144	87		116	150
	148	224		113	177
		118		149	339
	112	139		150	113
	97	175			128
	98			126	137
	93	120		76	127
	74	155		104	106
	85	110		86	129
	116	119		85	98
	96	199		94	196
	156	353		80	144
	137	76		107	163
		102		110	166
		99		100	306
		156		89	196
		174		91	339
		115		138
		96		130	181
		125		99	163
		145		90	112
		150		103	139
		131			183
		336			137
		180			144
		82			109
					244
					169
					184
					194
					121
					437
					162
					93
					174
					93
					80
					89
					109
					117
					450
					87
d	9M			12M
	TGAlb-cre-	TGAlb-cre+		TGAlb-cre-	TGAlb-cre+
	2.8	3		2.8	3.9
	2.9	4.3		3.1	4.5
	3	2.7		3.4	3.6
	3.1	3.5		3.5	3.9
	2.9	2.9		3.9	3.7
	3.2	3.1		3.4	5.2
	3	4.8		3.5	3.6
	2.9	2.6		3.8	4.4
	2.7	2.3		3.2	4.1
	2.6	3.7		3.2	4.2
		2.6		2.9	5.6
	2.7	2.7		3	3.7
	2.6	3.2			3.8
	3			3.2	3.1
	2.9	2.9		2.5	3.6
	3.3	3.5		2.9	2.6
	2.9	2.9		2.7	3.5
	3.1	3		2.7	3.6
	2.9	3.6		2.7	4.4
	3.2	4.7		2.5	2.8
	3.2	2.6		2.9	4.6
		2		2.8	3.7
		2.9		2.7	4.9
		3.3		2.6	4.4
		3.3		2.7	5.2
		3.1		2.7
		3		3	3.9
		3		3	3.4
		3.2		3.1	2.8
		2.9		2.7	3.4
		3.3			3.6
		4.8			3.4
		4.1			3.5
		2.7			2.5
					4.2
					3.3
					3.7
					4.1
					3.1
					3.4
					3.1
					2.9
					3
					2.7
					2.8
					3.1
					2.7
					2.8
					3.4
					2.8
g	TGAlb-cre-	TGAlb-cre+
	Healthy	N	T
	1.02	5.43	8.4
	0.94	5.15	4.14
	1.36	4.41	3.72
	1	3.74	0.86
	0.68
i	NT	T
	1.19	5.08
	1.14	3.38
	1.22	4.63
	0.6	5.78
	0.84	4.4

## Sheet: EDF5
Extended Data Figure 5
b		♀TGAAV-gfp					♀ TGAAV-cre					♂ TGAAV-gfp						♂ TGAAV-cre
	Weeks	1	2	3	4	5	1	2	3	4	5	1	2	3	4	5	6	1	2	3	4	5	6	7
	0	100	100	100	100	100	100	100	100	100	100	100	100	100	100	100	100	100	100	100	100	100	100	100
	1	100	114.29	112	126.67	100	100	100	100	106.67	94.44	100	95.83	115.79	100	113.64	109.09	95.65	100	100	112.5	117.65	78.26	78.95
	2	100	135.71	136	140	105.56	100	100	106.25	106.67	100	100	104.17	131.58	115.79	136.36	131.82	100	95.83	105	125	123.53	91.3	100
	3	105.56	121.43	144	146.67	116.67	100	100	106.25	113.33	111.11	104.55	108.33	147.37	126.32	154.55	154.55	100	91.67	105	131.25	123.53	104.35	110.53
	4	105.56	164.29	168	140	127.78	100	93.75	112.5	126.67	122.22	104.55	108.33	163.16	136.84	163.64	168.18	100	100	110	137.5	129.41	113.04	121.05
	5	111.11	185.71	168	166.67	150	106.25	100	125	120	122.22	109.09	116.67	178.95	147.37	177.27	181.82	104.35	95.83	110	143.75	135.29	126.09	136.84
	6	133.33	221.43	180	193.33	147.22	125	112.5	131.25	133.33	138.89	118.18	145.83	200	171.05	190.91	193.18	113.04	112.5	117.5	162.5	138.24	143.48	152.63
	7	161.11	257.14	192	220	144.44	118.75	118.75	137.5	146.67	155.56	131.82	162.5	221.05	194.74	204.55	204.55	117.39	112.5	125	181.25	141.18	160.87	168.42
	8	161.11	271.43	224	220	155.56	131.25	106.25	143.75	140	166.67	140.91	191.67	231.58	205.26	209.09	209.09	117.39	112.5	130	193.75	164.71	169.57	178.95
	9	166.67	307.14	208	240	188.89	150	112.5	150	146.67	188.89	145.45	187.5	231.58	210.53	218.18	218.18	121.74	120.83	135	193.75	158.82	182.61	184.21
	10	166.67	335.71	232	266.67	216.67	137.5	118.75	156.25	160	211.11	186.36	191.67	242.11	215.79	231.82	222.73	126.09	120.83	135	218.75	170.59	191.3	200
	11	194.44	342.86	240	280	250	156.25	137.5	156.25	166.67	222.22	163.64	200	242.11	221.05	236.36	227.27	139.13	125	135	218.75	170.59	200	215.79
	12	200	357.14	256	313.33	244.44	162.5	131.25	168.75	193.33	233.33	177.27	208.33	257.89	231.58	250	245.45	139.13	133.33	140	237.5	182.35	208.7	226.32
	13	216.67	357.14	280	340	266.67	143.75	143.75	187.5	186.67	244.44	181.82	212.5	268.42	236.84	259.09	250	143.48	137.5	145	250	188.24	221.74	236.84
	14	227.78	364.29	280	353.33	277.78	131.25	156.25	187.5	213.33	261.11	190.91	216.67	263.16	247.37	263.64	254.55	147.83	141.67	145	262.5	194.12	226.09	252.63
	15	247.22	364.29	296	360	283.33	134.38	175	200	200	266.67	200	220.83	268.42	247.37	268.18	259.09	152.17	150	155	275	200	226.09	252.63
	16	266.67	364.29	304	373.33	300	137.5	193.75	200	213.33	277.78	209.09	225	268.42	242.11	272.73	263.64	156.52	158.33	160	275	200	230.43	257.89
	17	266.67	371.43	304	380	311.11	143.75	193.75	206.25	220	288.89	204.55	225	273.68	247.37	277.27	268.18	156.52	158.33	155	281.25	200	234.78	263.16
	18	283.33	378.57	320	380	322.22	150	206.25	212.5	233.33	294.44	218.18	225	273.68	247.37	290.91	272.73	156.52	162.5	155	287.5	211.76	243.48	263.16
	19	288.89	385.71	320	373.33	316.67	150	206.25	218.75	246.67	305.56	218.18	229.17	278.95	252.63	290.91	277.27	156.52	162.5	160	281.25	211.76	247.83	268.42
	20	305.56	385.71	344	373.33	316.67	162.5	225	225	233.33	311.11	222.73	233.33	278.95	252.63	290.91	272.73	156.52	166.67	160	287.5	217.65	247.83	268.42
	21	311.11	392.86	368	373.33	322.22	156.25	231.25	218.75	240	316.67	222.73	237.5	278.95	252.63	286.36	277.27	152.17	170.83	165	275	223.53	252.17	263.16
	22	316.67	400	384	386.67	327.78	175	250	231.25	253.33	316.67	227.27	241.67	284.21	257.89	286.36	281.82	152.17	170.83	160	262.5	223.53	256.52	268.42
	23	322.22	400	400	393.33	327.78	193.75	262.5	243.75	266.67	316.67	227.27	241.67	289.47	257.89	286.36	281.82	152.17	166.67	160	256.25	217.65	256.52	268.42
	24	322.22	407.14	392	386.67	322.22	181.25	268.75	225	266.67	327.78	231.82	241.67	289.47	263.16	290.91	281.82	152.17	162.5	160	237.5	211.76	260.87	263.16
c	TGAAV-gfp	TGAAV-cre
	226	216
	168	308
	154	322
	234	230
	210	214
	300	406
	276	398
	308	334
	232	426
	306	326
	324	300
		366
d	TGAAV-gfp	TGAAV-cre
	2	4
	26	18
	2	24
	2	24
	2	6
	2	20
	2	26
	2	2
	2	20
	2	18
	26	2
		2
e	TGAAV-gfp	TGAAV-cre
	4.6	4.8
	3.8	5.4
	4.8	5.8
	4.4	4.8
	4.2	4.2
	5	6.6
	4.8	6
	4.2	6
	3.6	6.2
	4.4	5.2
	4.2	4.8
		5.4
g	AFP intratumoral
	TGAAV-gfp	TGAAV-cre
	28.98	46.68
	8.84	69.81
	14.24	86.85
		50.57
			TGAAV-gfp			TGAAV-cre
	HA	NT	176.88	454.8	593.74	1282.59	1085.05	1289.98	1342.02
		T	100.05	354.18	183.37	1551.85	1363.78	1404.41	2111.35
	BiP	NT	21.4	7.88	9.45	53.94	42.65	77.97	72.09
		T	62.35	40.51	22.26	88.64	96.1	94.11	88.55
i	ATF6p90		TGAAV-gfp
		NT	0.9	1.1	0.51	1.49	0.73	1.27	1	1.08	0.92	0.47	1.53
		T	0.87	0.68	0.53	1.04
			TGAAV-cre
		NT	0.8	0.63	1.57	0.93	0.47	0.34	0.44	0.82	0.95	0.9	0.52	0.65
		T	0.23	0.27	0.35	0.44	0.6	0.49	0.69	0.49	0.28	0.53	0.76	0.3	0.43	0.35	0.26	0.53	0.2	0.34	0.31	0.31	0.31	0.33	0.1	0.24	0.36	0.46	0.26	0.3	0.35	0.24	0.29
	ATF6p50		TGAAV-gfp
		NT	0.7	1.3	0.95	1.05	1.08	0.92	1	0.93	1.07	0.91	1.09
		T	1.6	2.42	1.43	1.32
			TGAAV-cre
		NT	8.42	8.26	2.97	2.18	4.61	5.1	5.41	8.32	10.57	1.58	4.27	4.39
		T	14.62	12.34	10.45	10.82	4.04	5.48	4.52	7.59	6.53	2.58	1.28	11.9	14.59	7.09	9.11	14.17	4.92	9.73	9.18	7.72	26.73	30.01	28.06	26.15	33.13	17.41	11.72	15.4	20.99	7.58	12.9
	BIP		TGAAV-gfp
		NT	0.75	1.25	0.91	1.09	1.18	0.82	1	1.08	0.92	0.97	1.03
		T	1.07	5.72	3.15	1.2
			TGAAV-cre
		NT	9.04	9.46	2.46	2.16	6.35	6.51	8.12	7.76	7.23	1.43	4.63	4.89
		T	11.81	11.35	11.02	9.37	5.29	6.31	7.26	8.64	9.99	6.03	1.66	11.97	15.42	8.04	9.7	21.2	6.48	11.11	11.06	10.21	15.51	15.13	15.97	15.81	20.9	8.63	7.92	9.03	10.7	5.28	7.51
	TRAPalpha		TGAAV-gfp
		NT	0.7	1.3	0.55	1.45	1.02	0.98	1	1	1	0.8	1.2
		T	1.21	2.09	1.11	1.23
			TGAAV-cre
		NT	0.39	0.82	0.81	0.77	0.87	0.85	0.72	0.84	1.35	1.02	1.16	1.45
		T	0.48	1.14	1.43	1.62	2.33	1.94	2.21	1.71	1.08	1.95	0.99	2.21	1.44	1.93	1.22	1.59	1.47	2.34	2.51	2.03	2.33	3.62	3.53	2.43	2.84	3.21	1.5	1.66	3.58	6.56	2.27
	TRAPalpha unglycosylated		TGAAV-gfp
		NT	0.69	1.31	0.87	1.13	1	1	1	0.68	1.32	1.11	0.89
		T	1.58	0.46	0.78	3.33
			TGAAV-cre
		NT	2.26	1.97	1.46	1.17	2.42	2.55	3.27	1.91	3.08	2.5	1.42	2.44
		T	0.23	0.87	0.45	0.31	0.53	0.63	0.56	0.45	0.28	0.84	2.94	1.17	0.22	1.23	0.45	6.36	1.63	2.03	2.02	2.26	0.42	0.62	0.5	0.48	0.94	0.34	0.15	0.17	0.33	0.81	0.39
	FBP1		TGAAV-gfp
		NT	1.06	0.94	0.88	1.12	1.14	0.86	1	1.09	0.91	1.05	0.95
		T	0.77	0.47	0.64	0.52
			TGAAV-cre
		NT	0.71	0.62	1.17	1.09	0.78	0.5	0.68	0.94	0.93	0.92	0.68	0.91
		T	0.23	0.45	0.38	0.38	0.38	0.37	0.8	0.49	0.24	0.39	0.59	0.25	0.01	0.26	0.17	2.02	0.21	0.35	0.07	0.36	0.56	0.69	0.45	0.58	0.62	0.24	0.18	0.28	0.36	0.24	0.27
k			TGAAV-gfp			TGAAV-cre
	cl-Caspase 3	NT	8.65	9.85	8.77	46.18	50.67	54.89	49.76
		T	22.82	27.21	15.17	21.46	12.51	26.85	42.08
	CHOP	NT	2.78	5.02	3.95	30.18	22.81	54.15	22.9
		T	41.74	4.11	19.1	22.63	0.32	0.52	0.01
l				Pathway	Normalized enrichment score	-log10 (p-value)	Enrichment size
				HALLMARK_UNFOLDED_PROTEIN_RESPONSE	1.56705	1.40699	112
				HALLMARK_PEROXISOME	-1.70545	1.98227	94
				HALLMARK_FATTY_ACID_METABOLISM	-1.6844	3	150
				HALLMARK_XENOBIOTIC_METABOLISM	-1.78925	3	192
				HALLMARK_GLYCOLYSIS	-1.3517	1.41233	185
				HALLMARK_HYPOXIA	0.911201	0.242585	181
				HALLMARK_OXIDATIVE_PHOSPHORYLATION	-1.4943	0.988322	198
				HALLMARK_CHOLESTEROL_HOMEOSTASIS	1.45453	1.43492	73
				HALLMARK_BILE_ACID_METABOLISM	-1.69413	3	110
				HALLMARK_INFLAMMATORY_RESPONSE	0.795063	0.16645	175
				HALLMARK_TNFA_SIGNALING_VIA_NFKB	1.10592	0.39438	192
				HALLMARK_INTERFERON_GAMMA_RESPONSE	0.964225	0.295787	190
				HALLMARK_IL6_JAK_STAT3_SIGNALING	1.00873	0.29747	81
				HALLMARK_COMPLEMENT	0.907252	0.242366	177
				HALLMARK_P53_PATHWAY	1.2436	0.754528	192
				HALLMARK_MITOTIC_SPINDLE	1.48966	1.13536	199
				HALLMARK_G2M_CHECKPOINT	1.46992	0.969738	195
				HALLMARK_APOPTOSIS	1.08776	0.388484	155
				HALLMARK_KRAS_SIGNALING_UP	1.01037	0.32167	177
				HALLMARK_E2F_TARGETS	1.39601	0.929867	200
				HALLMARK_EPITHELIAL_MESENCHYMAL_TRANSITION	0.68927	0.152032	173
				HALLMARK_ANGIOGENESIS	0.818758	0.197234	34
				HALLMARK_TGF_BETA_SIGNALING	1.30479	0.914179	53
n	CD8			PD1
	TGAAV-gfp	TGAAV-cre		TGAAV-gfp	TGAAV-cre
	36.4504	222.042		0	240.139
	108.162	161.399		13.6491	202.178
	68.182	300.066		6.82456	248.67

## Sheet: EDF6
Extended Data Figure 6
d	TGAAV-cre	TGAAV-cre/fbp1
	6.85	5.62
	12.87	7.12
	16.97	10.12
	19.4	8.53
	9.27	10.04
	9.93	9.38
	21.21	10.13
	19.99	12.2
	6.23	5.7
	10.18	8.67
		8.11
e	Tumor #	TGAAV-cre	TGAAV-cre/fbp1
		42	34
		42	32
		107	51
		102	38
		75	57
		78	53
		106	68
		101	62
		52	50
		72	82
			28
	Tumor area	TGAAV-cre	TGAAV-cre/fbp1
		2.351	3.042
		9.569	3.178
		9.566	6.468
		8.303	4.649
		7.1	4.785
		8.1	3.838
		13.029	5.37
		11.21	5.768
		4.932	3.598
		7.216	5.909
			1.859
g			TGAAV-cre											TGAAV-cre/fbp1
	CD8	NT	27.45	87.455	145.335	99.78	57.495	50.51	69.585	53.79	46.5	82.87		51.489	37.2	31.475	34.05	52.593	47.42	59.315	82.15	113.82	28.66	71.49
		T	60.48	94.685	139.631	80.79	50.247	49.39	52.841	46.78	34.69	40.567		45.393	34.957	31.91	32.727	40.304	68.559	42.3	64.603	45.78	37.17	81.059
	PD1	NT	63.07	126.427	187.025	145.44	34.395	144.655	152.218	119.305	104.32	148.255		28.315	72.705	19.02	94.8	35.155	18.725	23.505	80.21	59.445	35.995	37.505
		T	66.163	111.287	195.389	172.113	67.33	184.363	187.677	164.433	275.36	256.137		82.147	53.263	21.68	38.54	32.1	28.137	38.367	60.81	42.61	30.39	38.197

## Sheet: EDF7
Extended Data Figure 7
a	Weeks	Atf6+/+ M			Atf6+/+ F						Atf6-/- M									Atf6-/- F
		1	2	3	1	2	3	4	5	6	1	2	3	4	5	6	7	8	9	1	2	3	4	5
	0	100	100	100	100	100	100	100	100	100	100	100	100	100	100	100	100	100	100	100	100	100	100	100
	1	111	109	117	110	124	119	100	124	111	117	122	120	105	115	109	116	105	114	124	106	100	106	106
	2	133	123	130	115	135	131	113	135	132	130	135	132	110	125	117	121	114	124	129	112	111	111	106
	3	156	136	148	125	147	144	138	159	147	139	148	140	114	140	135	132	114	129	147	118	111	111	106
	4	174	145	161	135	153	156	156	176	158	152	157	152	124	150	143	142	114	129	165	124	117	111	113
	5	189	155	184	145	165	163	175	194	179	157	165	164	133	155	157	147	114	129	171	129	117	111	119
	6	193	164	202	150	171	175	169	200	195	165	174	176	143	170	170	158	118	133	194	124	117	122	119
	7	200	177	215	165	200	194	194	229	211	183	187	184	152	180	174	168	132	152	218	124	133	128	125
	8	207	186	215	180	206	206	213	241	221	196	204	200	157	200	191	168	159	152	235	135	139	128	125
	9	215	186	224	180	206	206	213	247	247	213	217	208	167	195	200	174	168	162	259	147	150	133	131
	10	219	200	224	175	200	206	219	247	258	217	230	216	162	195	200	179	186	167	276	141	156	139	131
	11	226	209	233	195	229	231	238	271	263	222	230	220	176	200	213	184	195	176	300	159	167	144	138
	12	233	214	238	210	241	250	244	288	268	217	230	216	186	215	217	195	209	190	312	165	172	161	144
	13	233	214	242	210	259	256	275	300	284	230	239	216	200	220	226	205	218	205	324	176	183	200	156
	14	241	214	247	245	276	275	281	306	284	230	239	212	210	230	226	211	218	210	324	182	183	178	163
	15	244	214	247	240	288	288	288	312	284	235	252	212	219	235	230	216	223	214	324	188	194	189	163
	16	244	214	260	240	300	294	300	318	295	235	243	224	229	240	230	211	225	224	329	206	206	197	178
	17	252	218	256	245	312	300	306	324	289	235	243	220	229	235	230	221	227	233	329	224	217	206	194
	18	248	218	260	255	306	300	306	318	300	243	248	220	238	245	239	237	227	229	341	229	233	211	194
	19	248	218	260	255	312	300	319	318	311	243	252	216	238	245	243	242	223	233	341	235	244	217	200
	20	248	223	269						316	243	252	212	238	245	243	247	227	233	341	247	250	228	206
	21	248	223	274	255	306	275	306	312	321	243	252	212	238	250	243	253	223	233	341	247	250	228	206
	22	252	223	283	270	324	313	344	324	326	239	248	188	243	250	243	258	227	243	353	253	261	233	219
	23	252	223	278	280	335	331	363	341	332	248	257	168	243	250	248	263	227	248	353	265	272	250	225
	24	252	227	278	280	335	325	369	341	332	248	261	164	248	250	248	268	232	248	365	271	278	250	219
	25	259	214	265	290	347	331	375	347	332	257	261	160	248	250	248	258	236	252	359	271	283	250	219
	26	259	214	265	300	353	350	375	347	332	257	265	128	252	255	252	268	241	252	371	276	283	250	219
	27	256	209	269	300	353	350	381	353	326	265	270	132	252	260	252	268	241	252	382	282	289	256	225
	28	259	209	269	295	353	350	381	353	321	261	274		252	260	257	268	245	252	376	288	294	261	231
	29	256	232	287	290	347	350	375	353	316	265	274		248	260	252	274	245	252	371	288	300	267	244
	30	256	241	291	290	353	350	375	353	305	270	278		248	265	252	274	245	252	376	288	300	272	238
	31	259	236	296	290	353	344	369	341	295	283	274		248	260	257	274	250	252	382	294	300	278	256
	32		241	305	285	353	344	375	341	295	265	278		248	255	257	274	250	252	388	294	294	278	256
b	Atf6+/+	Atf6-/-
	5.4	4.954
	5.2	4.944
	5.4	4.777
	4	4.503
	6.3	4.39
	8.06	3.73
	5.39	5.19
	5.49	3.75
	6.33	3.14
		3.58
		2.93
		2.84
		5.09
		4.58
c	Atf6+/+	Atf6-/-
	176	156
	170	186
	156	28
	164	116
	362	104
	188	66
	90	134
	166	48
	154	100
		168
		92
		90
		194
		168
e	Atf6+/+	Atf6-/-
	13.5143	5.3227
	36.0187	5.9668
	40.1086	22.2803
	27.125	6.02
	45.7737	2.764
		28.6729
g	Ki67		4HNE		CD8		PD1
	Atf6+/+	Atf6-/-	Atf6+/+	Atf6-/-	Atf6+/+	Atf6-/-	Atf6+/+	Atf6-/-
	27.7278	17.4748	11.3905	8.1543	160.877	132.946	48.9623	9.41615
	41.0358	23.0183	4.39635	2.1001	206.202	189.489	89.1837	41.9869
	67.4525	24.4554	8.87225	8.1282	117.358	44.0594	32.6437	20.3292
	69.9535	21.1685	26.9025	3.698	164.626	39.8436	42.3094	5.3869
	191.524	7.6425	28.3582	0.4492	167.83	51.5487	101.618	15.9886
		15.9089		7.3096		40.2101		8.4738
h	ER width		Lipid droplets
	Atf6+/+	Atf6-/-	Atf6+/+	Atf6-/-
	0.185	0.029	37	3
	0.195	0.034	19	10
	0.216	0.039	38	6
	0.199	0.044	61	9
	0.185	0.043	21	5
	0.341	0.041	19	12
	0.055	0.043	25	12
	0.287	0.035	26	5
	0.177	0.039	23	10
	0.138	0.037	51	3
	0.268	0.037	24	6
	0.204	0.032	49	7
	0.146	0.037	14	8
	0.106	0.034	25	8
	0.089	0.035	11	6
	0.18	0.03	14	18
	0.076	0.031	13	13
	0.198	0.032	23	6
	0.123	0.033		23
	0.097	0.032
	0.097	0.032
		0.034
i	BIP			IRE1alpha			XBP1			XBP1s			XBP1s/u			CHOP			TRAPalpha			TRAPalpha glycosylated			HIF1alpha			FBP1
	Atf6+/+ N	Atf6+/+ T	Atf6-/- N	Atf6+/+ N	Atf6+/+ T	Atf6-/- N	Atf6+/+ N	Atf6+/+ T	Atf6-/- N	Atf6+/+ N	Atf6+/+ T	Atf6-/- N	Atf6+/+ N	Atf6+/+ T	Atf6-/- N	Atf6+/+ N	Atf6+/+ T	Atf6-/- N	Atf6+/+ N	Atf6+/+ T	Atf6-/- N	Atf6+/+ N	Atf6+/+ T	Atf6-/- N	Atf6+/+ N	Atf6+/+ T	Atf6-/- N	Atf6+/+ N	Atf6+/+ T	Atf6-/- N
1	0.99	4.59	0.7	1.08	3.54	0.98	0.85	0.74	0.44	0.86	0.76	0.34	1.03	1.05	0.78	0.87	1	0.2	0.81	2.11	0.79	0.57	1.45	0.25	0.78	1.02	0.35	0.95	0.15	1.47
2	0.84	2.47	0.65	0.94	3.59	1.04	0.63	0.7	0.42	0.59	0.79	0.29	0.94	1.13	0.7	0.45	0.19	0.3	1.1	2.03	0.87	0.56	0.53	0.37	0.33	0.46	0.18	1.09	0.64	1.3
3	1.03	5.58	0.8	1.09	3.79	1.5	0.88	0.79	0.92	0.83	0.74	0.53	0.96	0.96	0.59	0.68	1.33	0.39	1.18	2.42	1.02	0.65	3.67	0.36	0.81	0.71	0.36	1.19	0.17	0.72
4	0.94	7.71	0.71	0.98	4.39	0.66	1.09	1.1	0.51	1.1	0.84	0.29	1.03	0.77	0.57	1.09	0.19	0.32	1	3.11	1.09	1.19	0.7	0.4	1.52	3.26	0.28	0.87	0.29	1.08
5	1.2	3.79	0.23	0.91	3.53	0.64	1.56	1.25	0.73	1.61	1.47	0.7	1.05	1.19	0.95	1.9	1.56	0.44	0.92	1.45	0.99	2.04	2.28	0.51	1.56	1.1	0.8	0.89	0.29	1.68
6	0.97	0.56	0.18	1.23	1.14	0.92	0.91	1.81	0.68	0.92	2.23	0.56	1.02	1.25	0.82	0.92	2.15	0.47	0.87	0.49	0.95	1.11	2.2	1.01	0.91	2.16	0.51	0.86	1.29	1.75
7	1.03	3	0.17	0.77	1.24	0.84	1.09	0.99	0.49	1.08	1.28	0.45	0.98	1.29	0.93	1.08	1.49	0.29	1.13	1.05	1.12	0.89	0.85	0.88	1.09	0.49	0.67	1.14	1.37	1.56
8		3.35	0.31		3.98	1.01		0.89	0.56		1.03	0.56		1.16	1.01		1.05	0.43		2.06	0.86		0.53	0.79		0.53	0.47		0.31	0.77
m		Atf6+/+																		Atf6-/-
	Target	N_1	N_2	N_3	N_4	N_5	N_6	N_7	N_8	N_9	T_1	T_2	T_3	T_4	T_5	T_6	T_7	T_8	T_9	N_1	N_2	N_3	N_4	N_5	N_6	N_7	N_8	T_1	T_2	T_3	T_4
	Atf6	0.014	-0.12	0.098	0.227	-0.269	0.151	-0.168	0.356	-0.474	-0.415	-0.286	0	0.151	-0.089	-0.358	0.345	-0.12	-0.377	-13.288	-13.288	-13.288	-13.288	-13.288	-13.288	-13.288	-13.288	-13.288	-13.288	-13.288	-13.288
	Hspa5	0.111	-0.136	0.176	0.251	-0.515	0.163	-0.184	0.189	-0.218	0.978	0.189	1.406	0.941	0.941	0.401	0.66	0.014	0.299	0.098	0.356	0.333	0.202	-0.578	-0.474	-0.943	-0.434	-0.029	-0.12	-0.377	0.356
	Hsp90b1	0.138	-0.059	0.356	-0.12	-0.434	-0.234	0.202	0.287	-0.358	0.536	-0.029	0.422	0.816	0.623	0	-0.184	-0.218	0.993	0.263	0.057	0.029	0.098	-0.862	-0.286	-0.201	0.098	-0.059	-0.252	-0.322	0.956
	Ddit3	0.014	-0.184	0.299	-0.029	-0.168	0.111	-0.12	0.333	-0.434	1.316	1.444	1.208	1.269	2.316	1.379	2.269	0.74	1.214	-0.044	-0.029	-0.862	0.454	-0.014	0.227	0.163	-0.014	-0.014	-0.014	0.227	3.724
	Atf4	-0.014	-0.029	0.098	0.124	-0.218	0.098	-0.105	0.444	-0.644	0.791	1.233	0.138	0.766	0.379	0.526	0.978	0.595	0.098	-0.218	-0.044	0.379	0.111	0.029	0.333	-0.201	0.189	-0.074	-0.074	0.124	1.669
	Xbp1u	0.239	-0.234	0	0.014	-0.059	-0.074	0.07	0.322	-0.415	0.526	0.189	0.189	0.546	0.585	-0.713	0.202	0.454	0.84	0.111	-0.218	0.111	0.057	-0.218	0.214	-0.029	0.287	0.111	-0.396	0.367	1.339
	Xbp1s	0.367	-0.252	0.163	-0.136	-0.252	0.275	-0.34	0.379	-0.515	1.799	0.74	1.852	1.138	1.757	0.299	0.949	1.328	0.824	-0.089	0.465	0.251	0.124	0.367	0.31	0.239	1.333	0.251	0.124	1.007	2.441
	Xbp1s/u	0.138	-0.014	0.163	-0.136	-0.184	0.345	-0.415	0.07	-0.074	1.275	0.546	1.674	0.595	1.176	1.014	0.748	0.872	0	-0.201	0.696	0.138	0.084	0.585	0.084	0.263	1.05	0.151	0.516	0.642	1.098
		Atf6+/+																		Atf6-/-
	Target	N_1	N_2	N_3	N_4	N_5	N_6	N_7	N_8	N_9	T_1	T_2	T_3	T_4	T_5	T_6	T_7	T_8	T_9	N_1	N_2	N_3	N_4	N_5	N_6	N_7	N_8	T_1	T_2	T_3	T_4
	Fbp1	0.124	-0.184	0.084	0.189	-0.286	0.111	-0.12	0.111	-0.12	-2.252	-0.304	-1.786	-1.474	-1.396	-0.074	-2.184	-1.286	-0.943	0.748	0.299	-0.889	0.454	-0.234	0.31	-0.286	0.151	0.322	-0.12	0.176	-0.971
	Acta2	0.88	0.124	-0.434	-0.12	-1.286	0.275	-0.34	-0.044	0.043	1.655	-0.218	1.131	0.824	0.098	0.941	1.287	1.438	1.362	0.287	0.546	-0.761	-0.089	-0.811	-1.396	-1.059	-1.837	-0.761	0.632	-1.218	-0.234
	Afp	0.546	0.138	-0.014	-0.184	-0.837	-0.12	0.111	0.163	-0.184	1.84	1.422	2.72	5.227	1.774	0.433	0.651	2.214	3.216	1.275	0.227	-0.12	0.556	-0.358	-0.105	-0.34	-0.916	2.242	0.189	0.333	3.799
	Cd34	-0.434	-0.286	0.251	-0.089	0.401	-0.184	0.163	-0.201	0.176	1.275	0.941	2.167	1.651	1.401	1.824	2.556	3.288	1.501	-0.269	-0.556	-0.377	-1.184	-0.168	-0.786	0.832	-0.811	0.39	-0.014	0.687	2.245
	Cdh1	-0.201	0.263	-0.713	0.214	0.202	-1.434	0.705	0.176	-0.201	2.763	2.217	2.793	3.453	2.84	2.568	2.521	1.937	2.524	-0.454	-2.059	-2.059	-2.474	-0.234	-2.12	0.526	-0.916	2.202	0.66	1.305	2.996
	Fos	-0.269	0.275	-1.029	0.918	-0.761	0.322	-0.415	0.526	-0.837	0.856	0.623	0.714	0.642	2.632	0.872	0.367	2.88	2.043	-0.667	-1.737	-0.837	-1.737	-0.535	0.575	-0.737	-2.12	-0.12	-1.12	-0.811	1.084
	Gpc3	1.454	-1.943	0.401	-2.184	-1.12	-3.644	0.941	-2.644	0.88	5.484	3.335	6.478	4.618	5.134	-0.737	1.401	5.4	5.317	0.774	-1.69	-2.322	-2.943	-1.786	-5.059	-0.044	-4.322	4.901	1.322	2.101	0.74
	Myc	-0.322	0.138	-0.494	-0.69	0.824	-0.044	0.043	-0.152	0.138	1.39	-0.059	1.491	1.891	2.501	2.094	1.975	0.299	0.678	-1	-1.644	-1.286	-1.434	0.433	0.043	0.824	-0.644	-0.234	0.214	0.546	1.057
		Atf6+/+									Atf6-/-
	Target	N_1	N_2	N_3	N_4	N_5	N_6	N_7	N_8	N_9	N_1	N_2	N_3	N_4	N_5	N_6	N_7	N_8
	Slc2a1	-0.43	-0.23	0.3	0.3	-0.27	0.23	0.03	-0.03	-0.07	-0.49	-0.34	-0.51	-0.56	0.16	0.44	0.67	0.45
	Slc2a6	-0.07	-0.38	-0.17	-0.15	-0.64	0.44	0.2	-0.23	0.58	-1.47	-0.62	-0.76	-0.76	-0.79	-1.06	-1.6	-1
	Slc2a8	-0.1	-0.09	-0.06	0.12	-0.22	0.19	0.31	-0.4	0.1	-0.45	-0.32	-0.43	-0.12	0.08	0.18	0.71	0.01
	Slc2a10	-0.22	0.07	0.2	-0.56	0.04	-0.04	-0.25	0.21	0.34	0	-0.74	-0.32	-0.62	-0.45	-0.43	-0.43	-0.94
	Gpi1	-0.32	0.12	-0.25	0.1	-0.03	0.03	-0.29	0.24	0.26	0.42	0.36	0.2	0.12	0.12	-0.58	-0.34	-0.2
	Pfkl	-0.07	-0.12	0.06	0.23	-0.22	0.19	0.03	-0.03	-0.12	-0.64	-0.6	-0.62	-0.64	0.3	-0.01	0.67	0.06
	Pfkfb4	-0.54	0.06	-0.22	-0.23	-0.56	0.4	0.07	-0.07	0.64	-0.54	-0.62	-0.43	-0.94	-0.76	-1.32	-0.47	-1.06
	Aldoa	-0.3	-0.17	0.1	0.19	-0.03	0.03	-0.17	0.15	0.12	-0.09	0.12	0.08	-0.17	0	-0.07	0.49	-0.04
	Pgk1	-0.09	-0.12	0.03	0.3	0.04	-0.04	0.01	-0.01	-0.18	-0.34	-0.12	-0.67	-0.1	0.25	0.23	-0.1	0.36
	Eno1	-0.25	-0.06	-0.01	0.23	0.12	-0.14	0.03	-0.03	0.06	0.32	0.34	0.2	0.34	0.37	-0.3	-0.56	0.06
	Eno2	-0.25	0.18	0.15	-0.54	0.24	-0.29	0.14	-0.15	0.3	-0.07	-0.58	0.31	-0.51	-0.43	-0.6	-0.81	-0.34
	Pkm	-0.3	-0.25	-0.01	0.16	-0.22	0.19	-0.14	-0.14	0.31	-0.69	-0.94	-0.3	-0.84	-0.4	-0.71	0.08	-0.62

## Sheet: EDF8
Extended Data Figure 8
b		ASO-Scramble								ASO-Atf6
	WT	5.6	5.8	5.4	5.4	5.5	5.66	4.94	4.9	4.1	5.24	5.16
	MUP-uPA	6.4	6	6	5.4	6.78	6.43	5.55	5.25	5.68	5.35	4.75	5.19	4.23	4.8	2.99
c		ASO-Scramble								ASO-Atf6
	WT	5	32	30	32	32	14	28	36	10	12	5
	MUP-uPA	150	146	194	156	62	88	140	154	78	44	38	68	122	108	154
d	Target	WT, ASO-Scramble							WT, ASO-Atf6				Target	MUP-uPA, ASO-Scramble								MUP-uPA, ASO-Atf6
	Atf6	0	0	-0.47	0.29	0.37	-0.36	0	-2.47	-2.94	-5.64		Atf6	0.36	0.38	0.4	-0.17	-0.03	0.52	1.04	0.62	-2.32	-3.18	-2.74	-3.84	-3.32	-2.12	-1.4
	Hspa5	0	0	-0.3	-0.27	0.37	0.1	0	-0.58	-1	-1.12		Hspa5	1.9	1.45	1.37	1.76	1.6	1.88	2	1.99	-0.17	0.29	0.51	0.79	1.17	1.58	1.31
	Hsp90b1	0	0	-0.36	-0.17	0.29	0.15	0	0.06	0.03	-0.54		Hsp90b1	1.88	1.9	1.9	1.54	1.44	1.69	1.98	2.12	0.41	0.53	0.6	-0.07	0.43	1.06	1.66
	Hyou1	0	0	-0.6	-0.23	0.43	0.19	0	-0.6	-1.12	-0.74		Hyou1	1.57	1.49	1.09	1.43	1.34	1.45	1.63	1.97	-0.56	0.23	-0.27	0.57	1.02	1.67	0.12
	Pdia4	0	0	-0.4	-0.07	0.24	0.15	0	-0.04	1.06	-0.64		Pdia4	2.24	1.67	1.72	1.41	1.56	2.07	2.48	2.41	0.03	0.18	0.48	0.36	0.58	1.19	1.6
	Pdia6	0	0	-0.23	-0.09	0.19	0.11	0	-0.27	0.9	-0.51		Pdia6	1.53	0.93	0.82	0.89	0.76	1.2	1.54	1.48	-0.4	-0.07	-0.25	0.25	0.33	0.64	1.01
	Ero1l	0	0	-0.09	-0.01	0.19	-0.1	0	-0.92	-0.94	-1		Ero1l	-0.07	0.07	0	0.08	0.19	0.01	0.73	0.57	-1.15	-0.97	-1.25	-0.22	-0.43	-0.67	-0.86
	Creld2	-0.36	-0.32	-0.1	-0.6	-0.38	0.64	0.54	-0.36	0.26	-1.12		Creld2	2.62	2.71	3.48	2.92	3.26	3.85	3.46	3.05	1.01	1.13	1.41	0.55	1.06	1.73	3.01
	Sel1l	0	0	-0.49	0.01	0.39	-0.04	0	-0.01	-0.51	-0.42		Sel1l	1.3	1.34	1.21	1.04	1.41	1.36	1.34	1.49	-0.17	-0.07	-0.3	0.14	0.62	1.32	0.38
	Ddit3	0	0	-0.32	0.16	0.34	-0.3	0	-0.23	0.95	-0.62		Ddit3	6.18	5.18	4.91	3.78	4.12	5.97	6.01	6.13	2.5	3.22	3.43	2.53	2.74	4.01	5.27
	Atf4	0	0	0	0.08	0.11	-0.23	0	-0.2	0.96	-0.34		Atf4	0.96	0.08	0.16	-0.38	-0.14	1.03	0.59	0.91	-0.6	0.01	-0.2	-0.51	-0.43	-0.27	0.93
	Xbp1	0	0	-0.28	-0.02	0.17	0.09	0	-0.35	1.05	-1.27		Xbp1	-0.29	-0.67	-0.81	-0.12	-0.25	0.29	0.06	-0.07	-1.32	-0.71	-1.09	-0.27	-0.14	-0.22	-0.43
	Xbp1s	0	0	-0.76	0.61	0.11	-0.31	0	-0.41	2.3	0.4		Xbp1s	1.78	0.75	0.29	0.56	0.77	1.98	1.54	1.9	-0.67	0.26	0.14	0.38	0.41	1.18	0.89
	Xbp1s/u	0	0	-0.47	0.63	-0.06	-0.4	0	-0.06	1.25	1.66		Xbp1s/u	2.07	1.42	1.08	0.67	1.02	1.69	1.48	1.99	0.67	0.98	1.23	0.65	0.55	1.4	1.32
	uPA	0	0	0.37	-0.01	-0.18	-0.25	0	0.77	1.2	-0.09		uPA	6.52	8.17	8.05	8.13	6.96	7.25	5.51	5.65	6.17	5.34	6.39	7.69	3.86	4.82	6.03
e	BIP		CHOP
	MUP-uPA, ASO-Scramble	MUP-uPA, ASO-Atf6	MUP-uPA, ASO-Scramble	MUP-uPA, ASO-Atf6
	38.4892	18.4502	50.1193	35.1919
	38.2057	6.0099	57.4222	25.6876
	26.0496	14.0868	48.0153	31.9679
	23.5251	30.4036	54.0929	51.5842
	29.4926		49.5323
f	WT, ASO-Scramble	MUP-uPA, ASO-Scramble	MUP-uPA, ASO-Atf6
	0.041	0.088	0.032
	0.031	0.073	0.031
	0.025	0.066	0.033
	0.025	0.052	0.031
	0.027	0.046	0.026
	0.03	0.055	0.031
	0.028	0.042	0.031
	0.026	0.059	0.027
	0.026	0.154	0.035
	0.03	0.079	0.021
	0.033	0.089	0.028
	0.031	0.094	0.026
	0.026	0.041	0.031
	0.027	0.06	0.032
	0.03	0.143	0.045
	0.038	0.103	0.028
	0.028	0.178	0.037
	0.026	0.091	0.042
	0.027	0.1	0.033
	0.032	0.135	0.034
		0.07	0.037
		0.082	0.04
		0.128	0.042
		0.098	0.033
		0.091	0.036
		0.046	0.031
		0.081	0.032
		0.107	0.047
		0.175	0.035
		0.095	0.045
			0.036
			0.045
			0.034
i	Ki67		Cl-Casp3
	MUP-uPA, ASO-Scramble	MUP-uPA, ASO-Atf6	MUP-uPA, ASO-Scramble	MUP-uPA, ASO-Atf6
	393.683	80.7606	59.66	27.4533
	125.944	30.4829	42.8225	13.3131
	86.4028	43.8673	28.4574	14.6292
	319.678	153.67	44.1018	32.6931
	337.872		36.8594
k	WT	MUP-uPA
	6	7.1
	6.1	6.3
	5.5	4.1
	3.5	5.6
	4.8	6.4
		7.1
		6.5
		4.7
		4.5
l		T	NT
	WT	0	100
	MUP-uPA	89	11
o	WT, ASO-Scramble	WT, ASO-Atf6	MUP-uPA, ASO-Scramble	MUP-uPA, ASO-Atf6
	5.7	4.7	6	4
	6.2	4.3	5.8	3.8
	6.3	4	7.2	3.2
		4.2	6.6	3.4
			6.1	4.4
			6.9	4.1
			5.5
p		ASO-Scramble							ASO-Atf6
	WT	208	108	260					128	118	98	102
	MUP-uPA	140	112	264	298	116	198	274	96	82	68	66	80	92
r		ASO-Scramble								ASO-Atf6
	Non-tumor	0.119	0.1245	0.11275	0.13325	0.1155	0.09	0.1855	0.109	0.03875	0.038	0.03825	0.03575	0.02825	0.03525
	Border	0.10675	0.121	0.12675	0.12225	0.145	0.102	0.1595	0.16225	0.0465	0.036	0.037	0.034	0.0315	0.04075
	Tumor	0.139	0.21725	0.176	0.19275	0.18775	0.20375	0.286	0.27625	0.052	0.048	0.0535	0.069	0.0685	0.057333
s		MUP-uPA, ASO-Scramble						MUP-uPA, ASO-Atf6
	Target	1	2	3	4	5	6	1	2	3	4	5
	Atf6	-0.17	-0.17	0.26	0.61	0.86	0.7	-3.84	-3.84	-4.06	-3.32	-3.64
	Hspa5	0.42	0.24	0.92	-0.1	0.69	0.6	-0.3	-0.32	-0.51	-0.06	-0.23
	Hsp90b1	0.38	0.28	0.66	0.82	0.83	0.57	0.07	-0.34	-0.64	0.08	0.14
	Hyou1	0.08	-0.06	0.28	0.99	0.78	-0.4	0.23	-0.03	0.45	0.04	0
	Pdia4	0.59	0.63	0.32	1.54	1.4	1.08	-0.45	-0.54	-0.25	0.21	0.66
	Pdia6	0.23	0.06	0.03	1.12	0.99	0.31	-0.4	-0.64	-0.32	0.31	0.26
	Ero1l	-0.94	-0.45	-0.3	0.19	0.6	0.21	-0.51	-0.74	-0.97	-0.71	-0.18
	Creld2	0.42	0.29	1.1	1.25	1.21	0.6	-0.45	-0.69	-0.97	-0.2	-0.49
	Sel1l	0.37	0.07	0.49	1.1	1.31	0.76	-0.14	-0.54	-0.32	0.28	0.3
	Ddit3	0.04	0.9	1.14	1.09	1.94	1.92	0.48	0.78	-0.1	0.99	0.16
	Atf4	0.16	0.36	0.54	0.19	0.56	0.08	0.56	0.26	-0.09	0.58	0
	Xbp1u	-0.29	0.03	0.52	0.39	0.4	-0.12	-0.2	-0.64	-0.69	-0.14	0.04
	Xbp1s	-0.47	0.58	0.63	0.46	0.32	0.06	0.83	0.57	0.08	1.01	0.93
	Xbp1s/u	-0.22	0.53	0.1	0.06	-0.09	0.18	1.01	1.17	0.74	1.12	0.88
	uPA	0.46	1.15	1.06	0.29	1.44	1.64	1.09	1.54	0.7	0.99	0.65
	Aldoa	0.15	-0.03	0.14	0.1	0.39	0.39	-0.09	-0.42	-0.23	-0.07	-0.09
	Pgk1	0.58	0.11	0.26	0.08	0.89	0.6	-0.38	-0.67	-0.71	0.06	-0.1
	Eno1	0.21	-0.36	-0.2	-0.34	0.49	0.21	-0.69	-0.94	-0.64	-0.29	-0.42

## Sheet: EDF9
Extended Data Figure 9
c	PD-L1 glycosylated			PD-L1 non-glycosylated
	TGAlb-cre-	TGAlb-cre+		TGAlb-cre-	TGAlb-cre+
	0.78	2.58		0.98	2.83
	0.92	2.08		0.24	2.58
	1.09	5.06		1.59	4.42
	1.21	3.76		1.18	5.29
		2.37			2.17
		6.36			7.2
		0.99			1.35
		0.72			1.25
		1.81			2.38
e	CD3			CD4			CD8			PD1			B220			F4/80			CLEC4F
	TGAlb-cre-	TGAlb-cre+		TGAlb-cre-	TGAlb-cre+		TGAlb-cre-	TGAlb-cre+		TGAlb-cre-	TGAlb-cre+		TGAlb-cre-	TGAlb-cre+		TGAlb-cre-	TGAlb-cre+		TGAlb-cre-	TGAlb-cre+
	12.1951	57.7236		3.98551	26.4493		3.98551	29.3478		0.362319	4.34783		19.2029	97.4638		0.308642	4.11523		0.308642	3.90946
	26.8293	50		4.34783	28.6232		3.98551	34.058		0	7.24638		22.8261	89.8551		0.205761	5.45268		0.205761	4.73251
	29.2683	41.0569		3.62319	21.7391		1.44928	32.6087		0	6.88406		11.5942	111.594		0.823045	4.62963		0.308642	4.52675
	19.5122	39.8374		9.42029	13.0435		3.98551	28.6232		0.724638	1.44928		25.3623	83.6957		0.720165	6.58436		0.720165	4.62963
	37.8049	50.4065		6.52174	10.1449		2.89855	39.1304		0	3.62319		12.6812	108.333		0.514403	7.71605		0.514403	6.17284
	36.1789	74.3902		5.07246	16.3043		3.26087	42.029		0	12.3188		31.1594	77.1739		0.617284	4.42387		0.617284	3.1893
		60.5691			11.9565			53.9855			3.26087			63.4058			4.01235			2.57202
f	TGAlb-cre-	TGAlb-cre+
	0.899732	8.96903
	1.28054	4.52276
	1.02657	2.14272
	2.2337	3.16412
	1.00127	2.53772
	1.66313	4.95765
		3.72499
g	TGAlb-cre-	TGAlb-cre+
	10.1	7.75
	5.61	4.12
	5.73	5.53
	6.79	5.85
	5.27	7.85
	4.93	5.35
		6.66
h	Macrophages			Monocytes			M-MDSC			PMN-MDSC
	TGAlb-cre-	TGAlb-cre+		TGAlb-cre-	TGAlb-cre+		TGAlb-cre-	TGAlb-cre+		TGAlb-cre-	TGAlb-cre+
	5.47	9.5		3.45	6.83		24.3	42.8		18.6	8.16
	6.86	10.4		4.59	7.7		27.2	35.6		12.9	14.9
	8.1	10.3		4.86	8.6		29.3	40.7		14.8	16.9
	6.93	10		4.44	7.85		25.9	39.4		17.5	16.9
	10.6	12.9		6.77	9.59		29.3	33.5		16.2	9
	10.7	10.4		8.25	7.3		40.8	36.6		12.2	11
		15			11.8			43.5			10.3
i	CD8+PD1+			CD4+PD1+			F4/80+PD-L1+			F4/80+CD206+
	TGAlb-cre-	TGAlb-cre+		TGAlb-cre-	TGAlb-cre+		TGAlb-cre-	TGAlb-cre+		TGAlb-cre-	TGAlb-cre+
	0	3.25998		0	1.22249		0.407498	10.5949		0.407498	7.74246
	0	5.70497		0	0.814996		0.814996	9.37245		0.407498	7.33496
	0	9.77995		0	4.48248		0.407498	8.55746		1.22249	2.03749
		10.5949			3.25998			14.6699			4.07498

## Sheet: EDF10
Extended Data Figure 10
a	Time (min)	FL83BWT			FL83BTG
	1.31056	8.20608	9.72122	10.8586	16.3819	13.5685	22.4686
	7.76552	7.32168	9.39464	9.76123	14.9617	12.7282	21.2018
	14.2214	7.37408	9.81612	9.7525	14.0369	12.8139	20.8548
	20.681	7.51541	10.0569	10.1007	15.2087	13.4396	21.0969
	27.223	27.4476	30.6889	36.3762	55.5345	45.4129	58.0107
	33.6821	30.0301	32.2918	38.5506	59.2741	48.2853	61.0714
	40.1393	31.0036	32.4068	39.8604	61.3378	49.0222	62.5656
	46.595	31.1352	32.3257	39.8738	62.7784	49.6432	63.8319
	53.124	25.9069	27.1461	38.4377	60.101	44.1065	58.6503
	59.5836	28.0329	29.6068	40.8744	64.0546	47.5416	60.1172
	66.0449	29.2946	32.2874	42.6278	66.174	48.5735	61.6178
	72.5099	29.6028	33.1413	43.8674	67.0802	49.5313	62.3502
	79.0389	4.66018	3.81706	6.18193	10.9607	8.83465	11.7259
	85.5029	4.89051	4.66608	5.79456	10.3887	8.65653	11.1364
	91.9661	5.19602	4.6184	6.16362	10.7141	8.74001	11.4
b	Gycolysis			Gycolytic capacity
	FL83BWT	FL83BTG		FL83BWT	FL83BTG
	22.8457	44.9162		22.7171	49.9775
	23.9143	36.3543		24.6229	37.6071
	30.5371	44.4143		34.3743	44.95
c	FL83BWT	FL83BTG
	0.181416	0.43938
	0.219026	0.463717
	0.197345	0.403982
	0.19823	0.442035
	0.184071	0.462832
	0.168584	0.418584
d		FL83BWT						FL83BTG
	Slc2a1	0.880019	1.01061	1.12334	0.969621	1.02101	1.0102	1.45369	1.51781	1.51655	1.83803	1.47678	1.91036
	Slc2a6	0.943115	1.24578	0.851946	0.99779	1.12844	0.887983	36.7188	32.2966	29.2935	32.989	27.098	32.2521
	Slc2a8	1.04946	0.96215	1.08858	1.1442	1.10117	0.793336	1.71564	2.05188	1.26412	2.24886	2.22993	1.68995
	Slc2a10	1.11579	0.860519	1.04247	0.574092	1.41471	1.23174	1.64116	4.2818	1.56654	1.44992	1.56372	2.6752
	Gpi1	0.952259	1.02937	1.02006	0.905688	1.30286	0.847162	1.14917	1.25009	1.03903	1.1351	1.10581	1.00053
	Pfkl	1.01862	1.00371	0.97843	0.84904	1.22232	0.964301	1.55246	2.3322	1.81251	1.26548	1.42259	1.87805
	Pfkfb4	0.970751	0.76941	1.33785	0.899437	1.29814	0.856748	1.00853	1.0206	0.633228	1.00986	0.893813	1.04145
	Aldoa	1.04317	1.08588	1.00184	0.983442	1.06263	0.956091	1.12266	1.09317	1.25167	1.14182	1.45196	1.74948
	Pgk1	0.961565	0.984601	1.05528	0.859506	1.31834	0.883152	1.50831	1.42587	1.77566	2.04609	2.17508	2.64231
	Eno1	0.881646	1.00718	1.12579	0.907424	1.21801	0.905505	1.0424	0.94441	1.04414	1.22976	1.10705	0.980287
	Eno2	0.913566	1.05899	1.03328	1.53215	0.976856	0.66876	0.952114	0.689551	0.911727	1.64547	1.50319	2.1397
	Pkm	0.917818	0.954711	1.14121	1.00069	1.04943	0.952943	0.90121	0.862462	0.881328	1.10592	1.3414	1.4788
	Gfpt1	1.02446	0.889511	1.098	1.24316	0.839246	0.959274	1.89264	2.7925	1.58875	2.12118	1.7009	1.93976
	Gys1	0.918082	0.947229	1.14892	0.983113	1.08259	0.939502	1.5819	1.71082	1.17033	2.31281	1.81691	1.48183
e	FL83BWT	FL83BTG	FL83BWT	FL83BKO
	1.08019	1.67751	1.089	0.527638
	1.2704	1.4246	0.887235	0.762792
	0.923965	1.53771	0.995306	0.482599
	0.558214	1.75255	1.14366	0.537165
	1.03603	1.49015	0.931508	0.357783
	1.13121	1.16033	0.953288	1.11665
g		TGAlb-cre-				TGAlb-cre+
	Atf6	0.898934	1.0192	1.63563	0.667312	2.05194	1.7907	1.35181	1.5243	1.87401	4.48641
	Hspa5	1.39849	1.2002	1.1411	0.522113	6.67348	6.18896	4.87743	3.90842	4.11415	3.2976
	Slc2a1	1.14596	1.13665	0.866557	0.885943	1.44776	0.900469	1.171	1.01607	0.688653	1.61382
	Slc2a8	1.12876	0.8465	1.09205	0.958358	4.62216	4.23907	3.70273	4.75529	4.4759	0.997211
	Gpi1	0.903542	0.777271	1.28524	1.10788	1.5165	1.49617	1.14072	0.903879	0.954677	1.53148
	Pfkl	0.897809	0.728452	0.871325	1.75483	2.89927	2.21742	2.34743	2.97522	2.18536	1.77773
	Pfkfb4	1.71977	0.879358	0.628854	1.05151	1.2284	1.62348	1.92003	0.907718	2.05229	2.77999
	Aldoa	0.977516	0.874005	0.882366	1.32652	1.76364	1.28399	1.85179	1.11434	0.985148	1.82528
	Pgk1	1.06683	0.858018	0.802765	1.36088	3.2494	2.58711	3.1019	2.85001	2.96093	0.954421
	Eno1	0.943085	0.863801	0.773399	1.5872	1.38754	1.4437	1.21629	0.967775	0.990498	1.73957
	Pkm	1.86843	1.04348	0.759436	0.675384	3.02082	2.23563	2.19335	1.75507	1.44016	2.11415
h		Atf6fl/fl						Atf6ΔHEP
	Atf6	0.684482	1.04983	0.605753	1.13143	0.909175	2.23329	0.0573422	0.0468233	0.0541091	0.0798835	0.124865	0.0614069
	Hspa5	0.99457	0.886052	0.94654	0.769816	0.868359	1.79341	0.700369	0.823149	1.03912	1.00849	0.949216	1.02716
	Slc2a1	0.782965	0.897315	1.24961	1.28795	0.817597	1.08169	0.328927	0.343169	0.90294	0.673782	0.847975	0.645087
	Slc2a6	0.201317	0.893136	4.14658	2.9815	0.350211	1.28454	0.201639	0.31403	0.348662	0.37085	0.903102	0.364408
	Slc2a8	0.593668	1.31055	0.945138	1.23553	0.859583	1.28047	1.0944	0.844022	1.33736	0.831842	0.753207	0.868083
	Slc2a10	1.17322	0.850069	2.96362	0.814556	0.473313	0.877555	0.634479	0.659018	0.491255	0.540492	0.578528	1.05051
	Gpi1	0.65962	0.889429	1.4387	1.86747	0.813704	0.779662	0.31961	0.331894	0.498365	0.507051	0.675996	0.57554
	Pfkfb4	0.726987	0.634262	2.99459	1.30666	0.69133	0.801713	0.267352	0.181951	0.384866	0.285847	0.602709	0.794767
	Pfkl	0.994425	1.06048	1.15993	0.991981	0.791432	1.0413	0.908851	0.713559	0.911802	1.27201	0.97052	0.999032
	Aldoa	0.813092	0.939945	1.61138	1.11051	0.65226	1.12102	0.624058	0.457376	0.645421	1.00166	0.828304	0.681384
	Eno1	1.07563	1.1278	0.822344	1.09086	0.992406	0.925964	0.923119	0.842244	0.965163	1.32651	0.965981	1.053
	PKM	0.622493	1.00244	1.42988	0.841544	0.621057	2.14436	0.822103	0.725536	1.11215	1.20889	1.30022	0.962395
	Pgk1	1.01473	1.16399	0.889077	0.960155	0.992228	0.999557	1.23243	1.15073	1.0638	1.59269	1.31251	1.30152
	Gfpt1	0.800905	1.01396	0.728366	0.799579	1.01579	2.08152	1.2561	1.26769	1.91286	2.23213	2.63904	1.51663
	Gys1	0.711043	1.25464	0.758356	1.35626	0.758859	1.43618	0.906836	1.50979	1.44541	1.39501	1.79407	1.64
j-k		(without T cells)								(with T cells)
	Time (h)	HLEWT			HLETG				Time (h)	HLEWT			HLETG
	0	0	0	0	0	0	0		0	0	0	0	0	0	0
	0	0.0027	-0.0003	0.0007	0.0001	-0.0004	-0.0013		0.005278	-0.0012	0.0012	0.0001	-0.0019	-0.0001	0.002
	0	0.0178	0.0167	0.0107	-0.0307	-0.0194	-0.0144		0.255278	-0.0077	0.0023	-0.007	-0.0008	0.0053	0.0046
	0	0.0224	0.026	0.0263	-0.0309	-0.0142	-0.0048		0.505278	-0.0076	0.0092	0.0023	-0.014	-0.0049	-0.0025
	0	0.0571	0.0602	0.072	0.0011	0.024	0.0289		0.755278	0.024	0.0466	0.0383	0.0176	0.0278	0.0196
	1	0.1105	0.1205	0.1534	0.0561	0.0815	0.0826		1.00528	0.075	0.1024	0.0977	0.0709	0.0875	0.0673
	1	0.1673	0.1789	0.2351	0.1138	0.1452	0.1382		1.25528	0.1388	0.1594	0.1593	0.1356	0.1635	0.124
	1	0.2218	0.2342	0.3145	0.1658	0.2048	0.1927		1.50528	0.1924	0.2122	0.2103	0.195	0.2369	0.1814
	1	0.274	0.2855	0.3907	0.2114	0.2592	0.2401		1.75528	0.2475	0.2583	0.2597	0.2463	0.3005	0.2311
	2	0.3216	0.334	0.4608	0.2529	0.3051	0.2788		2.00528	0.2955	0.3081	0.3043	0.2957	0.3615	0.275
	2	0.3658	0.3801	0.527	0.2858	0.3505	0.3161		2.25528	0.3407	0.3483	0.3452	0.341	0.4166	0.3176
	2	0.4113	0.4249	0.5859	0.3212	0.3912	0.3507		2.50528	0.3839	0.3882	0.3864	0.3764	0.4635	0.3539
	2	0.453	0.4701	0.6497	0.3525	0.4325	0.382		2.75528	0.4277	0.4286	0.431	0.4129	0.5035	0.3898
	3	0.4982	0.5133	0.7107	0.3881	0.4761	0.4123		3.00528	0.4717	0.4691	0.4748	0.4485	0.5572	0.4294
	3	0.5435	0.5616	0.7809	0.4224	0.5174	0.4422		3.25528	0.5206	0.5126	0.5161	0.4881	0.5974	0.4636
	3	0.5919	0.6121	0.853	0.458	0.5567	0.4763		3.50528	0.5787	0.559	0.5666	0.5297	0.6382	0.4999
	3	0.6373	0.6674	0.9248	0.4943	0.5996	0.5121		3.75528	0.6278	0.6031	0.6101	0.5681	0.6931	0.5374
	4	0.6783	0.7207	1.0053	0.5309	0.6422	0.5489		4.00528	0.6789	0.6421	0.6515	0.6083	0.7505	0.5754
	4	0.7245	0.7825	1.0906	0.5717	0.6915	0.5882		4.25528	0.7276	0.6916	0.6999	0.6529	0.8017	0.6176
	4	0.7768	0.8426	1.1784	0.6121	0.7338	0.6268		4.50528	0.7814	0.7402	0.7509	0.7004	0.8665	0.666
	4	0.8289	0.9084	1.2623	0.6582	0.7871	0.6743		4.75528	0.8416	0.787	0.8008	0.7425	0.9325	0.7155
	5	0.8814	0.9815	1.3497	0.6964	0.8418	0.717		5.00528	0.8989	0.8458	0.859	0.7954	1.0038	0.7591
	5	0.9341	1.0529	1.4551	0.7391	0.8942	0.7589		5.25528	0.9588	0.8986	0.9163	0.8409	1.0791	0.8059
	5	0.9845	1.1188	1.5484	0.7823	0.9526	0.8048		5.50528	1.0089	0.9532	0.9743	0.8962	1.1558	0.8585
	5	1.0299	1.1828	1.6548	0.8293	1.012	0.8513		5.75528	1.0706	1.0114	1.0222	0.9506	1.2346	0.9076
	6	1.0832	1.2484	1.7557	0.8749	1.0645	0.8983		6.00528	1.1356	1.0682	1.0851	1.0118	1.3183	0.9527
	6	1.1356	1.3184	1.8712	0.9229	1.1221	0.9465		6.25528	1.1821	1.1308	1.1337	1.0659	1.4143	1.0041
	6	1.1969	1.3767	1.9859	0.9712	1.1737	0.9938		6.50528	1.2285	1.1863	1.1856	1.1322	1.5015	1.0518
	6	1.2648	1.4461	2.1029	1.027	1.237	1.0384		6.75528	1.2771	1.2454	1.2343	1.1955	1.5873	1.1062
	7	1.3374	1.5224	2.2002	1.089	1.2925	1.0899		7.00528	1.3401	1.3003	1.2857	1.2627	1.6786	1.1578
	7	1.3888	1.5965	2.3112	1.1457	1.362	1.1377		7.25528	1.4095	1.357	1.337	1.3264	1.7586	1.2089
	7	1.4444	1.6647	2.4159	1.207	1.4263	1.1853		7.50528	1.4716	1.4189	1.4035	1.3901	1.8602	1.2775
	7	1.4973	1.7483	2.5209	1.2665	1.4874	1.2305		7.75528	1.5391	1.4758	1.453	1.4643	1.962	1.3418
	8	1.5608	1.8387	2.6178	1.325	1.5608	1.2849		8.00528	1.6144	1.5493	1.5155	1.5445	2.0481	1.4066
	8	1.6224	1.9142	2.7353	1.3868	1.6349	1.331		8.25528	1.6771	1.612	1.5802	1.6189	2.1465	1.4692
	8	1.6672	1.9933	2.8575	1.4471	1.7122	1.3872		8.50528	1.7491	1.6729	1.6374	1.6852	2.2663	1.5273
	8	1.737	2.0606	3.0026	1.524	1.7954	1.4381		8.75528	1.8112	1.7396	1.6975	1.7664	2.3848	1.5939
	9	1.8002	2.1401	3.1316	1.595	1.8573	1.4928		9.00528	1.8778	1.7981	1.7563	1.8536	2.4954	1.6632
	9	1.8685	2.2209	3.2792	1.6521	1.9317	1.5423		9.25528	1.9416	1.8539	1.8311	1.9441	2.6252	1.7323
	9	1.9414	2.3037	3.4429	1.7215	2.0149	1.5977		9.50528	2.0112	1.9299	1.9018	2.021	2.7625	1.807
	9	2.004	2.3725	3.5617	1.7855	2.111	1.6595		9.75528	2.0698	2.0026	1.9605	2.0933	2.8714	1.8763
	10	2.0711	2.4656	3.6682	1.8533	2.2017	1.7347		10.0053	2.1257	2.087	2.0296	2.1548	3.0208	1.9475
	10	2.1318	2.539	3.7818	1.9248	2.3025	1.7965		10.2553	2.1929	2.1672	2.1011	2.2349	3.1451	2.0183
	10	2.1941	2.6165	3.9074	1.9945	2.4029	1.8715		10.5053	2.243	2.2358	2.1668	2.3106	3.2786	2.1064
	10	2.2531	2.7028	4.0233	2.076	2.4922	1.9317		10.7553	2.3215	2.3159	2.2436	2.4047	3.4244	2.1784
	11	2.32	2.8031	4.1425	2.1649	2.5704	2.0024		11.0053	2.3993	2.3704	2.3283	2.4983	3.536	2.2592
	11	2.3816	2.8869	4.2529	2.2429	2.6563	2.0777		11.2553	2.4825	2.4462	2.4044	2.5962	3.6496	2.323
	11	2.4492	2.9875	4.3851	2.312	2.7452	2.1537		11.5053	2.5692	2.5172	2.4777	2.6953	3.7611	2.4054
	11	2.5164	3.0802	4.4728	2.3786	2.8216	2.2331		11.7553	2.6576	2.5837	2.5528	2.8024	3.8831	2.4859
	12	2.5946	3.1811	4.5768	2.4306	2.9193	2.3153		12.0053	2.7257	2.6501	2.6401	2.8909	4.0006	2.5797
	12	2.6354	3.29	4.6826	2.5003	3.0207	2.3917		12.2553	2.7959	2.7238	2.7323	2.9901	4.1335	2.6874
	12	2.7248	3.3836	4.7542	2.5535	3.1193	2.4767		12.5053	2.8604	2.8108	2.8088	3.0923	4.2753	2.7906
	12	2.8202	3.4944	4.8797	2.6215	3.1989	2.5432		12.7553	2.9207	2.9194	2.9063	3.2209	4.4121	2.8905
	13	2.9215	3.5677	5.007	2.6952	3.2863	2.622		13.0053	2.9989	3.0238	2.9855	3.3223	4.5572	3.0096
	13	3.0025	3.6415	5.1295	2.7817	3.3841	2.7		13.2553	3.078	3.126	3.0736	3.4397	4.6836	3.1062
	13	3.0663	3.7247	5.2614	2.8504	3.5158	2.7796		13.5053	3.1798	3.1957	3.1742	3.5657	4.8239	3.2131
	13	3.1578	3.8275	5.3931	2.9423	3.6262	2.8629		13.7553	3.2689	3.2622	3.2646	3.6959	4.9831	3.3307
	14	3.2492	3.9207	5.5474	3.04	3.7438	2.9355		14.0053	3.3634	3.3421	3.3579	3.831	5.1392	3.4345
	14	3.3561	4.08	5.6903	3.1359	3.8772	3.0235		14.2553	3.4299	3.4232	3.4423	3.916	5.2632	3.565
	14	3.4465	4.1904	5.8156	3.2016	4.0013	3.1		14.5053	3.504	3.5231	3.561	4.0671	5.4122	3.6607
	14	3.5347	4.3093	5.9822	3.2799	4.1348	3.187		14.7553	3.5764	3.6139	3.6434	4.1977	5.5818	3.7647
	15	3.6332	4.3535	6.1272	3.3548	4.2435	3.2723		15.0053	3.6677	3.6992	3.7521	4.314	5.7114	3.8921
	15	3.7095	4.447	6.2977	3.4534	4.3621	3.3772		15.2553	3.7732	3.7984	3.8603	4.4099	5.8257	4.0275
	15	3.7636	4.5355	6.4114	3.5293	4.4846	3.4703		15.5053	3.8552	3.8967	3.9545	4.5411	5.9746	4.1586
	15	3.8646	4.6663	6.5384	3.6112	4.5777	3.5818		15.7553	3.9084	4.0003	4.0397	4.6533	6.0871	4.2641
	16	3.9389	4.7611	6.6817	3.6918	4.6926	3.6884		16.0053	3.9853	4.1087	4.1418	4.7396	6.2375	4.3797
	16	4.01	4.8783	6.7955	3.7837	4.8153	3.7824		16.2553	4.0696	4.2208	4.2553	4.8685	6.2905	4.5085
	16	4.1037	5.0166	6.9134	3.8761	4.9653	3.8877		16.5053	4.1646	4.3144	4.3344	4.9798	6.4329	4.6381
	16	4.194	5.186	7.0289	3.9912	5.1029	3.9937		16.7553	4.2479	4.4043	4.3935	5.1072	6.5564	4.7545
	17	4.287	5.3035	7.1226	4.0636	5.2442	4.0944		17.0053	4.3334	4.5065	4.4595	5.2368	6.6606	4.9369
	17	4.3621	5.4315	7.155	4.1677	5.3557	4.1756		17.2553	4.3918	4.6256	4.5753	5.3321	6.7575	5.0576
	17	4.4368	5.509	7.2291	4.2618	5.4876	4.2549		17.5053	4.5065	4.7032	4.6243	5.4428	6.8934	5.207
	17	4.523	5.6019	7.3001	4.3593	5.5729	4.3387		17.7553	4.5889	4.7875	4.7191	5.5654	6.99	5.3394
	18	4.61	5.6613	7.3634	4.4426	5.637	4.4262		18.0053	4.6394	4.8648	4.8478	5.6502	7.0367	5.453
	18	4.626	5.7597	7.4261	4.4986	5.771	4.496		18.2553	4.7091	4.9299	4.9688	5.7251	7.1424	5.5011
	18	4.6852	5.8347	7.5086	4.6118	5.8289	4.5621		18.5053	4.7991	5.0257	5.0926	5.8207	7.1962	5.5661
	18	4.7526	5.823	7.5575	4.6973	5.9109	4.6573		18.7553	4.787	5.1037	5.2154	5.9023	7.2466	5.6464
	19	4.8476	5.8772	7.5474	4.7954	5.9709	4.6711		19.0053	4.8685	5.1517	5.3017	5.9683	7.2969	5.7342
	19	2.1988	2.682	3.3933	1.8847	2.1685	1.8972		19.5225	2.5693	2.6193	2.1767	2.547	2.8834	2.3678
	19	2.0848	2.5103	3.1475	1.7999	2.0551	1.8013		19.5558	2.4779	2.516	2.0968	2.3836	2.7159	2.2187
	19	1.9728	2.358	2.9435	1.7142	1.9443	1.7241		19.5892	2.3857	2.4201	2.0072	2.2219	2.5743	2.0814
	19	1.8688	2.2374	2.8021	1.7052	1.9283	1.7396		19.6225	2.301	2.336	1.9218	2.0907	2.4541	1.9697
	19	1.7861	2.1503	2.6994	1.7468	1.9886	1.8128		19.6558	2.2295	2.2559	1.8386	1.9828	2.3486	1.8833
	19	1.7176	2.0745	2.6213	1.8136	2.0812	1.9025		19.6892	2.1606	2.1931	1.7586	1.8965	2.2677	1.8098
	19	1.6636	2.0213	2.5473	1.8855	2.1808	1.9973		19.7225	2.0988	2.1296	1.6873	1.8283	2.2153	1.7549
	19	1.6278	1.9809	2.5047	1.9568	2.2849	2.0995		19.7558	2.0427	2.0791	1.6208	1.7734	2.1963	1.7245
	19	1.6148	1.9859	2.5004	2.0286	2.3939	2.1915		19.7892	1.9953	2.0319	1.5596	1.746	2.2414	1.7101
	19	1.6196	2.0133	2.5201	2.1022	2.5031	2.2797		19.8225	1.9511	1.9908	1.5052	1.7505	2.3243	1.7267
	19	1.6468	2.0773	2.5561	2.1796	2.6141	2.3577		19.8558	1.9066	1.9524	1.4499	1.7751	2.3949	1.7558
	19	1.6865	2.1636	2.6072	2.2547	2.7227	2.4378		19.8892	1.8734	1.9207	1.4082	1.7947	2.4684	1.7888
	19	1.7386	2.2535	2.6576	2.3241	2.8304	2.5128		19.9225	1.8408	1.8917	1.3657	1.8178	2.5394	1.8147
	19	1.8048	2.3535	2.7052	2.3958	2.9412	2.5899		19.9558	1.8122	1.8622	1.3305	1.8473	2.6081	1.8382
	19	1.8853	2.4547	2.7597	2.4658	3.0482	2.6622		19.9892	1.7846	1.8392	1.2964	1.8834	2.6791	1.8731
	20	1.9678	2.5494	2.8117	2.5367	3.1468	2.732		20.0225	1.7616	1.8112	1.2668	1.9114	2.75	1.9182
	20	2.0506	2.6437	2.8702	2.6059	3.2433	2.8065		20.0558	1.739	1.794	1.241	1.936	2.8241	1.965
	20	2.1422	2.7409	2.9271	2.6777	3.3442	2.8722		20.0892	1.7197	1.7776	1.2167	1.9772	2.8935	2.0109
	20	2.2308	2.8299	2.9841	2.7455	3.441	2.9335		20.1225	1.7008	1.7616	1.1924	2.0207	2.9553	2.0616
	20	2.3163	2.9166	3.0509	2.8087	3.5323	2.993		20.1558	1.6829	1.7489	1.1749	2.0685	3.0085	2.099
	20	2.4042	3.0101	3.1168	2.87	3.6191	3.0467		20.1892	1.6686	1.7327	1.1558	2.1038	3.0565	2.1456
	20	2.4816	3.0925	3.1939	2.9229	3.6995	3.098		20.2225	1.6508	1.7207	1.1404	2.1478	3.1109	2.1795
	20	2.5628	3.1856	3.2762	2.9831	3.7842	3.1506		20.2558	1.635	1.7063	1.1265	2.1783	3.1655	2.2206
	20	2.6325	3.2658	3.3573	3.0385	3.8645	3.2058		20.2892	1.6207	1.6988	1.1136	2.2146	3.2067	2.2565
	20	2.7098	3.3478	3.4516	3.0916	3.9328	3.2518		20.3225	1.6068	1.6881	1.1032	2.2505	3.2552	2.2961
	20	2.7744	3.4363	3.5454	3.1439	4.0075	3.2988		20.3558	1.5969	1.6737	1.0925	2.2832	3.2931	2.3261
	20	2.8453	3.5166	3.6463	3.1987	4.0815	3.351		20.3892	1.5818	1.6602	1.0832	2.3118	3.3392	2.3529
	20	2.9061	3.5887	3.7412	3.2472	4.1545	3.3963		20.4225	1.5693	1.6515	1.0725	2.3384	3.3695	2.377
	20	2.9733	3.6716	3.8452	3.2921	4.2281	3.4382		20.4558	1.557	1.6384	1.0622	2.3624	3.4085	2.4027
	20	3.0293	3.7492	3.9436	3.3392	4.2908	3.4823		20.4892	1.5468	1.6271	1.0553	2.3806	3.4412	2.4271
	20	3.3896	4.2396	4.6615	3.6684	4.7417	3.7687		20.7392	1.453	1.5305	1.0009	2.5123	3.6475	2.544
	20	3.6442	4.6143	5.2535	3.9113	5.0911	3.9699		20.9892	1.3492	1.4281	0.9601	2.5915	3.7998	2.6077
	21	3.8381	4.8733	5.6665	4.076	5.3053	4.1094		21.2392	1.2602	1.3331	0.9267	2.6503	3.9235	2.6504
	21	3.9475	5.0364	5.9272	4.166	5.4285	4.1636		21.4892	1.171	1.2454	0.8957	2.6387	3.9587	2.6861
	21	3.9987	5.0816	6.07	4.1937	5.4246	4.2013		21.7392	1.0979	1.1725	0.8662	2.6326	3.9894	2.678
	21	4.0166	5.1043	6.0832	4.2061	5.36	4.225		21.9892	1.0281	1.1045	0.8419	2.6224	4.0355	2.7018
	22	4.0342	5.0857	6.0218	4.192	5.3425	4.1796		22.2392	0.9743	1.0514	0.8173	2.6201	4.0369	2.6896
	22	4.0376	5.0598	5.942	4.1801	5.2673	4.1664		22.4892	0.9364	0.9996	0.8008	2.6439	4.059	2.6927
	22	4.0446	4.9913	5.805	4.1944	5.2159	4.141		22.7392	0.9036	0.9585	0.7821	2.6949	4.0987	2.7234
	22	4.0004	4.9119	5.6513	4.1839	5.1075	4.1192		22.9892	0.8747	0.9331	0.7688	2.7485	4.134	2.7664
	23	3.9353	4.8173	5.5435	4.1449	5.0251	4.1113		23.2392	0.8547	0.9174	0.7596	2.794	4.2505	2.8226
	23	3.9057	4.7219	5.4413	4.1226	4.9669	4.113		23.4892	0.8358	0.9011	0.753	2.8661	4.3829	2.8744
	23	3.8392	4.6521	5.3416	4.082	4.9184	4.0729		23.7392	0.8197	0.8863	0.7431	2.9399	4.5534	2.9381
	23	3.7764	4.5818	5.2296	4.0568	4.8135	4.048		23.9892	0.8078	0.8779	0.7393	3.0283	4.6869	3.0193
	24	3.7335	4.5089	5.1394	4.0216	4.7631	4.0033		24.2392	0.7988	0.8729	0.7336	3.0902	4.8201	3.0837
	24	3.6952	4.4093	5.0458	4.0038	4.7008	3.9679		24.4892	0.7917	0.8689	0.7294	3.1682	5.0346	3.1898
	24	3.6623	4.3345	4.9548	3.9932	4.6556	3.9306		24.7392	0.7858	0.8658	0.7257	3.2756	5.2117	3.2939
	24	3.6703	4.2718	4.8606	3.9864	4.6315	3.9052		24.9892	0.7822	0.86	0.723	3.3665	5.3828	3.4097
	25	3.64	4.2483	4.7659	3.9412	4.5869	3.899		25.2392	0.7765	0.8566	0.7201	3.433	5.5399	3.4856
	25	3.6438	4.2013	4.7351	3.9497	4.5827	3.875		25.4892	0.7766	0.8554	0.7184	3.5057	5.7343	3.565
	25	3.6352	4.1824	4.6684	3.946	4.5825	3.8738		25.7392	0.779	0.855	0.7143	3.6073	5.9009	3.6752
	25	3.6281	4.1242	4.6099	3.9753	4.6202	3.8513		25.9892	0.7781	0.8559	0.7137	3.6771	6.0453	3.7701
	26	3.6006	4.1092	4.5874	3.9565	4.6001	3.8707		26.2392	0.7776	0.8574	0.7108	3.7527	6.1982	3.8553
	26	3.5973	4.1219	4.5651	3.9096	4.6022	3.8423		26.4892	0.774	0.8571	0.7081	3.7852	6.3022	3.9618
	26	3.5923	4.0854	4.5701	3.8847	4.5979	3.8412		26.7392	0.7747	0.8559	0.7053	3.8715	6.4389	4.0577
	26	3.6145	4.0315	4.5002	3.8929	4.6275	3.881		26.9892	0.7724	0.856	0.702	3.9375	6.561	4.1555
	27	3.6121	4.003	4.5189	3.8888	4.5734	3.9174		27.2392	0.7701	0.857	0.7006	3.991	6.6986	4.2521
	27	3.6198	3.9978	4.5514	3.8708	4.5298	3.9538		27.4892	0.7688	0.8543	0.698	4.0756	6.8263	4.3433
	27	3.6085	4.0048	4.5458	3.8773	4.5611	3.9679		27.7392	0.7659	0.8526	0.6955	4.1567	6.9486	4.4421
	27	3.5701	4.0194	4.5847	3.9132	4.5504	3.998		27.9892	0.7619	0.8532	0.694	4.1953	7.0538	4.5168
	28	3.6035	4.0171	4.6711	3.8737	4.5139	4.0323		28.2392	0.7613	0.8537	0.6902	4.2438	7.258	4.5948
	28	3.6216	4.0311	4.6954	3.8893	4.5899	4.0173		28.4892	0.7578	0.8517	0.6875	4.3184	7.3641	4.6733
	28	3.6381	4.0703	4.7359	3.9063	4.6542	4.0224		28.7392	0.7537	0.8511	0.6845	4.3391	7.3949	4.7389
	28	3.6725	4.0883	4.7957	3.9377	4.7038	4.0357		28.9892	0.752	0.849	0.683	4.4032	7.4293	4.8028
	29	3.6845	4.1226	4.7731	3.9738	4.7616	4.0488		29.2392	0.7462	0.8526	0.6792	4.4673	7.5092	4.8846
	29	3.6811	4.1328	4.7986	4.0321	4.7976	4.0365		29.4892	0.7455	0.8542	0.6761	4.4771	7.5584	4.9326
	29	3.6608	4.1479	4.8293	4.0677	4.8514	4.0653		29.7392	0.7446	0.8607	0.6741	4.4829	7.5656	4.9999
	29	3.7342	4.1801	4.8387	4.0798	4.9131	4.1014		29.9892	0.7415	0.8618	0.6701	4.5393	7.6861	5.0862
	30	3.7515	4.217	4.8109	4.0836	4.9495	4.162		30.2392	0.7386	0.8596	0.6664	4.6044	7.642	5.1438
	30	3.7663	4.2636	4.8201	4.0967	5.0307	4.2306		30.4892	0.7376	0.854	0.6674	4.6592	7.6758	5.1965
	30	3.8069	4.2887	4.8477	4.1142	5.0903	4.3189		30.7392	0.7391	0.8509	0.6622	4.7352	7.6734	5.23
	30	3.816	4.3018	4.8849	4.1867	5.1568	4.3496		30.9892	0.7366	0.8478	0.6591	4.796	7.6996	5.2835
	31	3.8563	4.404	4.8884	4.2172	5.2457	4.3976		31.2392	0.734	0.8501	0.6566	4.8353	7.7803	5.3893
	31	3.9151	4.4723	4.9117	4.2548	5.3484	4.4834		31.4892	0.7306	0.8473	0.6538	4.8903	7.8533	5.4368
	31	3.9863	4.5404	5.0146	4.3343	5.4234	4.5606		31.7392	0.726	0.8434	0.6504	4.96	8.0127	5.4685
	31	4.0185	4.5786	5.094	4.3684	5.4526	4.5893		31.9892	0.7216	0.8384	0.6456	5.0207	8.135	5.5158
	32	4.0867	4.6768	5.0869	4.417	5.5048	4.6286		32.2392	0.7171	0.8412	0.6421	5.0366	8.1368	5.5613
	32	4.2024	4.7284	5.114	4.4802	5.5699	4.6767		32.4892	0.7164	0.84	0.6373	5.0561	8.1504	5.6301
	32	4.2975	4.775	5.2013	4.5637	5.6465	4.7343		32.7392	0.7133	0.8309	0.6321	5.1284	8.2056	5.7029
	32	4.4098	4.8463	5.3255	4.5939	5.7257	4.777		32.9892	0.7067	0.8269	0.6287	5.1788	8.2064	5.7769
	33	4.4814	4.9279	5.354	4.6436	5.8257	4.8279		33.2392	0.701	0.826	0.6262	5.2198	8.2422	5.8138
	33	4.5393	5.0426	5.4049	4.6519	5.971	4.902		33.4892	0.7006	0.82	0.6233	5.2463	8.2732	5.8973
	33	4.5989	5.1631	5.481	4.7054	6.0904	4.9989		33.7392	0.7003	0.8179	0.6203	5.3153	8.2628	5.9188
	33	4.6603	5.2336	5.5903	4.8276	6.18	5.0562		33.9892	0.6939	0.8196	0.6166	5.3554	8.2951	5.9916
	34	4.741	5.3488	5.6517	4.8639	6.2912	5.1445		34.2392	0.6878	0.8147	0.6122	5.3898	8.2992	6.0524
	34	4.837	5.4151	5.7124	4.9188	6.3711	5.2327		34.4892	0.6815	0.8154	0.6111	5.5007	8.4023	6.1349
	34	4.9643	5.5102	5.7691	5.0052	6.4416	5.2712		34.7392	0.6767	0.8129	0.6083	5.5727	8.4387	6.2252
	34	5.0222	5.6009	5.8493	5.085	6.5364	5.3573		34.9892	0.669	0.8126	0.6032	5.6218	8.4793	6.2843
	35	5.1107	5.7002	5.9106	5.113	6.6368	5.4665		35.2392	0.6645	0.8051	0.6015	5.7208	8.5088	6.3643
	35	5.1985	5.7762	5.9784	5.1527	6.7068	5.5104		35.4892	0.6627	0.8057	0.5987	5.8152	8.5304	6.453
	35	5.2393	5.8415	5.9846	5.1925	6.7096	5.5707		35.7392	0.6605	0.801	0.5949	5.889	8.5443	6.5623
	35	5.3439	5.9108	6.0252	5.2377	6.8144	5.6831		35.9892	0.6536	0.8005	0.5915	5.9545	8.5979	6.6383
	36	5.3991	5.9564	6.0538	5.3389	6.862	5.7182		36.2392	0.6486	0.8012	0.5907	6.0788	8.6375	6.7673
	36	5.4733	5.9431	6.0895	5.3881	6.9153	5.7502		36.4892	0.6455	0.7945	0.5866	6.2132	8.6234	6.8694
	36	5.5867	6.054	6.1003	5.3745	6.9281	5.7862		36.7392	0.6426	0.792	0.5837	6.2349	8.6504	6.9173
	36	5.6915	6.1111	6.0989	5.403	6.9939	5.8432		36.9892	0.6401	0.7903	0.5781	6.3456	8.6491	7.0228
	37	5.8216	6.1603	6.184	5.4668	6.9801	5.9327		37.2392	0.6382	0.7886	0.5763	6.4313	8.7389	7.107
	37	5.9253	6.2298	6.214	5.4638	7.0009	5.9751		37.4892	0.6334	0.7892	0.5731	6.5734	8.7346	7.1628
	37	5.9687	6.2883	6.2157	5.5218	6.9841	6.0698		37.7392	0.6324	0.7885	0.5705	6.6304	8.77	7.2413
	37	6.0349	6.3373	6.2695	5.5786	6.9872	6.0946		37.9892	0.6292	0.7856	0.5661	6.6285	8.7842	7.3511
	38	6.0547	6.4237	6.3094	5.6297	7.0346	6.1271		38.2392	0.6299	0.7856	0.5646	6.7027	8.7845	7.4646
	38	6.1109	6.4444	6.3795	5.6625	7.0905	6.1218		38.4892	0.6251	0.788	0.5612	6.7154	8.8233	7.5006
	38	6.1978	6.4465	6.4258	5.6794	7.0706	6.1518		38.7392	0.6235	0.7857	0.5595	6.7269	8.7881	7.5644
	38	6.2384	6.4778	6.4446	5.6548	7.0109	6.1276		38.9892	0.6196	0.7812	0.5565	6.7245	8.7947	7.6396
	39	6.263	6.5678	6.5167	5.719	7.0333	6.1305		39.2392	0.6129	0.7836	0.554	6.8007	8.7688	7.7151
	39	6.333	6.5666	6.4785	5.8147	7.0945	6.168		39.4892	0.6109	0.784	0.5507	6.914	8.7827	7.8357
	39	6.365	6.5983	6.4837	5.8624	7.0959	6.2957		39.7392	0.6096	0.7825	0.5498	6.933	8.8257	8.0262
	39	6.4152	6.5762	6.4749	5.9398	7.122	6.3193		39.9892	0.6026	0.7832	0.5463	6.9752	8.8645	8.0873
	40	6.4624	6.6625	6.4592	6.0407	7.1104	6.3802		40.2392	0.6028	0.7835	0.545	7.0523	8.8428	8.1973
	40	6.5278	6.7329	6.4915	6.118	7.1259	6.4045		40.4892	0.6015	0.7806	0.5421	7.0531	8.9414	8.2856
	40	6.6	6.7712	6.5135	6.098	7.1218	6.3918		40.7392	0.5969	0.7782	0.5396	7.083	9.0438	8.3321
	40	6.6039	6.7699	6.4985	6.1321	7.099	6.3726		40.9892	0.5943	0.7757	0.537	7.114	9.0469	8.4359
	41	6.5837	6.7924	6.5008	6.2092	7.178	6.3959		41.2392	0.5944	0.7769	0.5341	7.2336	9.0909	8.5344
	41	6.5853	6.7833	6.5351	6.2181	7.1698	6.3884		41.4892	0.5908	0.7759	0.5325	7.3044	9.0836	8.6394
	41	6.6129	6.7936	6.5919	6.1969	7.148	6.4651		41.7392	0.5908	0.7789	0.5285	7.3743	9.1178	8.702
	41	6.7083	6.8157	6.6309	6.1594	7.1784	6.441		41.9892	0.5865	0.7842	0.5274	7.4955	9.227	8.7154
	42	6.7429	6.8159	6.6539	6.1944	7.1073	6.4147		42.2392	0.5844	0.784	0.5246	7.6069	9.2163	8.7115
	42	6.7713	6.768	6.6206	6.2006	7.132	6.411		42.4892	0.5812	0.7824	0.5219	7.7093	9.1936	8.614
	42	6.7327	6.8147	6.5856	6.2047	7.0686	6.4161		42.7392	0.5792	0.781	0.5191	7.7906	9.0528	8.5858
	42	6.7492	6.8284	6.5889	6.2415	7.0338	6.5065		42.9892	0.575	0.7737	0.5168	7.83	8.9834	8.6223
	43	6.7864	6.8184	6.576	6.1955	7.045	6.5923		43.2392	0.572	0.7684	0.5134	7.8243	9.0354	8.641
	43	6.8054	6.8483	6.601	6.2031	6.9717	6.5706		43.4892	0.5689	0.7668	0.514	7.8719	9.0246	8.7279
	43	6.9071	6.914	6.6017	6.1501	6.9444	6.5644		43.7392	0.5669	0.7638	0.5108	7.9085	9.0281	8.7786
	43	6.79	6.8973	6.6056	6.1799	6.9219	6.4598		43.9892	0.5677	0.7677	0.5087	7.9916	8.9851	8.8607
	44	6.7825	6.8368	6.6399	6.2223	6.9783	6.442		44.2392	0.5687	0.7664	0.5055	7.989	9.0559	8.8884
	44	6.8937	6.865	6.6143	6.3244	7.0695	6.4883		44.4892	0.564	0.7626	0.5051	7.9119	9.1096	8.8182
	44	6.9344	6.8412	6.6282	6.3474	7.0636	6.5168		44.7392	0.5592	0.7631	0.503	7.9858	9.1091	8.8789
	44	6.9649	6.8026	6.6849	6.328	7.0133	6.519		44.9892	0.5524	0.7593	0.5002	7.9989	9.1477	8.8032
	45	6.9814	6.8231	6.7461	6.2715	7.0118	6.5841		45.2392	0.55	0.7539	0.4981	7.9507	9.1586	8.828
	45	6.9111	6.8041	6.6988	6.2764	6.9801	6.568		45.4892	0.5515	0.7554	0.4968	7.9162	9.1757	8.8387
	45	6.872	6.8104	6.6703	6.2433	6.9374	6.5126		45.7392	0.5454	0.7517	0.4956	7.8477	9.1576	8.708
	45	6.8776	6.7434	6.7106	6.2254	6.9053	6.5571		45.9892	0.5426	0.7512	0.4942	7.8398	9.1218	8.6525
	46	6.8144	6.7341	6.7599	6.2692	6.883	6.5172		46.2392	0.5378	0.7539	0.4923	7.8897	9.0536	8.5831
	46	6.7943	6.762	6.801	6.2567	6.8379	6.4487		46.4892	0.5325	0.7493	0.489	7.8388	8.9479	8.4645
	46	6.7322	6.7664	6.8048	6.193	6.8208	6.3795		46.7392	0.5274	0.7434	0.4877	7.7718	8.918	8.4928
	46	6.6266	6.7274	6.7877	6.1896	6.8143	6.3683		46.9892	0.526	0.7367	0.4857	7.6589	8.858	8.4545
	47	6.6436	6.7187	6.7169	6.2132	6.7876	6.2751		47.2392	0.5235	0.7392	0.4853	7.635	8.818	8.4743
	47	6.6073	6.7099	6.6324	6.2407	6.8214	6.267		47.4892	0.52	0.7382	0.4831	7.6596	8.6675	8.3938
	47	6.627	6.7232	6.6034	6.2456	6.8531	6.2447		47.7392	0.5221	0.7405	0.4816	7.6482	8.7163	8.3164
	47	6.5409	6.7114	6.5973	6.277	6.8668	6.2586		47.9892	0.5192	0.7368	0.4777	7.6076	8.7683	8.2741
	48	6.5468	6.7074	6.6491	6.2895	6.8643	6.2548		48.2392	0.5157	0.7297	0.4787	7.583	8.7783	8.2062
	48	6.6167	6.7184	6.6304	6.3153	6.8793	6.3106		48.4892	0.5164	0.7289	0.4756	7.5516	8.732	8.1122
	48	6.6995	6.7965	6.5983	6.3722	6.9433	6.3495		48.7392	0.5152	0.7275	0.4746	7.525	8.6813	8.0426
	48	6.6827	6.7729	6.6032	6.4215	6.8728	6.3602		48.9892	0.5161	0.7165	0.4728	7.4631	8.511	7.895
	49	6.6012	6.7564	6.6581	6.4048	6.8406	6.3901		49.2392	0.512	0.7124	0.4705	7.5201	8.4152	7.7866
	49	6.6211	6.7623	6.6993	6.3269	6.8246	6.5009		49.4892	0.5112	0.7093	0.4683	7.4725	8.2926	7.7522
	49	6.6005	6.7869	6.6992	6.2913	6.7974	6.5048		49.7392	0.5088	0.709	0.4664	7.3097	8.2451	7.7047
	49	6.5645	6.7988	6.7537	6.3203	6.6684	6.4991		49.9892	0.5064	0.7089	0.458	7.3048	8.2037	7.5988
	50	6.5799	6.8354	6.7459	6.309	6.6456	6.4936		50.2392	0.5042	0.7047	0.4558	7.1756	8.1849	7.5524
	50	6.5918	6.8835	6.7905	6.303	6.6726	6.4671		50.4892	0.4987	0.7035	0.455	7.0226	8.1079	7.5634
	50	6.6777	6.869	6.7832	6.3576	6.729	6.4144		50.7392	0.4962	0.6994	0.4533	6.9154	8.045	7.5062
	50	6.7861	6.9135	6.8495	6.3332	6.7435	6.3793		50.9892	0.4906	0.6901	0.452	6.8185	8.0651	7.3889
	51	6.7899	6.945	6.8405	6.3234	6.7837	6.3161		51.2392	0.483	0.6798	0.4507	6.8536	8.1436	7.3322
	51	6.8384	6.9586	6.7894	6.2524	6.8122	6.3867		51.4892	0.4812	0.6834	0.4505	6.8782	8.0925	7.3072
	51	6.911	6.9423	6.8535	6.2012	6.9106	6.4081		51.7392	0.4825	0.679	0.4483	6.9074	7.9691	7.2866
	51	6.9299	6.9413	6.8468	6.1864	6.9181	6.446		51.9892	0.4806	0.6755	0.4483	6.9427	7.8591	7.1918
	52	6.9804	7.01	6.8504	6.1843	7.0159	6.4994		52.2392	0.4784	0.6759	0.4443	6.9867	7.781	7.0836
	52	7.011	7.0425	6.8029	6.167	7.0048	6.5157		52.4892	0.4764	0.6708	0.4439	7.0376	7.6788	7.0728
	52	7.0866	7.1166	6.8105	6.2132	6.934	6.5957		52.7392	0.4727	0.6716	0.4405	6.9846	7.5899	7.1216
	52	7.1731	7.1707	6.8211	6.2577	6.94	6.6307		52.9892	0.4682	0.6648	0.4393	6.9761	7.4703	7.1675
	53	7.2098	7.0851	6.8601	6.3017	6.9755	6.6566		53.2392	0.4654	0.6557	0.4389	6.9793	7.4878	7.1268
	53	7.215	7.0836	6.8465	6.2873	7.0127	6.7075		53.4892	0.4631	0.6392	0.4368	6.9538	7.5598	7.131
	53	7.2607	7.1118	6.8767	6.2844	7.0215	6.6513		53.7392	0.4546	0.6338	0.4358	6.7986	7.5482	7.1752
	53	7.2788	7.1407	6.9418	6.281	7.0825	6.6718		53.9892	0.4538	0.629	0.4323	6.7294	7.5346	7.2935
	54	7.2601	7.1695	6.9693	6.2803	7.0321	6.7127		54.2392	0.4484	0.6204	0.4334	6.7278	7.5664	7.295
	54	7.3218	7.203	6.9963	6.3063	6.9975	6.7317		54.4892	0.4429	0.6163	0.4315	6.6975	7.5812	7.223
	54	7.3585	7.2688	6.9948	6.3078	6.9918	6.7184		54.7392	0.4401	0.6189	0.4287	6.6751	7.5934	7.2493
	54	7.3352	7.3616	6.9651	6.213	6.9699	6.6954		54.9892	0.4352	0.617	0.4239	6.7192	7.5972	7.2698
	55	7.2417	7.4355	6.9061	6.1902	6.9783	6.7119		55.2392	0.4307	0.6125	0.4212	6.7287	7.56	7.3153
	55	7.2354	7.425	6.9456	6.2919	6.9742	6.7154		55.4892	0.4284	0.6113	0.4199	6.7469	7.5387	7.3713
	55	7.2254	7.4616	7.0048	6.3356	7.0294	6.6942		55.7392	0.4236	0.6104	0.4194	6.7323	7.529	7.3991
	55	7.2127	7.4149	7.0596	6.3106	7.0384	6.7185		55.9892	0.421	0.6101	0.4157	6.7671	7.5752	7.4506
	56	7.234	7.4957	6.9815	6.2614	7.0359	6.7196		56.2392	0.4132	0.6086	0.4146	6.7984	7.5638	7.4756
	56	7.2417	7.5226	6.9446	6.2536	7.0475	6.7069		56.4892	0.4088	0.6081	0.4123	6.8171	7.5143	7.492
	56	7.2791	7.5337	6.9277	6.2459	7.012	6.6875		56.7392	0.4062	0.6065	0.4137	6.8689	7.4727	7.4506
	56	7.3257	7.5129	6.9143	6.2455	7.0417	6.7065		56.9892	0.4064	0.6093	0.4116	6.923	7.4634	7.376
	57	7.2772	7.4643	6.9334	6.2472	7.0791	6.6999		57.2392	0.4047	0.6046	0.41	6.9451	7.4581	7.374
	57	7.2881	7.4286	6.9618	6.2651	7.0564	6.7039		57.4892	0.4041	0.6111	0.4096	6.9402	7.4103	7.3359
	57	7.319	7.4129	6.8998	6.3052	7.0781	6.7312		57.7392	0.4035	0.6107	0.4072	6.9014	7.3418	7.3336
	57	7.3744	7.4974	6.8981	6.312	7.0721	6.7229		57.9892	0.4009	0.6079	0.401	6.8228	7.323	7.3072
	58	7.3223	7.4594	6.9338	6.3183	7.0811	6.7223		58.2392	0.3986	0.6087	0.4004	6.791	7.3463	7.2979
	58	7.3172	7.4692	6.9479	6.3345	7.1225	6.6921		58.4892	0.3988	0.6071	0.3988	6.742	7.3555	7.318
	58	7.312	7.3945	6.9194	6.3206	7.1232	6.7053		58.7392	0.4013	0.6088	0.3967	6.7029	7.2869	7.329
	58	7.3525	7.4324	6.9152	6.3319	7.1311	6.6658		58.9892	0.3974	0.6101	0.3957	6.7555	7.2692	7.3159
	59	7.3582	7.3531	6.8937	6.3107	7.1421	6.6368		59.2392	0.3978	0.6102	0.3945	6.7699	7.2528	7.3245
	59	7.3674	7.3621	6.8889	6.3535	7.1435	6.6496		59.4892	0.3952	0.5966	0.3945	6.817	7.2212	7.3658
	59	7.3835	7.4261	6.9845	6.377	7.1583	6.692		59.7392	0.3956	0.5941	0.3938	6.8676	7.2202	7.386
	59	7.4445	7.482	7.054	6.3362	7.1368	6.6631		59.9892	0.398	0.5974	0.3922	6.8507	7.1964	7.3145
	60	7.4889	7.468	7.057	6.3057	7.1011	6.6472		60.2392	0.3973	0.5955	0.3906	6.8229	7.1578	7.431
	60	7.4623	7.4495	7.062	6.316	7.1186	6.6396		60.4892	0.3998	0.5933	0.3897	6.8041	7.1887	7.441
	60	7.5066	7.3715	7.0744	6.3484	7.07	6.6594		60.7392	0.3998	0.5912	0.3867	6.8051	7.1605	7.5261
	60	7.4445	7.3184	7.0564	6.3321	7.0605	6.6308		60.9892	0.3993	0.5941	0.3854	6.8614	7.1401	7.5735
	61	7.4313	7.2686	7.0583	6.337	7.0436	6.6426		61.2392	0.3965	0.5993	0.3857	6.8237	7.2249	7.5855
	61	7.4392	7.2925	6.9662	6.325	7.0302	6.6389		61.4892	0.394	0.6013	0.3846	6.8606	7.2476	7.6026
	61	7.4243	7.2855	6.9563	6.2906	7.0562	6.5983		61.7392	0.3905	0.6048	0.3821	6.9366	7.2426	7.5678
	61	7.4282	7.2686	6.9276	6.2518	7.0852	6.5786		61.9892	0.3897	0.6034	0.3833	6.9312	7.2118	7.5492
	62	7.5325	7.2689	6.9632	6.2046	7.1272	6.6049		62.2392	0.3914	0.6044	0.3819	6.8457	7.1986	7.5451
	62	7.5375	7.2559	6.9749	6.1793	7.11	6.6407		62.4892	0.3926	0.605	0.3806	6.8263	7.2301	7.4774
	62	7.5422	7.2862	6.9782	6.1895	7.1181	6.6883		62.7392	0.3912	0.6002	0.3776	6.8812	7.2476	7.4506
	62	7.461	7.2687	6.9308	6.193	7.0928	6.6283		62.9892	0.3907	0.5954	0.3786	6.9141	7.2846	7.4047
	63	7.4819	7.2765	6.9451	6.1662	7.0537	6.6053		63.2392	0.3929	0.5953	0.376	6.9816	7.3265	7.3229
	63	7.4846	7.2762	6.8899	6.1624	7.0189	6.5968		63.4892	0.3915	0.5939	0.3743	7.0066	7.2915	7.3088
	63	7.4889	7.3179	6.8709	6.181	6.9456	6.5764		63.7392	0.3887	0.5979	0.3734	6.9957	7.2974	7.3168
	63	7.5147	7.2996	6.8493	6.1555	6.9049	6.5767		63.9892	0.3835	0.602	0.373	6.9534	7.2863	7.3268
	64	7.5253	7.3131	6.801	6.1338	6.9062	6.5723		64.2392	0.3805	0.6053	0.3711	6.8611	7.3072	7.2932
	64	7.4713	7.3495	6.8296	6.1426	6.9073	6.5463		64.4892	0.377	0.6086	0.3711	6.9025	7.3371	7.2324
	64	7.4004	7.4078	6.8186	6.1521	6.9414	6.5248		64.7392	0.3726	0.6068	0.359	6.8592	7.3104	7.2554
	64	7.3412	7.3332	6.7866	6.1857	6.9268	6.4974		64.9892	0.37	0.6043	0.3597	6.8214	7.3093	7.174
	65	7.2569	7.2974	6.744	6.2484	6.9128	6.4862		65.2392	0.3647	0.6004	0.3591	6.8102	7.301	7.1888
	65	7.2499	7.2593	6.7186	6.2204	6.8392	6.4668		65.4892	0.3641	0.5991	0.3572	6.7859	7.3103	7.1273
	65	7.249	7.2574	6.6255	6.2192	6.8079	6.5119		65.7392	0.359	0.5842	0.3554	6.8022	7.2811	7.0754
	65	7.255	7.252	6.5558	6.2677	6.7908	6.5325		65.9892	0.3599	0.583	0.3556	6.7939	7.2429	7.1119
	66	7.308	7.2827	6.5765	6.2535	6.7833	6.527		66.2392	0.3611	0.5779	0.3555	6.7858	7.2215	7.0523
	66	7.1955	7.3561	6.625	6.2847	6.7898	6.4942		66.4892	0.3578	0.5712	0.3524	6.7479	7.2032	6.9801
	66	7.1229	7.3445	6.6755	6.301	6.7858	6.5222		66.7392	0.3571	0.5741	0.3529	6.6872	7.1724	6.9363
	66	7.153	7.3772	6.6364	6.3419	6.7909	6.5435		66.9892	0.3569	0.5702	0.3502	6.6918	7.1468	6.9385
	67	7.1841	7.3473	6.5935	6.3645	6.767	6.5692		67.2392	0.3582	0.5676	0.3507	6.6776	7.1581	6.9071
	67	7.1972	7.3046	6.5565	6.3516	6.7104	6.5966		67.4892	0.3542	0.5682	0.3481	6.6461	7.1441	6.9468
	67	7.2044	7.3078	6.5254	6.351	6.707	6.5965		67.7392	0.3525	0.5644	0.3475	6.6749	7.0851	6.8711
	67	7.2211	7.3136	6.4871	6.3574	6.7135	6.5849		67.9892	0.346	0.5624	0.3487	6.7217	7.0623	6.8165
	68	7.211	7.3162	6.5191	6.3178	6.7156	6.513		68.2392	0.3487	0.5628	0.3461	6.7138	7.0222	6.8208
	68	7.186	7.3302	6.5749	6.2686	6.6853	6.4574		68.4892	0.3467	0.5646	0.346	6.69	7.048	6.8279
	68	7.1924	7.3075	6.5951	6.2435	6.6449	6.4544		68.7392	0.3457	0.5657	0.3434	6.6746	7.0257	6.8509
	68	7.2083	7.2931	6.6095	6.2176	6.6283	6.4267		68.9892	0.3451	0.5669	0.3434	6.6685	7.0513	6.8781
	69	7.2567	7.2106	6.56	6.2171	6.5813	6.3452		69.2392	0.3488	0.5737	0.343	6.6441	7.0287	6.8473
	69	7.2974	7.1468	6.5451	6.1702	6.5386	6.3446		69.4892	0.3464	0.5715	0.341	6.6347	7.023	6.8579
	69	7.3095	7.1279	6.5347	6.1593	6.504	6.3547		69.7392	0.3474	0.5711	0.3407	6.6275	7.0068	6.9069
	69	7.3284	7.0785	6.5419	6.1307	6.5604	6.3407		69.9892	0.3475	0.5699	0.3386	6.5966	6.9733	6.9569
	70	7.4128	7.0873	6.5655	6.0929	6.5864	6.3675		70.2392	0.3362	0.5717	0.338	6.5505	6.9438	6.86
	70	7.4515	7.0722	6.5014	6.0596	6.5933	6.3243		70.4892	0.3261	0.5684	0.3387	6.5476	6.9198	6.8773
	70	7.5043	7.0472	6.51	5.9977	6.5068	6.3063		70.7392	0.326	0.5702	0.3366	6.5436	6.9595	6.8688
	70	7.5085	6.9685	6.5159	5.9592	6.4792	6.3146		70.9892	0.3247	0.5702	0.3358	6.548	6.9566	6.8362
	71	7.4916	6.9654	6.5617	5.9724	6.4946	6.3022		71.2392	0.3219	0.5684	0.3356	6.511	6.8972	6.8328
	71	7.5284	6.9377	6.5522	6.0199	6.5065	6.3027		71.4892	0.3237	0.5674	0.3356	6.4697	6.8903	6.8929
	71	7.5572	6.9423	6.5649	6.0093	6.535	6.3349		71.7392	0.3206	0.5717	0.3343	6.4111	6.8881	6.8879
	71	7.6144	6.9483	6.5463	6.0325	6.5624	6.3838		71.9892	0.3187	0.5685	0.3357	6.423	6.8854	6.8684
	72	7.5126	7.0039	6.5405	5.9986	6.5711	6.4294		72.2392	0.3194	0.573	0.3317	6.4435	6.8888	6.8401
	72	7.5564	7.0689	6.5454	5.9913	6.5919	6.402		72.4892	0.3126	0.5786	0.3328	6.4178	6.8792	6.8031
	72	7.5414	7.0583	6.5819	5.9744	6.6336	6.4198		72.7392	0.3114	0.5793	0.3315	6.4425	6.8428	6.8573
	72	7.5308	7.076	6.5577	5.9851	6.6705	6.3882		72.9892	0.313	0.5775	0.332	6.4412	6.8245	6.8208
	73	7.4664	7.1027	6.5147	5.9611	6.6691	6.3668		73.2392	0.3129	0.5763	0.3281	6.4209	6.7921	6.811
	73	7.4298	7.1331	6.5129	5.9509	6.6793	6.4072		73.4892	0.3118	0.568	0.3295	6.4212	6.7755	6.768
	73	7.3776	7.1729	6.5012	5.9607	6.7012	6.412		73.7392	0.3129	0.5672	0.3279	6.4207	6.7197	6.7967
	73	7.347	7.0997	6.502	5.9189	6.7184	6.3996		73.9892	0.3127	0.5638	0.3263	6.4366	6.6986	6.8639
	74	7.3201	7.0862	6.5285	5.9579	6.706	6.3653		74.2392	0.3119	0.5642	0.3269	6.4434	6.7003	6.86
	74	7.3867	7.0421	6.528	5.924	6.7405	6.3519		74.4892	0.3115	0.562	0.3245	6.4273	6.7297	6.8231
	74	7.3727	7.0543	6.5637	5.9156	6.7236	6.3801		74.7392	0.3089	0.5662	0.3242	6.4304	6.6631	6.8568
	74	7.398	7.0558	6.5974	5.9517	6.6681	6.4299		74.9892	0.3102	0.5675	0.3251	6.4777	6.6312	6.856
	75	7.3198	7.0056	6.5947	5.8993	6.6341	6.4384		75.2392	0.3066	0.5671	0.3234	6.5152	6.6305	6.8575
	75	7.3363	7.0169	6.6038	5.8531	6.5847	6.4315		75.4892	0.3049	0.5702	0.3236	6.5315	6.5906	6.7795
	75	7.4072	6.9798	6.6026	5.8359	6.6108	6.4277		75.7392	0.3015	0.5774	0.3233	6.5379	6.5718	6.7886
	75	7.3634	7.0297	6.6176	5.8443	6.5772	6.4325		75.9892	0.3002	0.5812	0.3221	6.5227	6.6346	6.8258
	76	7.35	7.0302	6.6048	5.8807	6.5968	6.393		76.2392	0.2968	0.5864	0.3204	6.5146	6.646	6.8266
	76	7.35	6.9983	6.5805	5.9071	6.6362	6.3719		76.4892	0.2952	0.5893	0.32	6.5534	6.6302	6.8271
	76	7.3778	6.9691	6.5977	5.8979	6.6289	6.3644		76.7392	0.2925	0.5922	0.3194	6.5219	6.649	6.8544
	76	7.3663	6.9915	6.5932	5.9455	6.634	6.3527		76.9892	0.2924	0.5908	0.3201	6.4913	6.6706	6.8843
	77	7.3623	6.9729	6.5566	5.9638	6.6503	6.3437		77.2392	0.2928	0.5937	0.3185	6.4837	6.7082	6.8714
	77	7.3308	6.9483	6.5287	5.9886	6.5938	6.3155		77.4892	0.2931	0.6004	0.3181	6.4701	6.7073	6.8461
	77	7.3728	6.971	6.5479	6.0171	6.5351	6.257		77.7392	0.2914	0.6046	0.3176	6.4658	6.6933	6.8762
	77	7.4239	6.9933	6.5443	5.961	6.56	6.223		77.9892	0.2946	0.6173	0.318	6.4831	6.7101	6.8914
	78	7.4492	7.0422	6.5742	5.9708	6.5603	6.2317		78.2392	0.2981	0.6146	0.3151	6.496	6.6868	6.9291
	78	7.4059	7.0333	6.5235	6.0133	6.5787	6.2697		78.4892	0.2995	0.622	0.3151	6.5442	6.7301	6.9181
	78	7.4028	7.0504	6.5172	6.0409	6.5709	6.2843		78.7392	0.2986	0.6233	0.3143	6.5381	6.7191	6.9117
	78	7.3924	7.0921	6.4903	6.0507	6.5881	6.3013		78.9892	0.2967	0.6284	0.3137	6.5492	6.675	6.9118
	79	7.3897	7.0697	6.4578	6.0374	6.5622	6.3448		79.2392	0.2978	0.6296	0.3129	6.5126	6.6657	6.9056
	79	7.4287	7.1103	6.4457	6.0366	6.566	6.3467		79.4892	0.2953	0.6262	0.312	6.5149	6.5945	6.8747
	79	7.427	7.1328	6.4779	6.0634	6.5716	6.391		79.7392	0.3001	0.617	0.3112	6.5631	6.6238	6.832
	79	7.5044	7.1186	6.4559	6.1148	6.5207	6.4044		79.9892	0.2962	0.6127	0.3109	6.5487	6.6056	6.8334
	80	7.5035	7.1144	6.4071	6.091	6.5098	6.4048		80.2392	0.2985	0.6139	0.3086	6.5909	6.6234	6.8217
	80	7.5457	7.0973	6.3273	6.0766	6.525	6.4334		80.4892	0.2963	0.6148	0.3075	6.6173	6.627	6.7996
	80	7.5033	7.1238	6.2762	6.0507	6.5247	6.4093		80.7392	0.2976	0.6127	0.3091	6.6114	6.6371	6.7802
	80	7.5403	7.1437	6.2855	6.0193	6.5614	6.3832		80.9892	0.2969	0.614	0.3083	6.5941	6.6556	6.7497
	81	7.5196	7.1277	6.3021	5.9737	6.5471	6.392		81.2392	0.2923	0.6123	0.308	6.5585	6.6554	6.7163
	81	7.4388	7.1234	6.2728	5.9441	6.5546	6.3667		81.4892	0.2932	0.6091	0.3061	6.574	6.7144	6.6921
	81	7.4689	7.1526	6.2734	5.9566	6.5713	6.3303		81.7392	0.2915	0.6056	0.3066	6.5665	6.7203	6.6845
	81	7.4767	7.1053	6.2638	5.9922	6.5682	6.2995		81.9892	0.2934	0.6057	0.3054	6.5727	6.7351	6.736
	82	7.4092	7.0873	6.2583	6.0197	6.6105	6.2353		82.2392	0.2904	0.6032	0.3028	6.5938	6.7143	6.7384
	82	7.385	7.0683	6.307	6.0003	6.6402	6.2226		82.4892	0.2859	0.6068	0.3028	6.5966	6.7138	6.7388
	82	7.3874	7.1011	6.3221	6.0196	6.6324	6.2343		82.7392	0.2874	0.6074	0.3013	6.5979	6.7011	6.7026
	82	7.367	7.1131	6.3147	6.0431	6.6343	6.2515		82.9892	0.2799	0.6049	0.3018	6.6207	6.66	6.6792
	83	7.3874	7.1181	6.3155	6.1061	6.6534	6.2491		83.2392	0.2826	0.6081	0.2996	6.6227	6.6408	6.6867
	83	7.3538	7.0894	6.2882	6.1322	6.6464	6.1993		83.4892	0.285	0.6069	0.2993	6.6021	6.5787	6.6328
	83	7.3291	7.0545	6.2798	6.1515	6.6413	6.1727		83.7392	0.2832	0.6089	0.2994	6.5607	6.5952	6.611
	83	7.3605	7.0499	6.25	6.1127	6.6626	6.236		83.9892	0.2811	0.6109	0.2994	6.5426	6.5534	6.5868
	84	7.3315	7.0652	6.2453	6.0922	6.6837	6.1968		84.2392	0.2799	0.6178	0.2971	6.5564	6.5347	6.6252
	84	7.3203	7.0866	6.2558	6.0735	6.6796	6.1818		84.4892	0.2839	0.6236	0.2952	6.5694	6.5596	6.6151
	84	7.3689	7.1095	6.259	6.0436	6.6667	6.2075		84.7392	0.2864	0.6264	0.296	6.5366	6.5189	6.6109
	84	7.3373	7.1278	6.2717	6.0006	6.6552	6.2293		84.9892	0.2864	0.6246	0.2955	6.5465	6.5126	6.6135
	85	7.3255	7.1237	6.2845	6.0272	6.6405	6.2476		85.2392	0.2844	0.6256	0.2941	6.5204	6.5035	6.6242
	85	7.3352	7.1144	6.2876	6.0392	6.673	6.2349		85.4892	0.2889	0.6252	0.2945	6.4462	6.4868	6.63
	85	7.3555	7.0941	6.2726	6.0519	6.6619	6.1869		85.7392	0.289	0.6275	0.2932	6.4474	6.5007	6.624
	85	7.2891	7.0938	6.2912	6.1054	6.642	6.1686		85.9892	0.2887	0.6232	0.2929	6.4556	6.4946	6.6363
	86	7.25	7.0946	6.3051	6.1145	6.6391	6.2046		86.2392	0.2846	0.6265	0.2929	6.444	6.5243	6.6365
	86	7.1497	7.0517	6.2824	6.0969	6.6086	6.2169		86.4892	0.2882	0.6242	0.2916	6.4868	6.5436	6.6565
	86	7.1335	7.0842	6.2758	6.0853	6.5744	6.2018		86.7392	0.2846	0.628	0.2915	6.542	6.523	6.6481
	86	7.1233	7.1012	6.2729	6.0966	6.5078	6.1943		86.9892	0.2835	0.6274	0.2901	6.5429	6.5137	6.6874
	87	7.1442	7.1272	6.2647	6.0836	6.5016	6.2014		87.2392	0.2865	0.6262	0.2912	6.5347	6.4803	6.7019
	87	7.1274	7.1144	6.2442	6.0861	6.532	6.2154		87.4892	0.2828	0.6324	0.2888	6.5557	6.4502	6.7468
	87	7.1013	7.1225	6.1922	6.0271	6.547	6.2583		87.7392	0.2831	0.6426	0.2904	6.5689	6.433	6.7667
	87	7.0902	7.1715	6.1882	6.0067	6.5488	6.2376		87.9892	0.2847	0.6516	0.2888	6.5252	6.372	6.7913
	88	7.0855	7.1791	6.1924	5.9725	6.525	6.2325		88.2392	0.2845	0.6513	0.2884	6.5298	6.3611	6.8003
	88	7.0906	7.1879	6.2263	5.9889	6.5265	6.2078		88.4892	0.2849	0.6544	0.2892	6.5808	6.3829	6.8405
	88	7.1138	7.1698	6.1965	5.9985	6.4859	6.1761		88.7392	0.2851	0.6617	0.2865	6.5339	6.4132	6.833
	88	7.1023	7.169	6.2329	5.9715	6.4168	6.19		88.9892	0.2812	0.6607	0.2875	6.5155	6.4614	6.8191
	89	7.1972	7.2067	6.2328	5.9532	6.3792	6.196		89.2392	0.2798	0.6702	0.2843	6.5078	6.4906	6.808
	89	7.2664	7.2101	6.2265	5.9729	6.3976	6.2164		89.4892	0.2849	0.6743	0.2843	6.4913	6.518	6.7929
	89	7.2061	7.1866	6.1922	5.9321	6.3613	6.1952		89.7392	0.2789	0.67	0.2833	6.4613	6.4577	6.7399
	89	7.1742	7.1718	6.235	5.8757	6.4405	6.1733		89.9892	0.2647	0.6658	0.2807	6.4779	6.436	6.7079
	90	7.2358	7.2327	6.2698	5.851	6.4345	6.2004		90.2392	0.2648	0.6556	0.2817	6.4814	6.4545	6.7309
	90	7.3157	7.2533	6.2476	5.8663	6.4788	6.2024		90.4892	0.2617	0.6563	0.2809	6.4632	6.4603	6.7378
	90	7.3317	7.2329	6.2779	5.8765	6.4633	6.2011		90.7392	0.2603	0.6623	0.2775	6.4455	6.4498	6.7211
	90	7.3422	7.2729	6.2724	5.8484	6.5165	6.2319		90.9892	0.2649	0.6668	0.2787	6.463	6.4471	6.7264
	91	7.3871	7.3259	6.2878	5.8266	6.5388	6.2455		91.2392	0.2692	0.6723	0.2761	6.4874	6.51	6.7367
	91	7.3925	7.3431	6.3016	5.834	6.5223	6.2286		91.4892	0.2674	0.6758	0.2755	6.5221	6.5324	6.7044
	91	7.3789	7.3162	6.2917	5.8168	6.5908	6.2323		91.7392	0.2673	0.679	0.2743	6.5595	6.5362	6.7054
	91	7.3899	7.2661	6.2283	5.8074	6.5659	6.2545		91.9892	0.2617	0.6738	0.2724	6.5591	6.5632	6.7415
	92	7.4058	7.1915	6.2048	5.8227	6.5457	6.2405		92.2392	0.2584	0.6808	0.2729	6.6065	6.5708	6.7465
	92	7.4096	7.1749	6.2129	5.7989	6.5584	6.2441		92.4892	0.2591	0.6858	0.272	6.6088	6.5889	6.7229
	92	7.3948	7.1446	6.2256	5.8036	6.5873	6.2419		92.7392	0.2544	0.6924	0.2717	6.6081	6.5964	6.7323
	92	7.41	7.1304	6.2253	5.7648	6.5985	6.234		92.9892	0.2555	0.6957	0.2718	6.6376	6.6217	6.7588
	93	7.3924	7.0826	6.1949	5.7654	6.6107	6.2573		93.2392	0.2552	0.6996	0.2708	6.6648	6.6399	6.7386
	93	7.3957	7.0807	6.1458	5.7936	6.6121	6.2567		93.4892	0.2566	0.7014	0.2697	6.6672	6.6818	6.7492
	93	7.4039	7.057	6.1614	5.8096	6.5894	6.225		93.7392	0.2567	0.693	0.2701	6.6871	6.6804	6.7206
	93	7.3915	7.0576	6.1402	5.8046	6.5435	6.2646		93.9892	0.2537	0.6932	0.2698	6.6804	6.654	6.7242
	94	7.3831	7.046	6.1187	5.8166	6.5117	6.2323		94.2392	0.2541	0.7031	0.2676	6.6965	6.6565	6.7223
	94	7.3523	7.052	6.1156	5.8004	6.5064	6.2021		94.4892	0.2568	0.6944	0.2693	6.6985	6.6799	6.7136
	94	7.3302	7.0714	6.1179	5.8292	6.4616	6.234		94.7392	0.256	0.6918	0.2677	6.732	6.6775	6.6841
	94	7.3731	7.094	6.1215	5.8665	6.4476	6.2466		94.9892	0.2543	0.6875	0.2668	6.7752	6.6808	6.6826
	95	7.4408	7.0667	6.1471	5.8773	6.467	6.1826		95.2392	0.2564	0.6868	0.2652	6.7493	6.6772	6.6604
	95	7.5131	7.1048	6.1902	5.9505	6.5144	6.1799		95.4892	0.2602	0.6949	0.2684	6.7966	6.7138	6.678
	95	7.523	7.1235	6.1995	5.9756	6.4905	6.1869		95.7392	0.2603	0.7	0.2677	6.8259	6.7071	6.7136
	95	7.4954	7.1155	6.2411	5.9642	6.5048	6.1924		95.9892	0.2567	0.6888	0.2663	6.8296	6.7228	6.7013
	96	7.5384	7.1127	6.2071	5.9415	6.5177	6.1157		96.2392	0.2562	0.6875	0.2651	6.846	6.6842	6.7084
	96	7.5788	7.087	6.2076	5.9765	6.5105	6.0745		96.4892	0.2542	0.6871	0.2659	6.8264	6.6333	6.7162
	96	7.5415	7.0626	6.1488	6.0129	6.504	6.0855		96.7392	0.2526	0.6944	0.2645	6.8633	6.6721	6.7212
	96	7.547	7.0743	6.0922	6.021	6.5072	6.0835		96.9892	0.2427	0.6923	0.2628	6.8266	6.7035	6.7411
	AUC	HLEWT	HLETG						AUC	HLEWT	HLETG
		499.1	439.1							38.26	482
		504.1	497.5							55.76	555.9
		482.5	459.2							35.61	512.7
m-n	Time (h)	Colo800WT			Colo800TG			Colo800TG+Galloflavin				Time (h)	Colo800WT				Colo800TG				Colo800TG+AZD3965
	0	0	0	0	0	0	0	0	0	0		0	0	0	0	0	0	0	0	0	0	0	0	0
	0.001667	0.0093	0.008109	0.00357	-0.00175	0.001347	0.003765	-0.00259	-0.0016	0.004988		0.004167	0.002	0	0.001	0.0009	0.0004	0.0001	0.0016	0.0006	0.0022	0.0019	0.0013	0.0009
	0.004167	0.0189	0.014937	0.012031	0.000954	0.003011	0.004665	0.003206	0.000243	0.005731		0.254167	0.2838	0.2774	0.3016	0.2443	0.2593	0.239	0.2468	0.2609	0.2699	0.2451	0.2527	0.2443
	0.085556	0.3568	0.31444	0.259632	0.082829	0.077339	0.078656	0.095866	0.099145	0.098972		0.504167	0.4243	0.4229	0.4663	0.3824	0.4117	0.39	0.4059	0.4117	0.317	0.2863	0.2865	0.3824
	0.169444	0.7981	0.730621	0.615121	0.284099	0.26839	0.238424	0.299436	0.29408	0.263323		0.754167	0.3942	0.4026	0.4365	0.3676	0.4109	0.3825	0.3943	0.394	0.2975	0.2687	0.2692	0.3676
	0.252778	1.2016	1.11138	0.950819	0.548405	0.520615	0.454913	0.563395	0.541116	0.475222		1.00417	0.365	0.373	0.3938	0.3376	0.4027	0.3688	0.3791	0.38	0.2945	0.2641	0.2689	0.3376
	0.336667	1.5323	1.40252	1.22396	0.800866	0.762538	0.680896	0.812966	0.774057	0.686592		1.25417	0.3517	0.3598	0.3777	0.3217	0.3899	0.372	0.379	0.3813	0.3014	0.2685	0.2808	0.3217
	0.420556	1.7686	1.61496	1.44299	1.00579	0.970625	0.866446	1.0086	0.9722	0.873974		1.50417	0.3507	0.3638	0.3776	0.3221	0.3949	0.3756	0.3818	0.3809	0.3273	0.2837	0.2972	0.3221
	0.504167	1.9136	1.75246	1.6011	1.15508	1.11849	1.02188	1.1381	1.13078	1.03721		1.75417	0.3565	0.371	0.3804	0.3268	0.3964	0.3861	0.3912	0.392	0.3361	0.2955	0.3047	0.3268
	0.588056	1.9727	1.82527	1.69393	1.24148	1.2341	1.13483	1.21932	1.25539	1.16542		2.00417	0.3593	0.3751	0.3849	0.3257	0.4057	0.3943	0.4011	0.3973	0.3499	0.3022	0.318	0.3257
	0.671667	1.9758	1.82134	1.7249	1.30134	1.28165	1.19425	1.29714	1.31396	1.25134		2.25417	0.376	0.3931	0.401	0.3383	0.4237	0.4055	0.4134	0.4143	0.3654	0.3152	0.335	0.3383
	0.754722	1.9528	1.82186	1.72187	1.31875	1.29377	1.21422	1.34615	1.33758	1.2895		2.50417	0.3899	0.4041	0.4184	0.3483	0.4427	0.4238	0.4348	0.4299	0.3792	0.322	0.3402	0.3483
	0.838056	1.9291	1.81674	1.71046	1.32423	1.29488	1.2238	1.35391	1.33174	1.28445		2.75417	0.4012	0.4162	0.4333	0.3579	0.4593	0.4411	0.4505	0.4472	0.3902	0.3227	0.3522	0.3579
	0.921389	1.9071	1.81435	1.69735	1.3112	1.28886	1.22347	1.34171	1.32227	1.2706		3.00417	0.4174	0.4279	0.4457	0.3682	0.4739	0.4583	0.4684	0.4645	0.4031	0.3355	0.3633	0.3682
	1.005	1.8916	1.80282	1.68508	1.30293	1.26928	1.21463	1.30964	1.30001	1.25431		3.25417	0.4325	0.446	0.4564	0.3799	0.4925	0.477	0.4871	0.4848	0.4148	0.3504	0.3785	0.3799
	1.08889	1.8875	1.80701	1.68338	1.286	1.25581	1.20055	1.30771	1.28728	1.25065		3.50417	0.4446	0.4634	0.471	0.3914	0.5109	0.4971	0.5069	0.4984	0.4309	0.3606	0.3916	0.3914
	1.1725	1.8985	1.81631	1.69432	1.2829	1.24852	1.20694	1.29135	1.27551	1.24306		3.75417	0.4578	0.4785	0.4862	0.4041	0.5313	0.518	0.5277	0.517	0.4447	0.3719	0.4039	0.4041
	1.25583	1.91	1.8426	1.70387	1.28774	1.25415	1.21586	1.28674	1.27581	1.25017		4.00417	0.4732	0.4935	0.4987	0.416	0.5469	0.5332	0.553	0.5346	0.462	0.3876	0.4151	0.416
	1.33972	1.9253	1.86744	1.72226	1.28496	1.25962	1.23157	1.2888	1.2727	1.25659		4.25417	0.4899	0.508	0.5155	0.4311	0.5613	0.5475	0.5718	0.5526	0.4769	0.399	0.4271	0.4311
	1.42333	1.9369	1.89526	1.72475	1.2953	1.27182	1.245	1.28625	1.27853	1.27029		4.50417	0.5047	0.5224	0.5296	0.4463	0.5772	0.5683	0.5878	0.5671	0.4894	0.4148	0.4446	0.4463
	1.50667	1.9533	1.91481	1.74027	1.30507	1.27539	1.26177	1.29583	1.28572	1.28562		4.75417	0.5168	0.5388	0.5458	0.4605	0.5928	0.5799	0.6043	0.5853	0.498	0.4241	0.4585	0.4605
	1.59028	1.9646	1.92676	1.75114	1.3224	1.28347	1.27921	1.29291	1.29355	1.30717		5.00417	0.5345	0.5575	0.5668	0.4773	0.6224	0.5987	0.6221	0.6012	0.5083	0.4386	0.4731	0.4773
	1.67361	1.974	1.94451	1.76084	1.33639	1.29971	1.28813	1.29829	1.29918	1.31953		5.25417	0.5496	0.5712	0.5791	0.4942	0.6375	0.6108	0.6366	0.6216	0.5229	0.4529	0.4872	0.4942
	1.75694	1.9864	1.96448	1.77046	1.34712	1.31113	1.30401	1.31655	1.31187	1.33275		5.50417	0.5662	0.5833	0.5985	0.5079	0.6553	0.6307	0.6541	0.6343	0.5316	0.463	0.5032	0.5079
	1.84056	2.0022	1.9801	1.7811	1.35372	1.32214	1.31751	1.31799	1.30735	1.34368		5.75417	0.581	0.5946	0.6184	0.5185	0.6674	0.6505	0.662	0.6496	0.5438	0.4742	0.5143	0.5185
	1.92389	2.0127	1.9842	1.79088	1.36469	1.32951	1.32864	1.32728	1.31794	1.36236		6.00417	0.5919	0.6095	0.6339	0.5293	0.6812	0.6625	0.6798	0.6692	0.551	0.4897	0.5285	0.5293
	2.00722	2.0287	1.99734	1.80089	1.37519	1.34346	1.33699	1.33677	1.31814	1.36347		6.25417	0.6074	0.6273	0.6464	0.5444	0.6956	0.6759	0.7022	0.6872	0.5712	0.5022	0.5381	0.5444
	2.09083	2.0308	1.99837	1.80741	1.39013	1.34868	1.33855	1.34101	1.33043	1.37042		6.50417	0.6204	0.6441	0.666	0.5546	0.7164	0.6952	0.7132	0.7018	0.5851	0.519	0.5484	0.5546
	2.17417	2.031	2.01049	1.81641	1.39617	1.35495	1.34878	1.34347	1.32975	1.38534		6.75417	0.6308	0.6552	0.6857	0.5739	0.736	0.7083	0.728	0.7185	0.6002	0.5279	0.564	0.5739
	2.2575	2.044	2.01962	1.81688	1.40086	1.35487	1.35492	1.34471	1.32917	1.38804		7.00417	0.6437	0.6657	0.6993	0.5935	0.7535	0.7171	0.7403	0.7324	0.6138	0.5379	0.5776	0.5935
	2.34083	2.053	2.018	1.83046	1.40452	1.35597	1.36998	1.34796	1.33515	1.39282		7.25417	0.6554	0.6822	0.7083	0.6131	0.7746	0.737	0.7504	0.7466	0.6272	0.5515	0.5864	0.6131
	2.42472	2.0448	2.02978	1.82255	1.40984	1.36073	1.36531	1.3473	1.33374	1.39966		7.50417	0.6728	0.6963	0.7278	0.6267	0.7875	0.7539	0.7626	0.764	0.6453	0.5622	0.5992	0.6267
	2.50861	2.0361	2.03336	1.82844	1.4162	1.36644	1.36482	1.35433	1.33296	1.40768		7.75417	0.6899	0.7144	0.7415	0.6456	0.8012	0.7636	0.7764	0.7762	0.6582	0.5783	0.6082	0.6456
	2.5925	2.0367	2.03353	1.8293	1.42089	1.36255	1.36916	1.3563	1.3439	1.39844		8.00417	0.7069	0.7265	0.7502	0.6581	0.8128	0.7779	0.7954	0.7854	0.6676	0.5854	0.6225	0.6581
	2.67611	2.0323	2.03396	1.82192	1.42272	1.36881	1.36482	1.34952	1.33199	1.39452		8.25417	0.7195	0.7417	0.7619	0.6741	0.8287	0.7868	0.8083	0.8046	0.6829	0.5987	0.6351	0.6741
	2.76	2.0421	2.04463	1.82945	1.41787	1.36485	1.36949	1.34327	1.33869	1.40407		8.50417	0.7323	0.7606	0.7793	0.6904	0.8463	0.7998	0.8248	0.8149	0.6865	0.6101	0.6445	0.6904
	2.84389	2.0391	2.03558	1.81781	1.42033	1.37697	1.36752	1.35001	1.33534	1.40614		8.75417	0.7446	0.7748	0.7979	0.7092	0.8562	0.8198	0.8361	0.8317	0.7049	0.6196	0.6583	0.7092
	2.9275	2.0269	2.02747	1.8182	1.42097	1.36572	1.36196	1.34606	1.33228	1.40539		9.00417	0.7553	0.7938	0.807	0.7153	0.8682	0.8351	0.858	0.8417	0.7109	0.6301	0.6707	0.7153
	3.01139	2.0272	2.02423	1.82542	1.41883	1.36889	1.3595	1.33961	1.32557	1.39781		9.25417	0.7724	0.8128	0.8176	0.7273	0.882	0.8495	0.8706	0.858	0.7217	0.6471	0.6913	0.7273
	3.09556	2.0218	2.01911	1.81098	1.41549	1.36564	1.35394	1.3401	1.32557	1.39606		9.50417	0.7923	0.8244	0.837	0.7443	0.898	0.8598	0.8794	0.8699	0.7392	0.6567	0.7007	0.7443
	3.17944	2.0208	2.01851	1.80966	1.41636	1.37539	1.35156	1.34397	1.33097	1.39165		9.75417	0.8037	0.8465	0.849	0.7584	0.9029	0.8699	0.8926	0.882	0.751	0.6679	0.7089	0.7584
	3.26306	2.0129	2.00741	1.80097	1.42391	1.36802	1.35074	1.33254	1.32781	1.38693		10.0042	0.8176	0.8576	0.8544	0.7686	0.9131	0.8781	0.9025	0.8915	0.755	0.6818	0.7202	0.7686
	3.34694	2.0067	2.0028	1.8005	1.41278	1.36897	1.35344	1.33842	1.33116	1.39001		10.2542	0.8324	0.867	0.8665	0.7811	0.9318	0.8884	0.9199	0.8933	0.7643	0.6969	0.7302	0.7811
	3.43056	1.9974	1.99034	1.79344	1.41064	1.36485	1.34714	1.33069	1.32402	1.38157		10.5042	0.8419	0.8835	0.871	0.7925	0.9456	0.9027	0.926	0.9111	0.7778	0.7076	0.7444	0.7925
	3.51417	1.9743	1.98889	1.78839	1.40197	1.36073	1.34911	1.32382	1.31906	1.3812		10.7542	0.8531	0.8903	0.8845	0.8125	0.9487	0.9161	0.9434	0.9265	0.7897	0.7235	0.7549	0.8125
	3.59778	1.9756	1.98181	1.7818	1.40126	1.36113	1.3383	1.32933	1.32635	1.3795		11.0042	0.8611	0.8913	0.896	0.8192	0.9621	0.94	0.9455	0.9324	0.7994	0.7387	0.7682	0.8192
	3.68167	1.9706	1.97404	1.78793	1.398	1.36548	1.33511	1.32025	1.32198	1.38507		11.2542	0.8708	0.8994	0.9092	0.8305	0.9706	0.9525	0.965	0.9391	0.8072	0.7467	0.7824	0.8305
	3.765	1.9808	1.96431	1.77008	1.39689	1.35772	1.33961	1.32559	1.31133	1.38109		11.5042	0.8856	0.9096	0.9167	0.8419	0.9749	0.9579	0.965	0.9588	0.818	0.7588	0.7942	0.8419
	3.84833	1.9818	1.9539	1.76837	1.40062	1.35907	1.32578	1.32477	1.3125	1.37488		11.7542	0.8915	0.9185	0.9139	0.8543	0.9849	0.9631	0.9793	0.9658	0.8213	0.7678	0.8069	0.8543
	3.93167	1.9735	1.9457	1.75998	1.39227	1.3616	1.34018	1.31593	1.31576	1.37732		12.0042	0.8936	0.9274	0.9287	0.8688	0.9973	0.9745	0.9771	0.9675	0.8351	0.7898	0.8199	0.8688
	4.01528	1.9765	1.94494	1.76511	1.39355	1.35701	1.33748	1.31494	1.31697	1.37217		12.2542	0.9028	0.938	0.9384	0.8781	1.0093	0.9679	0.9921	0.9718	0.843	0.81	0.832	0.8781
	4.09917	1.9693	1.92769	1.75983	1.40038	1.3654	1.33323	1.30701	1.31785	1.37631		12.5042	0.9169	0.9409	0.9464	0.8853	1.0252	0.9797	0.9841	0.9856	0.8574	0.81	0.8462	0.8853
	4.18306	1.964	1.92403	1.75494	1.39402	1.36881	1.34027	1.31268	1.32285	1.37313		12.7542	0.9231	0.9531	0.9576	0.8842	1.0362	0.9878	0.9943	0.9954	0.8633	0.8161	0.8563	0.8842
	4.26639	1.9535	1.91523	1.7388	1.39641	1.37079	1.33879	1.30903	1.31449	1.37058		13.0042	0.9383	0.9534	0.9614	0.9011	1.0444	0.9976	1.0126	0.9974	0.8791	0.8267	0.8739	0.9011
	4.35028	1.9493	1.91233	1.73647	1.39355	1.37642	1.34182	1.30302	1.32222	1.36687		13.2542	0.9459	0.9641	0.9577	0.9014	1.0425	1.0143	1.0143	1.0094	0.889	0.8429	0.8836	0.9014
	4.43306	1.9457	1.90559	1.7374	1.38448	1.36152	1.33175	1.31022	1.31634	1.36437		13.5042	0.9555	0.9709	0.9682	0.9187	1.0463	1.0142	1.0241	1.0086	0.9028	0.8574	0.8992	0.9187
	4.51639	1.9319	1.88553	1.73018	1.38679	1.37444	1.33306	1.30302	1.31707	1.36485		13.7542	0.959	0.9939	0.9804	0.925	1.0601	1.0136	1.0271	1.0161	0.9115	0.8626	0.912	0.925
	4.60028	1.9269	1.87921	1.73165	1.39005	1.37127	1.32856	1.30409	1.31362	1.36135		14.0042	0.9723	0.9883	0.9812	0.9424	1.0599	1.0243	1.0349	1.0245	0.9225	0.8789	0.9243	0.9424
	4.68389	1.9169	1.87367	1.7294	1.38313	1.37793	1.32971	1.31112	1.31323	1.36872		14.2542	0.9693	0.9969	0.9878	0.9394	1.0655	1.033	1.0338	1.0266	0.9296	0.8895	0.9405	0.9394
	4.76722	1.9118	1.87145	1.7159	1.38154	1.38403	1.32799	1.30615	1.31337	1.36697		14.5042	0.987	1.0077	0.9908	0.9546	1.0655	1.0451	1.0418	1.0428	0.9473	0.9015	0.9499	0.9546
	4.85083	1.9038	1.85728	1.71908	1.38377	1.38157	1.33969	1.30191	1.30817	1.37117		14.7542	0.9909	1.0098	0.9953	0.9559	1.0635	1.0487	1.0425	1.0516	0.9524	0.9128	0.953	0.9559
	4.93417	1.8999	1.85224	1.70821	1.38727	1.37991	1.32824	1.2978	1.31712	1.36607		15.0042	0.9967	1.0226	1.0037	0.9659	1.0676	1.054	1.0484	1.0469	0.9607	0.9217	0.9625	0.9659
	5.0175	1.8937	1.84217	1.70232	1.3922	1.3826	1.33585	1.29866	1.31789	1.36957		15.2542	1.0021	1.0261	1.0112	0.9768	1.0857	1.0516	1.0504	1.0464	0.968	0.9272	0.9634	0.9768
	5.10111	1.8957	1.83799	1.70503	1.38027	1.38157	1.33282	1.29924	1.3161	1.36315		15.5042	1.0127	1.0306	1.0143	0.9816	1.0825	1.0557	1.0573	1.0583	0.971	0.9441	0.9798	0.9816
	5.185	1.8889	1.83679	1.69176	1.38139	1.38902	1.33822	1.30134	1.31318	1.36602		15.7542	1.0124	1.0479	1.013	0.9898	1.0748	1.057	1.0622	1.0623	0.9707	0.9452	0.9887	0.9898
	5.26861	1.8944	1.83389	1.68532	1.37002	1.39116	1.32783	1.29591	1.31678	1.37653		16.0042	1.0122	1.0487	1.0151	0.9984	1.0789	1.0636	1.0646	1.0662	0.9855	0.955	0.9889	0.9984
	5.35194	1.8947	1.82391	1.6826	1.37391	1.40281	1.33511	1.29517	1.31527	1.38518		16.2542	1.018	1.0389	1.0106	1.0021	1.0818	1.0588	1.0545	1.0568	0.9887	0.9681	0.9993	1.0021
	5.43583	1.8845	1.81639	1.67864	1.38616	1.39773	1.33175	1.29447	1.31896	1.38571		16.5042	1.0157	1.0344	1.0104	1.0064	1.0765	1.0585	1.0454	1.0607	0.9902	0.982	0.9948	1.0064
	5.51944	1.8885	1.81034	1.67088	1.38663	1.40011	1.33634	1.30389	1.3229	1.37923		16.7542	1.0174	1.0336	1.0112	1.0095	1.0724	1.0581	1.0501	1.0597	0.9936	0.9853	1.0116	1.0095
	5.60278	1.8789	1.79941	1.66521	1.37678	1.39892	1.34616	1.30648	1.33184	1.38098		17.0042	1.0244	1.0418	1.0185	1.0069	1.0593	1.0623	1.0421	1.055	1.0051	0.9869	1.0122	1.0069
	5.68611	1.8872	1.7954	1.66219	1.37836	1.40273	1.33945	1.30212	1.33204	1.38688		17.2542	1.0291	1.0418	1.0141	1.0187	1.0563	1.0636	1.0476	1.0581	1.0106	0.9945	1.0064	1.0187
	5.76972	1.8832	1.80291	1.66234	1.37344	1.41184	1.35091	1.29973	1.33413	1.39202		17.5042	1.0225	1.0432	1.0142	1.0214	1.0475	1.0614	1.0459	1.0645	1.0007	0.9846	1.0089	1.0214
	5.85306	1.8722	1.79506	1.65505	1.37383	1.41073	1.34796	1.30787	1.3316	1.39234		17.7542	1.0219	1.0445	1.0129	1.01	1.0353	1.0355	1.0329	1.0328	1.0099	0.9988	1.0152	1.01
	5.93667	1.8731	1.78114	1.66094	1.37336	1.41232	1.34812	1.31256	1.34088	1.38072		18.0042	1.0109	1.0287	1.0108	1.0029	1.0428	1.0378	1.0315	1.0434	1.0168	1.0099	1.0152	1.0029
	6.02	1.8588	1.78072	1.65085	1.37725	1.42119	1.34796	1.31893	1.35216	1.38019		18.2542	1.0167	1.0313	1.0083	1.005	1.0436	1.0417	1.0348	1.0367	1.0136	1.0121	1.0164	1.005
	6.10389	1.8557	1.77235	1.64705	1.37995	1.41762	1.35132	1.32313	1.34667	1.39409		18.5042	1.0185	1.0288	1.0091	1.0065	1.0348	1.0295	1.0134	1.042	1.015	1.0063	1.0192	1.0065
	6.18722	1.8541	1.77363	1.65388	1.39029	1.41984	1.35132	1.3216	1.3454	1.38693		18.7542	1.0098	1.0266	1.0076	1.0083	1.0328	1.0239	1.0098	1.0314	1.0133	1.0134	1.026	1.0083
	6.27111	1.8464	1.76279	1.63525	1.38862	1.42523	1.35336	1.32206	1.34516	1.39754		19.0042	1.0013	1.0179	1.0082	1.0015	1.0138	1.0255	1.0074	1.0323	1.015	1.0222	1.0271	1.0015
	6.35472	1.8411	1.75298	1.63215	1.39967	1.43482	1.35811	1.32847	1.3488	1.39632		19.2542	0.996	1.011	1.0032	1.0006	1.0079	1.0075	1.0023	1.0123	1.0215	1.0227	1.0305	1.0006
	6.43833	1.8283	1.7435	1.63176	1.40181	1.43949	1.36711	1.32267	1.35201	1.39579		19.5042	1	1	1	1	1	1	1	1	1	1	1	1
	6.52222	1.8262	1.74402	1.63401	1.40833	1.44488	1.36523	1.32522	1.35439	1.39462		20.2297	0.0383	0.0395	0.0537	0.0606	0.0883	0.0895	0.1034	0.0917	0.1396	0.1427	0.1566	0.0606
	6.60556	1.8264	1.73727	1.63611	1.40643	1.441	1.37014	1.3244	1.36411	1.40354		20.2631	0.0431	0.0417	0.0599	0.0669	0.0701	0.0727	0.0862	0.0738	0.1203	0.1202	0.137	0.0669
	6.68917	1.8185	1.73343	1.63758	1.41938	1.44893	1.36883	1.33472	1.35828	1.40603		20.2964	0.0511	0.0489	0.0709	0.0752	0.0642	0.0671	0.0793	0.0678	0.1137	0.1122	0.1294	0.0752
	6.7725	1.8186	1.71568	1.63541	1.4069	1.45289	1.37104	1.33151	1.35848	1.40269		20.3297	0.0636	0.0601	0.0851	0.0888	0.0677	0.0725	0.0832	0.0701	0.1259	0.1266	0.1424	0.0888
	6.85583	1.8133	1.71713	1.63215	1.40937	1.46208	1.36507	1.34257	1.35852	1.40439		20.3631	0.0825	0.078	0.1048	0.1073	0.081	0.0864	0.0964	0.0835	0.1588	0.164	0.1777	0.1073
	6.93944	1.8169	1.71653	1.6344	1.41906	1.45938	1.37391	1.3473	1.36752	1.41458		20.3964	0.1084	0.1036	0.1316	0.1323	0.1034	0.11	0.1191	0.1057	0.2159	0.2287	0.2374	0.1323
	7.02278	1.8216	1.71559	1.6299	1.42598	1.47618	1.38045	1.33706	1.3783	1.42874		20.4297	0.146	0.1394	0.1715	0.1649	0.1381	0.1456	0.1528	0.1403	0.2952	0.3173	0.319	0.1649
	7.10611	1.8339	1.701	1.62664	1.42391	1.47816	1.37694	1.33348	1.37456	1.44122		20.4631	0.1982	0.19	0.219	0.2061	0.1875	0.1942	0.1966	0.1851	0.381	0.414	0.4086	0.2061
	7.18972	1.817	1.69741	1.61655	1.41612	1.47943	1.37808	1.3429	1.36994	1.43639		20.4964	0.2638	0.2562	0.2808	0.2554	0.2454	0.2544	0.2512	0.2409	0.4579	0.496	0.4898	0.2554
	7.27333	1.8173	1.69417	1.60824	1.42685	1.47547	1.378	1.33665	1.3766	1.42699		20.5297	0.341	0.3313	0.349	0.3084	0.3084	0.3175	0.3105	0.302	0.5112	0.5509	0.5446	0.3084
	7.35722	1.8177	1.68845	1.61127	1.43123	1.47214	1.37964	1.33788	1.38666	1.42662		20.5631	0.4148	0.4044	0.4107	0.3561	0.364	0.3775	0.3675	0.3588	0.5446	0.5824	0.5776	0.3561
	7.44056	1.8178	1.68128	1.60661	1.43401	1.47373	1.38045	1.34906	1.3941	1.42211		20.5964	0.4788	0.4738	0.4648	0.3957	0.4147	0.4299	0.4181	0.4089	0.5711	0.604	0.6041	0.3957
	7.52444	1.8075	1.68427	1.60118	1.43321	1.47587	1.38095	1.34824	1.38973	1.42774		20.6297	0.5348	0.5317	0.5087	0.4273	0.459	0.4745	0.4626	0.4491	0.5901	0.6231	0.6248	0.4273
	7.60833	1.8014	1.67778	1.60459	1.43281	1.47056	1.37726	1.34072	1.39483	1.43288		20.6631	0.5805	0.5775	0.5421	0.4557	0.4986	0.5125	0.5008	0.4853	0.6061	0.64	0.6392	0.4557
	7.69194	1.7966	1.67351	1.5928	1.43186	1.48015	1.37431	1.34117	1.39663	1.42912		20.6964	0.6156	0.6196	0.5722	0.4793	0.5349	0.5451	0.536	0.5167	0.6193	0.6508	0.6531	0.4793
	7.77528	1.7911	1.66447	1.5893	1.43512	1.4708	1.37137	1.34286	1.4009	1.44403		20.7297	0.6461	0.6515	0.5978	0.4993	0.5644	0.5721	0.5654	0.5465	0.6273	0.6598	0.6623	0.4993
	7.85861	1.7864	1.65892	1.59008	1.42423	1.47515	1.37914	1.34504	1.40134	1.44233		20.7631	0.6702	0.6789	0.6179	0.5194	0.5877	0.5932	0.5901	0.569	0.6334	0.6675	0.6683	0.5194
	7.9425	1.7848	1.65294	1.5817	1.43918	1.47634	1.38045	1.34804	1.39818	1.44244		20.7964	0.6845	0.6973	0.6306	0.5301	0.6024	0.6127	0.6107	0.5871	0.6361	0.6693	0.6707	0.5301
	8.02583	1.7865	1.6509	1.56967	1.43425	1.48633	1.37571	1.35527	1.40295	1.43575		20.8297	0.6905	0.705	0.6405	0.5392	0.6149	0.6251	0.6209	0.5984	0.6344	0.6675	0.6685	0.5392
	8.10944	1.7782	1.63929	1.56842	1.43258	1.47714	1.37571	1.35577	1.40003	1.42848		20.8631	0.6875	0.7083	0.641	0.5454	0.6205	0.6318	0.628	0.6019	0.6303	0.6673	0.6685	0.5454
	8.19333	1.778	1.6322	1.56959	1.44005	1.48458	1.37988	1.36621	1.39804	1.42572		20.8964	0.6769	0.7014	0.6336	0.5473	0.6178	0.6322	0.6289	0.601	0.6267	0.6609	0.6637	0.5473
	8.27611	1.7786	1.62222	1.56454	1.43997	1.48593	1.38242	1.3637	1.39716	1.43426		20.9297	0.6645	0.6865	0.6235	0.5425	0.613	0.6262	0.6245	0.5963	0.6255	0.654	0.656	0.5425
	8.35972	1.7752	1.61966	1.57029	1.43258	1.49306	1.38422	1.37139	1.39682	1.44594		20.9631	0.6468	0.6724	0.6132	0.5363	0.6039	0.6149	0.6162	0.5882	0.617	0.6459	0.6444	0.5363
	8.44333	1.776	1.61121	1.56578	1.43353	1.48863	1.38569	1.37155	1.3923	1.44276		20.9964	0.6285	0.6586	0.6032	0.5279	0.6021	0.6023	0.6067	0.5826	0.6078	0.6355	0.6345	0.5279
	8.52694	1.7768	1.60873	1.56152	1.4391	1.49243	1.37366	1.37381	1.40017	1.44552		21.0297	0.6132	0.6415	0.5897	0.5218	0.5934	0.5891	0.597	0.5737	0.6002	0.6267	0.6266	0.5218
	8.61083	1.7708	1.60062	1.55942	1.43107	1.48902	1.38054	1.36937	1.40192	1.44206		21.0631	0.5969	0.624	0.5804	0.5154	0.5879	0.574	0.5845	0.5661	0.5901	0.6181	0.6166	0.5154
	8.69444	1.7612	1.60762	1.56051	1.43131	1.49076	1.37677	1.37603	1.40051	1.44037		21.0964	0.5787	0.6081	0.5673	0.5059	0.5796	0.5656	0.575	0.5578	0.5808	0.603	0.6085	0.5059
	8.77833	1.7508	1.59806	1.55212	1.42677	1.49813	1.38332	1.37718	1.40892	1.44583		21.1297	0.5672	0.5902	0.557	0.4975	0.571	0.5572	0.5646	0.5515	0.5746	0.5887	0.6001	0.4975
	8.86222	1.7435	1.59337	1.55694	1.42487	1.49932	1.3798	1.37788	1.41592	1.4478		21.1631	0.5497	0.5764	0.5466	0.4912	0.5653	0.5499	0.5546	0.543	0.5682	0.5804	0.5894	0.4912
	8.94583	1.7486	1.58953	1.55601	1.42661	1.49195	1.38291	1.37266	1.4098	1.45507		21.1964	0.5353	0.563	0.5359	0.4847	0.5548	0.5442	0.5517	0.5366	0.5649	0.5731	0.581	0.4847
	9.02972	1.744	1.5862	1.54196	1.4135	1.49599	1.39175	1.36608	1.41709	1.4548		21.3631	0.4821	0.5075	0.4903	0.4531	0.5226	0.5188	0.5257	0.5115	0.538	0.559	0.5507	0.4531
	9.11361	1.738	1.58287	1.54716	1.41851	1.4872	1.39633	1.37525	1.42064	1.45141		21.5297	0.4607	0.4775	0.4622	0.4312	0.5032	0.5056	0.5204	0.5086	0.5091	0.5411	0.5409	0.4312
	9.1975	1.7375	1.57502	1.54188	1.43599	1.47753	1.40247	1.37311	1.41767	1.45209		21.6964	0.4367	0.4558	0.4348	0.4149	0.4815	0.488	0.502	0.4959	0.484	0.518	0.4996	0.4149
	9.28111	1.7357	1.58099	1.5352	1.43433	1.49164	1.41148	1.37245	1.40985	1.45852		21.8647	0.4149	0.4431	0.4064	0.4032	0.4408	0.4702	0.4767	0.4434	0.473	0.492	0.4785	0.4032
	9.36444	1.7297	1.57655	1.53055	1.43059	1.49029	1.41655	1.38224	1.40941	1.45788		22.0314	0.3996	0.4199	0.3949	0.3732	0.4217	0.4521	0.455	0.4327	0.4471	0.4625	0.4624	0.3732
	9.44778	1.7333	1.56938	1.53024	1.4348	1.50384	1.41622	1.39408	1.41514	1.46053		22.1981	0.3854	0.4012	0.3775	0.353	0.4098	0.4233	0.4365	0.4127	0.4256	0.4373	0.445	0.353
	9.53167	1.7309	1.56768	1.53218	1.43766	1.49663	1.42031	1.38779	1.41592	1.46037		22.3075	0.3749	0.3919	0.3773	0.3521	0.4056	0.4062	0.4307	0.3979	0.4037	0.4253	0.4244	0.3521
	9.61528	1.7328	1.56921	1.52294	1.43687	1.50265	1.41549	1.38836	1.41125	1.46377		22.4769	0.3612	0.3777	0.3728	0.3402	0.3823	0.3912	0.4136	0.3794	0.3976	0.4135	0.4034	0.3402
	9.69917	1.7318	1.56017	1.53505	1.43401	1.50693	1.42866	1.39075	1.41028	1.45666		22.6436	0.3529	0.3681	0.3655	0.3312	0.3683	0.3719	0.3832	0.3731	0.3906	0.4051	0.399	0.3312
	9.78278	1.7319	1.56281	1.52503	1.43146	1.49314	1.43063	1.38832	1.41548	1.45576		22.8103	0.3427	0.359	0.34	0.3152	0.3603	0.3708	0.3794	0.3707	0.378	0.3914	0.3916	0.3152
	9.86639	1.7219	1.55001	1.5269	1.42455	1.50542	1.42244	1.38643	1.42365	1.45836		22.9769	0.3332	0.3502	0.3346	0.3041	0.3597	0.3697	0.3772	0.3645	0.3548	0.3784	0.3742	0.3041
	9.95028	1.7104	1.55411	1.52946	1.4267	1.51319	1.43365	1.39116	1.43074	1.47422		23.1436	0.3228	0.3421	0.3274	0.2931	0.3555	0.3583	0.369	0.3663	0.3521	0.3656	0.3617	0.2931
	10.0336	1.7004	1.55103	1.52985	1.43003	1.50796	1.43431	1.39178	1.42622	1.47725		23.3103	0.3089	0.3377	0.3204	0.2815	0.341	0.3394	0.3543	0.355	0.3449	0.3623	0.3539	0.2815
	10.1167	1.6998	1.54984	1.53652	1.41628	1.51081	1.43357	1.40304	1.42924	1.48144		23.4769	0.2929	0.329	0.31	0.2678	0.3277	0.3221	0.3319	0.3288	0.3364	0.3559	0.3485	0.2678
	10.2003	1.7048	1.54019	1.53334	1.41747	1.51192	1.42989	1.40284	1.43172	1.47369		23.6436	0.2869	0.3114	0.2883	0.2523	0.3211	0.3284	0.3283	0.3214	0.3344	0.3576	0.3355	0.2523
	10.2836	1.6945	1.52773	1.53505	1.41827	1.50772	1.43382	1.39511	1.43249	1.47364		23.8103	0.2881	0.3068	0.2821	0.2383	0.3231	0.3313	0.3325	0.3257	0.3303	0.3549	0.3336	0.2383
	10.3672	1.6985	1.52765	1.52822	1.42216	1.51707	1.43824	1.39733	1.43094	1.47683		23.9769	0.2819	0.3034	0.2793	0.2378	0.3226	0.3331	0.3315	0.3288	0.3213	0.3419	0.3329	0.2378
	10.4511	1.6942	1.52995	1.52053	1.42256	1.50891	1.43832	1.39749	1.43609	1.48378		24.1436	0.2731	0.2977	0.2724	0.2367	0.3183	0.3228	0.3257	0.323	0.3169	0.331	0.3256	0.2367
	10.5344	1.6935	1.52773	1.52473	1.43202	1.49687	1.45076	1.39987	1.43293	1.47927		24.3103	0.2677	0.2965	0.2691	0.2374	0.3211	0.3219	0.3244	0.3206	0.313	0.3274	0.3253	0.2374
	10.6181	1.6775	1.525	1.51914	1.43123	1.50653	1.44831	1.40267	1.4305	1.48362		24.4769	0.2672	0.2915	0.2629	0.2339	0.3186	0.3201	0.3209	0.3244	0.312	0.3283	0.3215	0.2339
	10.7017	1.6825	1.52116	1.51378	1.42367	1.50915	1.44495	1.39696	1.42997	1.48059		24.6436	0.2635	0.2893	0.2544	0.2323	0.3117	0.3111	0.3121	0.3134	0.3185	0.3291	0.3173	0.2323
	10.7856	1.6822	1.50571	1.51099	1.42733	1.51081	1.44029	1.3921	1.43483	1.49179		24.8103	0.2604	0.2791	0.2508	0.2269	0.3132	0.3099	0.3166	0.3085	0.311	0.3173	0.3209	0.2269
	10.8692	1.6798	1.51194	1.51153	1.42995	1.51557	1.43799	1.40086	1.43672	1.50304		24.9769	0.2597	0.2788	0.2553	0.2183	0.3194	0.3155	0.3225	0.311	0.3058	0.319	0.3163	0.2183
	10.9525	1.6878	1.50562	1.4967	1.42852	1.50867	1.43292	1.39926	1.42725	1.49444		25.1436	0.2614	0.2817	0.2572	0.2168	0.3145	0.3228	0.3256	0.317	0.3048	0.3163	0.3111	0.2168
	11.0358	1.6911	1.49359	1.49445	1.43115	1.5059	1.43005	1.40477	1.42715	1.49545		25.3103	0.259	0.2797	0.2568	0.2143	0.3181	0.3249	0.3284	0.318	0.3047	0.3197	0.31	0.2143
	11.1192	1.68	1.50212	1.48809	1.42415	1.50582	1.44217	1.39996	1.43847	1.48914		25.4769	0.2571	0.2789	0.2532	0.2138	0.3221	0.3216	0.3284	0.3143	0.3056	0.3142	0.3063	0.2138
	11.2028	1.6804	1.48915	1.49601	1.4228	1.50638	1.43521	1.39539	1.43774	1.48961		25.6436	0.2552	0.2771	0.2483	0.2111	0.3226	0.3211	0.3332	0.3132	0.3012	0.3158	0.3062	0.2111
	11.2864	1.6832	1.48949	1.49065	1.42924	1.51137	1.4348	1.4074	1.44858	1.49948		25.8103	0.2553	0.2755	0.2489	0.2082	0.324	0.3266	0.3304	0.3124	0.3003	0.3126	0.3067	0.2082
	11.37	1.6724	1.48787	1.49507	1.42797	1.51652	1.42858	1.40933	1.45553	1.5015		25.9769	0.2533	0.2769	0.2475	0.2078	0.3222	0.3263	0.3318	0.3102	0.2987	0.3145	0.3085	0.2078
	11.4539	1.6629	1.46807	1.48072	1.43496	1.51351	1.44561	1.39617	1.45004	1.49593		26.1436	0.2574	0.274	0.2513	0.2073	0.3218	0.3288	0.3321	0.3156	0.2986	0.3161	0.3086	0.2073
	11.5375	1.6718	1.46807	1.4728	1.44418	1.51121	1.44307	1.40399	1.4599	1.48945		26.3103	0.2586	0.2714	0.2515	0.2077	0.3275	0.3274	0.3306	0.3206	0.2966	0.3151	0.3103	0.2077
	11.62	1.668	1.4702	1.47637	1.4418	1.51961	1.43783	1.40119	1.45713	1.47879		26.4769	0.2587	0.2714	0.2505	0.2062	0.3282	0.3268	0.3302	0.3167	0.296	0.3192	0.3135	0.2062
	11.7033	1.6633	1.46816	1.47303	1.44394	1.51232	1.43783	1.41336	1.45359	1.48457		26.6436	0.2602	0.2714	0.2523	0.2043	0.3258	0.3321	0.3312	0.32	0.3004	0.3183	0.3111	0.2043
	11.7872	1.6626	1.47123	1.48832	1.45293	1.51208	1.43677	1.42372	1.45747	1.48558		26.8103	0.2643	0.2725	0.2516	0.2047	0.3275	0.3321	0.3318	0.3196	0.3022	0.3214	0.3063	0.2047
	11.8708	1.6654	1.4638	1.48312	1.45945	1.50788	1.44372	1.42466	1.46321	1.48701		26.9769	0.2647	0.2713	0.2509	0.2023	0.329	0.3337	0.3304	0.3198	0.3054	0.3184	0.3067	0.2023
	11.9547	1.6566	1.46406	1.47303	1.44585	1.4952	1.44348	1.42631	1.44994	1.48664		27.1436	0.2633	0.269	0.2539	0.2035	0.3294	0.3362	0.3315	0.3174	0.3002	0.3173	0.308	0.2035
	12.0381	1.6562	1.46397	1.46302	1.43751	1.51446	1.45387	1.42064	1.4515	1.48887		27.3103	0.2632	0.2741	0.2543	0.2037	0.3289	0.3339	0.3337	0.3211	0.2992	0.3175	0.3066	0.2037
	12.1217	1.655	1.4644	1.46791	1.44219	1.5162	1.46942	1.41455	1.44775	1.48972		27.4769	0.2658	0.2738	0.255	0.2049	0.3241	0.3348	0.3393	0.3211	0.298	0.3182	0.3021	0.2049
	12.2056	1.6503	1.46116	1.46116	1.44402	1.51382	1.45993	1.41994	1.45645	1.49736		27.6436	0.2649	0.274	0.2546	0.2042	0.3273	0.3346	0.3391	0.326	0.2994	0.3187	0.3023	0.2042
	12.2889	1.6455	1.46508	1.46682	1.44251	1.51866	1.46116	1.41994	1.46141	1.48479		27.8103	0.2622	0.2717	0.2537	0.2057	0.3283	0.3363	0.3337	0.3284	0.2926	0.3159	0.3016	0.2057
	12.3728	1.6481	1.46585	1.47195	1.44681	1.52603	1.46492	1.42347	1.46365	1.49566		27.9769	0.2647	0.2728	0.2582	0.2031	0.33	0.3399	0.3334	0.3319	0.2942	0.316	0.2995	0.2031
	12.4567	1.6511	1.46261	1.47381	1.4507	1.52888	1.47081	1.43284	1.47147	1.50601		28.1436	0.2651	0.2745	0.2587	0.2015	0.3264	0.343	0.3347	0.3275	0.2927	0.3154	0.3009	0.2015
	12.5406	1.649	1.46414	1.46255	1.44156	1.51882	1.48424	1.43523	1.46758	1.50829		28.3103	0.2665	0.2717	0.2582	0.2009	0.3292	0.3418	0.3355	0.3262	0.2912	0.3161	0.3011	0.2009
	12.6236	1.6532	1.46209	1.4728	1.45173	1.5231	1.47442	1.43424	1.4688	1.51546		28.4769	0.2632	0.2723	0.2589	0.201	0.3279	0.3428	0.3358	0.3281	0.291	0.3174	0.3005	0.201
	12.7072	1.6527	1.46244	1.46465	1.44164	1.53427	1.48874	1.44423	1.46438	1.51434		28.6436	0.2618	0.2692	0.2599	0.2022	0.3319	0.3428	0.3387	0.3305	0.2881	0.3141	0.2986	0.2022
	12.7911	1.6542	1.46636	1.4648	1.44736	1.54267	1.47933	1.44892	1.46311	1.51424		28.8103	0.2636	0.2711	0.2614	0.2044	0.3316	0.3418	0.3401	0.3256	0.2882	0.3135	0.2995	0.2044
	12.8742	1.6616	1.46713	1.47187	1.44895	1.53807	1.48154	1.45734	1.4687	1.51132		28.9769	0.2631	0.2714	0.2622	0.2049	0.3339	0.3401	0.3383	0.3225	0.2865	0.3146	0.299	0.2049
	12.9581	1.6574	1.47276	1.47559	1.45499	1.53514	1.47998	1.45233	1.46093	1.5101		29.1436	0.263	0.2685	0.2616	0.2008	0.3282	0.3413	0.3379	0.3208	0.285	0.3088	0.2987	0.2008
	13.0411	1.6719	1.47925	1.47063	1.45396	1.54029	1.49152	1.44859	1.46195	1.5144		29.3103	0.2634	0.2679	0.26	0.202	0.3343	0.3408	0.3403	0.3191	0.2804	0.3109	0.2978	0.202
	13.1244	1.6737	1.47396	1.47179	1.46533	1.54164	1.49087	1.45258	1.46345	1.51795		29.4769	0.2653	0.2689	0.2607	0.2027	0.3332	0.3368	0.3386	0.3209	0.2779	0.3098	0.2962	0.2027
	13.2078	1.6707	1.46466	1.46465	1.46326	1.54164	1.50118	1.44649	1.47458	1.52294		29.6436	0.2606	0.2717	0.2564	0.2009	0.3304	0.3359	0.336	0.3253	0.2738	0.3134	0.2938	0.2009
	13.2914	1.6817	1.46517	1.46263	1.46318	1.54441	1.49987	1.44781	1.47259	1.51811		29.8103	0.2615	0.2726	0.2563	0.2021	0.3276	0.3371	0.3365	0.323	0.2726	0.3132	0.2933	0.2021
	13.375	1.682	1.46005	1.46768	1.46278	1.54988	1.50576	1.45044	1.47157	1.5222		29.9769	0.2604	0.2719	0.256	0.2009	0.3284	0.3367	0.3338	0.3178	0.2726	0.3066	0.2926	0.2009
	13.4589	1.6806	1.46431	1.47738	1.47304	1.55329	1.51698	1.44637	1.46948	1.5274		30.1436	0.2613	0.2705	0.2534	0.1991	0.3272	0.3399	0.3308	0.3182	0.2691	0.304	0.2931	0.1991
	13.5422	1.6824	1.46295	1.46768	1.46986	1.55899	1.52369	1.45381	1.47662	1.53366		30.3103	0.2595	0.2693	0.2566	0.2013	0.332	0.3393	0.329	0.3178	0.2664	0.3056	0.2911	0.2013
	13.6256	1.685	1.46141	1.46713	1.47566	1.55939	1.52966	1.44958	1.47341	1.52719		30.4769	0.2591	0.2664	0.2513	0.1982	0.3287	0.3377	0.3278	0.3192	0.2669	0.3069	0.2874	0.1982
	13.7092	1.6727	1.45714	1.46605	1.48639	1.55852	1.51796	1.4629	1.47764	1.53313		30.6436	0.2562	0.2672	0.2508	0.1951	0.3311	0.3359	0.327	0.3207	0.268	0.3046	0.2865	0.1951
	13.7925	1.681	1.44776	1.46379	1.48695	1.56699	1.511	1.45656	1.47244	1.53589		30.8103	0.2552	0.2665	0.2518	0.1925	0.3315	0.3356	0.3217	0.3194	0.2642	0.3046	0.2882	0.1925
	13.8758	1.6782	1.4452	1.46558	1.4848	1.56303	1.51624	1.46014	1.48041	1.5318		30.9769	0.2533	0.2662	0.2495	0.1917	0.329	0.333	0.3246	0.3214	0.2639	0.3034	0.2888	0.1917
	13.9597	1.6826	1.45245	1.45999	1.49084	1.56929	1.53146	1.46614	1.48309	1.54061		31.1436	0.2468	0.2635	0.2487	0.1908	0.3321	0.3352	0.3232	0.3193	0.2633	0.3037	0.2853	0.1908
	14.0433	1.6698	1.45245	1.45433	1.48862	1.55836	1.525	1.4654	1.48916	1.53499		31.3103	0.2487	0.2618	0.2486	0.1921	0.3284	0.3291	0.3196	0.3153	0.2619	0.3056	0.284	0.1921
	14.1269	1.6645	1.44349	1.45099	1.48631	1.56612	1.52361	1.47144	1.48469	1.54183		31.4769	0.2477	0.2596	0.2489	0.1905	0.3293	0.3268	0.3193	0.3135	0.2595	0.2973	0.2815	0.1905
	14.2106	1.6767	1.44315	1.4648	1.48663	1.5746	1.52492	1.47268	1.48931	1.54783		31.6436	0.2489	0.2606	0.2443	0.1885	0.3319	0.331	0.3186	0.3144	0.2621	0.2944	0.2796	0.1885
	14.2942	1.6733	1.44383	1.45596	1.48806	1.58205	1.52582	1.46298	1.48552	1.55802		31.8103	0.247	0.2579	0.2437	0.188	0.3315	0.3319	0.3196	0.3149	0.26	0.2933	0.2763	0.188
	14.3772	1.6635	1.44613	1.45735	1.50006	1.58427	1.51812	1.46524	1.49334	1.5569		31.9769	0.2449	0.2595	0.2393	0.1859	0.3334	0.3331	0.3233	0.315	0.2582	0.2933	0.2768	0.1859
	14.4611	1.6626	1.4463	1.46232	1.49633	1.58633	1.51984	1.47276	1.4984	1.54523		32.1436	0.2467	0.2612	0.2397	0.1847	0.3337	0.3325	0.321	0.3143	0.2568	0.2939	0.2729	0.1847
	14.5444	1.6634	1.44434	1.45471	1.49267	1.57508	1.5268	1.47144	1.50394	1.54141		32.3103	0.2433	0.2588	0.2385	0.1855	0.3283	0.3332	0.32	0.3135	0.2599	0.295	0.27	0.1855
	14.6283	1.6567	1.44272	1.45534	1.49633	1.58348	1.5295	1.4823	1.50175	1.54772		32.4769	0.2411	0.2544	0.2393	0.1829	0.3281	0.3311	0.321	0.3139	0.2568	0.2964	0.266	0.1829
	14.7117	1.6616	1.44263	1.45037	1.50158	1.58997	1.53277	1.48818	1.49864	1.56157		32.6436	0.2409	0.2533	0.2387	0.1811	0.3294	0.3368	0.3217	0.3136	0.2559	0.2961	0.2668	0.1811
	14.7953	1.6712	1.44784	1.45013	1.50937	1.59306	1.53826	1.49101	1.50957	1.55468		32.8103	0.2366	0.2508	0.2373	0.1813	0.3292	0.3381	0.3223	0.3157	0.2544	0.291	0.2622	0.1813
	14.8786	1.6753	1.44187	1.45285	1.50778	1.60384	1.53302	1.48546	1.51055	1.55919		32.9769	0.2368	0.246	0.2368	0.1805	0.3316	0.3385	0.3194	0.3138	0.2533	0.2901	0.2596	0.1805
	14.9622	1.6753	1.44417	1.45215	1.5015	1.60012	1.53883	1.48633	1.51346	1.57059		33.1436	0.2359	0.2488	0.2376	0.1815	0.3351	0.3417	0.3194	0.3163	0.2546	0.2887	0.2597	0.1815
	15.0456	1.6779	1.4382	1.44555	1.51318	1.60566	1.5448	1.48974	1.5138	1.58344		33.3103	0.2354	0.2458	0.2344	0.1781	0.3328	0.3393	0.3202	0.3176	0.2533	0.2881	0.2597	0.1781
	15.1292	1.6705	1.43367	1.45417	1.5348	1.60337	1.54391	1.49052	1.51618	1.57304		33.4769	0.2343	0.2453	0.2349	0.1748	0.33	0.342	0.3198	0.3178	0.2522	0.2883	0.2595	0.1748
	15.2131	1.6676	1.44093	1.4492	1.52797	1.60622	1.56134	1.50018	1.51084	1.58264		33.6436	0.233	0.245	0.2362	0.1761	0.3308	0.3416	0.3234	0.3171	0.2524	0.2882	0.2574	0.1761
	15.2967	1.6636	1.44426	1.43872	1.52955	1.61676	1.55496	1.49969	1.51754	1.58434		33.8103	0.2324	0.242	0.2327	0.1754	0.3311	0.345	0.3225	0.3202	0.2511	0.287	0.258	0.1754
	15.3803	1.6624	1.42923	1.43702	1.52606	1.62349	1.55438	1.49866	1.50831	1.58875		33.9769	0.2327	0.2399	0.2318	0.1751	0.3323	0.3484	0.3224	0.3196	0.2483	0.2889	0.2591	0.1751
	15.4642	1.6566	1.43273	1.44051	1.52765	1.62555	1.55013	1.50372	1.52488	1.59517		34.1436	0.2313	0.241	0.2309	0.176	0.3353	0.3458	0.3212	0.3181	0.2469	0.2862	0.257	0.176
	15.5478	1.6606	1.43674	1.44035	1.53059	1.6246	1.54939	1.50581	1.51453	1.5923		34.3103	0.2294	0.239	0.2303	0.1759	0.3408	0.3429	0.3195	0.3199	0.2448	0.2842	0.2553	0.1759
	15.6311	1.6585	1.42855	1.43158	1.53329	1.61977	1.557	1.50885	1.51798	1.59957		34.4769	0.2296	0.2388	0.2281	0.1741	0.3401	0.3441	0.3223	0.3206	0.2441	0.2863	0.2519	0.1741
	15.7147	1.6528	1.43179	1.44043	1.53297	1.61398	1.54669	1.50799	1.52595	1.59564		34.6436	0.2283	0.2345	0.2251	0.1753	0.3403	0.3467	0.322	0.3182	0.244	0.2858	0.246	0.1753
	15.7983	1.6626	1.43265	1.45246	1.53385	1.61367	1.54464	1.51161	1.52882	1.5931		34.8103	0.2281	0.2359	0.2272	0.1754	0.3426	0.3471	0.3232	0.3198	0.2425	0.2844	0.2509	0.1754
	15.8817	1.6608	1.42701	1.44136	1.53226	1.61961	1.5534	1.52008	1.5314	1.60127		34.9769	0.2266	0.232	0.2253	0.1762	0.3413	0.3474	0.3234	0.3201	0.2454	0.2828	0.2527	0.1762
	15.9653	1.6589	1.4236	1.44656	1.53584	1.6204	1.56339	1.52649	1.52707	1.60132		35.1436	0.2235	0.2331	0.2252	0.1728	0.3433	0.3481	0.3275	0.3219	0.2428	0.2792	0.2531	0.1728
	16.0492	1.6683	1.42548	1.44757	1.53584	1.61977	1.57132	1.52431	1.52585	1.60217		35.3103	0.2263	0.2354	0.2269	0.1737	0.3401	0.3468	0.3278	0.3258	0.2455	0.2772	0.2527	0.1737
	16.1328	1.6693	1.42522	1.44369	1.5441	1.62397	1.57321	1.53204	1.52965	1.6		35.4769	0.2252	0.2328	0.2241	0.1729	0.344	0.3474	0.3219	0.3246	0.2447	0.2755	0.253	0.1729
	16.2164	1.6577	1.42642	1.4395	1.54569	1.61985	1.57705	1.52197	1.51745	1.6096		35.6436	0.2258	0.2307	0.2265	0.1737	0.3401	0.3481	0.3224	0.3253	0.2458	0.2773	0.2509	0.1737
	16.2997	1.6622	1.42249	1.44439	1.55189	1.61874	1.57697	1.52505	1.52673	1.62382		35.8103	0.223	0.2295	0.2261	0.1715	0.3424	0.3511	0.3233	0.3268	0.2454	0.274	0.2508	0.1715
	16.3836	1.6627	1.4207	1.43345	1.55523	1.61795	1.57509	1.52197	1.51492	1.63125		35.9769	0.2215	0.2302	0.225	0.1703	0.3394	0.3532	0.3258	0.329	0.2451	0.2756	0.2495	0.1703
	16.4675	1.6676	1.43171	1.43554	1.55881	1.61303	1.56764	1.5327	1.52547	1.62594		36.1436	0.2249	0.2297	0.2241	0.1723	0.3427	0.3572	0.3298	0.3249	0.2469	0.2751	0.2465	0.1723
	16.5514	1.6686	1.42394	1.43632	1.55682	1.61533	1.56928	1.54133	1.53203	1.61671		36.3103	0.2226	0.2288	0.2234	0.1736	0.3434	0.3517	0.3341	0.3281	0.2477	0.2732	0.2473	0.1736
	16.6347	1.6693	1.42241	1.43415	1.55086	1.61414	1.57272	1.53755	1.53611	1.62817		36.4769	0.2248	0.2313	0.221	0.1708	0.3454	0.354	0.3323	0.3345	0.2457	0.2736	0.2505	0.1708
	16.7181	1.6683	1.43717	1.43461	1.54569	1.61921	1.56871	1.53274	1.53679	1.62032		36.6436	0.2233	0.2304	0.2231	0.1703	0.3436	0.3606	0.3335	0.3345	0.244	0.2743	0.247	0.1703
	16.8014	1.6702	1.42701	1.43872	1.55936	1.61398	1.5624	1.53833	1.53455	1.61347		36.8103	0.2215	0.2309	0.2222	0.1704	0.3437	0.3618	0.3331	0.3345	0.246	0.271	0.2456	0.1704
	16.885	1.6708	1.42181	1.43857	1.5701	1.61097	1.57444	1.54672	1.54073	1.61278		36.9769	0.2209	0.2287	0.2203	0.168	0.342	0.3634	0.3353	0.3352	0.2421	0.2689	0.2448	0.168
	16.9689	1.6708	1.41831	1.43632	1.56334	1.61486	1.57615	1.53064	1.53985	1.61193		37.1436	0.2228	0.2269	0.2204	0.1661	0.3455	0.365	0.3375	0.3382	0.2407	0.2711	0.2451	0.1661
	17.0528	1.6688	1.41985	1.43321	1.5538	1.61612	1.57353	1.53611	1.52585	1.61034		37.3103	0.2229	0.2265	0.2179	0.1661	0.3517	0.3634	0.3354	0.3356	0.2418	0.2701	0.2475	0.1661
	17.1364	1.6714	1.41396	1.43088	1.5627	1.61715	1.58352	1.54955	1.53941	1.60562		37.4769	0.2219	0.2269	0.216	0.1681	0.3519	0.3659	0.3374	0.3366	0.2401	0.2696	0.2486	0.1681
	17.2203	1.667	1.41686	1.42491	1.55761	1.61763	1.58818	1.53393	1.54116	1.60329		37.6436	0.22	0.2249	0.2166	0.1657	0.3535	0.3684	0.34	0.337	0.243	0.273	0.2493	0.1657
	17.3039	1.6671	1.41925	1.4225	1.5604	1.6147	1.57533	1.53475	1.52585	1.594		37.8103	0.2183	0.2262	0.2155	0.1638	0.3545	0.368	0.3435	0.339	0.2428	0.2743	0.2483	0.1638
	17.3878	1.6621	1.41814	1.42095	1.54911	1.60218	1.56486	1.54038	1.52449	1.60732		37.9769	0.2194	0.2271	0.2133	0.1637	0.3588	0.3717	0.3457	0.341	0.2424	0.2731	0.2485	0.1637
	17.4708	1.6605	1.4236	1.41691	1.54943	1.60107	1.56257	1.54392	1.52634	1.60811		38.1436	0.2165	0.2257	0.213	0.1622	0.3612	0.3691	0.345	0.3465	0.2413	0.2756	0.2488	0.1622
	17.5542	1.6603	1.41857	1.40977	1.54426	1.5998	1.56961	1.54129	1.52799	1.5984		38.3103	0.2184	0.2221	0.212	0.1625	0.3611	0.3699	0.344	0.3469	0.2423	0.2726	0.2494	0.1625
	17.6381	1.6636	1.42283	1.40845	1.54657	1.59679	1.56568	1.54223	1.53256	1.60419		38.4769	0.2154	0.2215	0.2132	0.1614	0.362	0.3702	0.3462	0.3476	0.2414	0.2752	0.2502	0.1614
	17.7217	1.6564	1.42164	1.40481	1.55976	1.5941	1.56666	1.53516	1.52965	1.60971		38.6436	0.2174	0.2197	0.2138	0.1622	0.3616	0.3747	0.3432	0.3496	0.2401	0.2764	0.2518	0.1622
	17.8056	1.6507	1.41353	1.40325	1.55197	1.58688	1.56478	1.5433	1.53708	1.59771		38.8103	0.217	0.2192	0.2142	0.1631	0.3645	0.3756	0.3455	0.3513	0.2403	0.2753	0.2517	0.1631
	17.8892	1.6532	1.4067	1.41101	1.55968	1.59417	1.55937	1.53262	1.5277	1.59426		38.9769	0.2146	0.2177	0.2121	0.1613	0.3624	0.3734	0.3432	0.3523	0.2415	0.2752	0.2501	0.1613
	17.9728	1.6512	1.41054	1.4045	1.55245	1.57563	1.54759	1.53459	1.52726	1.59246		39.1436	0.2134	0.2198	0.212	0.1597	0.3647	0.3739	0.3437	0.3528	0.2386	0.2754	0.2499	0.1597
	18.0567	1.6466	1.40713	1.39782	1.5503	1.57785	1.55602	1.52357	1.52527	1.58498		39.3103	0.2142	0.2195	0.2094	0.1595	0.3643	0.3746	0.3435	0.3558	0.2394	0.2798	0.2499	0.1595
	18.14	1.6457	1.3974	1.40287	1.55412	1.59742	1.56028	1.52949	1.52658	1.59071		39.4769	0.212	0.2204	0.2108	0.1598	0.3643	0.3764	0.3435	0.3569	0.2372	0.2784	0.2497	0.1598
	18.2236	1.6434	1.38997	1.39503	1.55324	1.58134	1.56568	1.53233	1.52911	1.59405		39.6436	0.2132	0.2203	0.2094	0.1579	0.3672	0.3815	0.3447	0.356	0.2359	0.2773	0.25	0.1579
	18.3069	1.6419	1.3857	1.38494	1.54609	1.58752	1.56478	1.52785	1.53096	1.58524		39.8103	0.2136	0.2237	0.2112	0.1574	0.3679	0.3812	0.3461	0.3613	0.2352	0.2782	0.2494	0.1574
	18.3906	1.64	1.38485	1.38462	1.54927	1.58165	1.55725	1.53023	1.5227	1.58949		39.9769	0.2124	0.2231	0.2085	0.1557	0.369	0.385	0.3476	0.3647	0.2373	0.2758	0.2498	0.1557
	18.4742	1.6363	1.38084	1.38222	1.54355	1.57104	1.55954	1.52994	1.52814	1.59188		40.1436	0.2119	0.2225	0.2093	0.1565	0.3716	0.3844	0.3502	0.3631	0.2368	0.2748	0.2512	0.1565
	18.5575	1.6324	1.38374	1.36646	1.53472	1.57579	1.56519	1.52221	1.53412	1.59225		40.3103	0.2098	0.22	0.2089	0.1569	0.3694	0.3856	0.3518	0.3655	0.2354	0.2776	0.2466	0.1569
	18.6392	1.6288	1.37666	1.37376	1.54839	1.56636	1.56519	1.52295	1.52736	1.58243		40.4769	0.2096	0.2214	0.2078	0.1568	0.3706	0.3868	0.3538	0.3626	0.2355	0.2829	0.2429	0.1568
	18.7222	1.6259	1.37068	1.38067	1.53957	1.56287	1.56191	1.51695	1.52532	1.5836		40.6436	0.2092	0.2204	0.2066	0.1543	0.3751	0.3855	0.3518	0.3646	0.2336	0.2814	0.2432	0.1543
	18.8056	1.6224	1.3607	1.37283	1.54768	1.56279	1.56142	1.50388	1.51429	1.57978		40.8103	0.2088	0.2186	0.2072	0.1536	0.3758	0.3864	0.3571	0.3647	0.2344	0.2817	0.2468	0.1536
	18.8892	1.6256	1.36565	1.36064	1.54951	1.55638	1.56715	1.50203	1.52036	1.56683		40.9769	0.2086	0.2174	0.2062	0.1536	0.3807	0.3908	0.3585	0.3698	0.2344	0.2801	0.2446	0.1536
	18.9728	1.6222	1.36573	1.35901	1.54251	1.56002	1.56756	1.49426	1.52459	1.56237		41.1436	0.2072	0.218	0.2035	0.1531	0.3828	0.3907	0.3543	0.3705	0.2322	0.284	0.2449	0.1531
	19.0564	1.6216	1.3618	1.34791	1.5379	1.55986	1.56609	1.49891	1.52182	1.55558		41.3103	0.2082	0.2187	0.2026	0.1516	0.382	0.3914	0.3576	0.3713	0.2336	0.2835	0.2391	0.1516
	19.1397	1.6269	1.3636	1.3528	1.53456	1.54996	1.56453	1.49759	1.51706	1.55807		41.4769	0.2077	0.2154	0.2037	0.1531	0.3836	0.3942	0.3582	0.371	0.2362	0.2829	0.2373	0.1531
	19.2236	1.6173	1.36582	1.34488	1.53313	1.54814	1.55987	1.50178	1.51118	1.56004		41.6436	0.2048	0.2133	0.2037	0.1524	0.3849	0.3949	0.3629	0.3725	0.2334	0.2802	0.2386	0.1524
	19.3075	1.6147	1.36163	1.3438	1.5441	1.53863	1.55307	1.50166	1.51055	1.5517		41.8103	0.2042	0.2151	0.2053	0.1515	0.3866	0.3961	0.3653	0.376	0.2323	0.2854	0.2379	0.1515
	19.3911	1.6066	1.356	1.3431	1.53965	1.54132	1.54284	1.51387	1.50593	1.55563		41.9769	0.2037	0.2158	0.2037	0.1545	0.3868	0.3956	0.3633	0.3771	0.2308	0.2852	0.2363	0.1545
	19.475	1.6017	1.36163	1.34217	1.52948	1.53015	1.52639	1.52254	1.50739	1.55473		42.1436	0.2024	0.2168	0.2034	0.1531	0.3865	0.3943	0.3623	0.3765	0.2313	0.2826	0.2357	0.1531
	19.5586	1.5912	1.3624	1.35024	1.51747	1.54211	1.52966	1.52493	1.49621	1.54809		42.3103	0.2013	0.2155	0.2024	0.1526	0.3905	0.4004	0.3666	0.378	0.2313	0.2835	0.2343	0.1526
	19.6425	1.601	1.35438	1.34473	1.51501	1.53641	1.53048	1.51773	1.4966	1.54571		42.4769	0.2012	0.2178	0.2016	0.1528	0.3912	0.3998	0.3627	0.3817	0.234	0.2816	0.2392	0.1528
	19.7264	1.5921	1.35481	1.33604	1.52065	1.52626	1.52647	1.51058	1.49597	1.54178		42.6436	0.1995	0.2153	0.2019	0.1516	0.3889	0.4031	0.365	0.3828	0.2356	0.2824	0.2391	0.1516
	19.81	1.589	1.34823	1.34139	1.52216	1.5242	1.52492	1.51465	1.48877	1.53626		42.8103	0.1971	0.2127	0.2016	0.1519	0.3928	0.4019	0.3659	0.384	0.2343	0.2819	0.237	0.1519
	19.8933	1.5821	1.3537	1.33642	1.5189	1.51287	1.51943	1.5119	1.49543	1.53308		42.9769	0.196	0.2106	0.1964	0.1509	0.3919	0.397	0.3692	0.3804	0.2315	0.2789	0.2334	0.1509
	19.9767	1.5845	1.34849	1.32075	1.50619	1.50352	1.51338	1.51494	1.49047	1.54385		43.1436	0.1974	0.2099	0.1973	0.1515	0.3909	0.3925	0.3674	0.3821	0.2308	0.28	0.2349	0.1515
	20.0606	1.5728	1.34414	1.32773	1.5003	1.50598	1.52131	1.49455	1.49441	1.54364		43.3103	0.2005	0.2132	0.1976	0.1525	0.401	0.3942	0.3724	0.3844	0.2325	0.2847	0.2353	0.1525
	20.1442	1.567	1.34166	1.32548	1.49649	1.50479	1.53187	1.49303	1.49446	1.54242		43.4769	0.2038	0.2146	0.1992	0.1529	0.408	0.4021	0.3812	0.3903	0.2327	0.2885	0.2336	0.1529
	20.2272	1.5685	1.34601	1.31904	1.50062	1.50622	1.52189	1.49336	1.48785	1.54571		43.6436	0.2065	0.215	0.2025	0.1528	0.4107	0.4057	0.3849	0.3958	0.2359	0.2895	0.2342	0.1528
	20.3103	1.5644	1.33168	1.31547	1.49553	1.49584	1.52042	1.50109	1.47818	1.53902		43.8103	0.205	0.2155	0.2025	0.1538	0.4125	0.4084	0.3837	0.3944	0.2361	0.2867	0.2334	0.1538
	20.3936	1.5647	1.33885	1.31539	1.48798	1.49037	1.51567	1.50372	1.48707	1.53122		43.9769	0.2047	0.2147	0.2036	0.1526	0.4094	0.406	0.3841	0.3916	0.2362	0.2893	0.2356	0.1526
	20.4769	1.5516	1.33219	1.31244	1.48735	1.49037	1.51092	1.50799	1.47784	1.52915		44.1436	0.2046	0.217	0.2029	0.1517	0.4104	0.4097	0.3893	0.3918	0.2365	0.2877	0.2355	0.1517
	20.5603	1.5473	1.31742	1.2987	1.48417	1.48633	1.50028	1.49841	1.47371	1.52405		44.3103	0.2045	0.2172	0.2016	0.1525	0.4121	0.4097	0.3901	0.3956	0.2373	0.2908	0.2331	0.1525
	20.6436	1.5409	1.31879	1.29218	1.48289	1.47967	1.49193	1.49915	1.46447	1.51217		44.4769	0.2044	0.2158	0.2019	0.1523	0.4148	0.4086	0.397	0.4005	0.2377	0.2901	0.2326	0.1523
	20.7264	1.5542	1.33005	1.30732	1.47375	1.47389	1.48547	1.5008	1.45864	1.51238		44.6436	0.2039	0.2188	0.2032	0.1545	0.4161	0.4136	0.3944	0.4054	0.2384	0.2913	0.2337	0.1545
	20.8097	1.5572	1.32135	1.31896	1.46326	1.47872	1.48154	1.49438	1.45631	1.50814		44.8103	0.2063	0.2186	0.2008	0.1524	0.419	0.4163	0.4021	0.4091	0.2383	0.2913	0.2322	0.1524
	20.8931	1.5505	1.31725	1.3067	1.46851	1.47975	1.47515	1.48756	1.46457	1.50373		44.9769	0.2041	0.2209	0.2013	0.1523	0.4183	0.4163	0.3993	0.4089	0.2375	0.2943	0.2336	0.1523
	20.9764	1.5381	1.31307	1.29272	1.46246	1.48134	1.48088	1.48164	1.45937	1.49821		45.1436	0.2064	0.2214	0.2009	0.1527	0.4221	0.4215	0.4007	0.414	0.2385	0.2917	0.2348	0.1527
	21.0597	1.5392	1.31529	1.28659	1.45817	1.47048	1.48015	1.48197	1.45825	1.49641		45.3103	0.2066	0.223	0.2024	0.1526	0.4278	0.4234	0.4037	0.413	0.2417	0.2937	0.2357	0.1526
	21.1433	1.5319	1.3187	1.29373	1.45595	1.46509	1.46852	1.48107	1.45242	1.48892		45.4769	0.2094	0.2218	0.2016	0.1532	0.429	0.424	0.4041	0.4187	0.2449	0.2952	0.235	0.1532
	21.2267	1.5277	1.31682	1.29187	1.45483	1.47095	1.48031	1.49611	1.46015	1.49519		45.6436	0.2098	0.2222	0.201	0.1534	0.4274	0.429	0.4036	0.4157	0.2452	0.2938	0.2356	0.1534
	21.3094	1.5234	1.30692	1.29637	1.45348	1.47706	1.48039	1.48908	1.4533	1.48956		45.8103	0.2077	0.221	0.2016	0.1532	0.4235	0.4291	0.4051	0.4151	0.2423	0.2918	0.2324	0.1532
	21.3928	1.5214	1.31435	1.30088	1.46421	1.4849	1.48129	1.48061	1.46715	1.49179		45.9769	0.2076	0.2186	0.2015	0.1509	0.4249	0.4266	0.4059	0.4126	0.2428	0.2936	0.2304	0.1509
	21.4758	1.5294	1.30897	1.28962	1.47248	1.47991	1.48694	1.47256	1.45898	1.47842		46.1436	0.2125	0.2251	0.205	0.1522	0.4371	0.4349	0.4124	0.4202	0.2456	0.3007	0.231	0.1522
	21.5597	1.5274	1.2989	1.28186	1.47097	1.46818	1.47327	1.46996	1.46885	1.47932		46.3156	0.2142	0.2283	0.2081	0.1523	0.4417	0.439	0.4175	0.4282	0.2482	0.3037	0.2339	0.1523
	21.6431	1.5082	1.29327	1.27767	1.46254	1.46446	1.45993	1.46692	1.46049	1.47635		46.4872	0.2119	0.225	0.2089	0.1516	0.4396	0.4405	0.4158	0.4277	0.2466	0.2997	0.2322	0.1516
	21.7264	1.5045	1.29267	1.28263	1.44649	1.45352	1.44569	1.45307	1.44814	1.46971		46.6539	0.2101	0.2242	0.2079	0.1525	0.4366	0.4377	0.415	0.4225	0.244	0.2967	0.2348	0.1525
	21.8097	1.5172	1.303	1.30142	1.43568	1.44473	1.43775	1.45147	1.43663	1.46106		46.8206	0.2133	0.2226	0.2085	0.1528	0.4387	0.4405	0.4179	0.4263	0.2445	0.2917	0.2316	0.1528
	21.8931	1.5239	1.30701	1.3015	1.43663	1.44861	1.43087	1.45323	1.44027	1.45332		46.9872	0.2154	0.2246	0.2114	0.155	0.4461	0.4496	0.4259	0.4346	0.2429	0.2992	0.2341	0.155
	21.9764	1.5154	1.31068	1.28776	1.44219	1.45114	1.4375	1.44263	1.44343	1.44711		47.1539	0.2162	0.2272	0.213	0.1548	0.4533	0.451	0.4301	0.4387	0.2428	0.2973	0.2357	0.1548
	22.0597	1.5053	1.31571	1.28364	1.44927	1.44068	1.44724	1.44699	1.44455	1.45942		47.3206	0.2147	0.226	0.215	0.1557	0.4556	0.4522	0.4303	0.4418	0.2447	0.2971	0.2358	0.1557
	22.1431	1.5001	1.30743	1.27697	1.44132	1.44393	1.45101	1.4469	1.45213	1.4582		47.4872	0.2167	0.2274	0.214	0.1554	0.4569	0.4522	0.4289	0.4418	0.2433	0.2968	0.2368	0.1554
	22.2264	1.4972	1.30641	1.27115	1.4515	1.43965	1.44953	1.44962	1.44114	1.45411		47.6539	0.2169	0.2257	0.2128	0.1548	0.4605	0.459	0.4311	0.4455	0.242	0.2992	0.2353	0.1548
	22.3097	1.4956	1.30795	1.27068	1.4348	1.4471	1.45575	1.44	1.44105	1.46218		47.8206	0.218	0.2255	0.2142	0.156	0.4606	0.4599	0.437	0.4468	0.2419	0.2989	0.2333	0.156
	22.3931	1.5025	1.30726	1.26913	1.4325	1.44417	1.45796	1.443	1.43774	1.45278		47.9872	0.2193	0.2262	0.2143	0.158	0.4651	0.4605	0.436	0.4494	0.2457	0.2992	0.2349	0.158
	22.4764	1.5055	1.30206	1.27014	1.42852	1.44013	1.46067	1.43276	1.44124	1.44562		48.1539	0.2211	0.2273	0.2167	0.1575	0.4684	0.4618	0.439	0.4518	0.2468	0.3018	0.2329	0.1575
	22.5597	1.5002	1.30325	1.26525	1.42129	1.43561	1.46779	1.42598	1.43575	1.43522		48.3206	0.2211	0.2261	0.2185	0.1589	0.4694	0.4636	0.4449	0.4507	0.2468	0.3033	0.2338	0.1589
	22.6431	1.4932	1.30291	1.25873	1.42193	1.44084	1.45813	1.4388	1.43619	1.43649		48.4872	0.2224	0.2251	0.2191	0.1595	0.4694	0.4658	0.4436	0.4554	0.2511	0.3025	0.2326	0.1595
	22.7264	1.4958	1.29685	1.26176	1.42709	1.42769	1.4605	1.43478	1.43609	1.43739		48.6539	0.2231	0.2266	0.2195	0.1611	0.4739	0.47	0.4464	0.4578	0.2516	0.3021	0.2333	0.1611
	22.8097	1.4904	1.28763	1.25648	1.43329	1.42967	1.44986	1.43046	1.44046	1.44201		48.8206	0.2242	0.2275	0.2216	0.161	0.4804	0.4719	0.4484	0.4601	0.2501	0.3034	0.2339	0.161
	22.8931	1.4896	1.28943	1.25376	1.43138	1.43157	1.45395	1.4388	1.44134	1.43087		48.9872	0.2261	0.2306	0.2216	0.162	0.4845	0.4746	0.4494	0.4627	0.2533	0.3066	0.2352	0.162
	22.9767	1.4911	1.28644	1.25539	1.44053	1.44639	1.45338	1.43535	1.43157	1.43511		49.1539	0.2287	0.2293	0.2216	0.1627	0.4847	0.4784	0.4551	0.4657	0.2552	0.3098	0.2372	0.1627
	23.0603	1.4952	1.28601	1.25795	1.43568	1.43648	1.4488	1.45278	1.43905	1.44589		49.3206	0.2291	0.2313	0.2215	0.1625	0.486	0.4777	0.4557	0.4667	0.2578	0.3105	0.239	0.1625
	23.1439	1.4848	1.28541	1.25423	1.43854	1.43585	1.45248	1.43918	1.4237	1.45082		49.4872	0.228	0.2314	0.2231	0.1629	0.4858	0.4789	0.4565	0.4709	0.2602	0.3114	0.2411	0.1629
	23.2272	1.477	1.27227	1.26183	1.42367	1.43839	1.44904	1.4506	1.42647	1.45316		49.6539	0.2299	0.233	0.2228	0.1623	0.4901	0.4849	0.4587	0.4701	0.2612	0.3108	0.2413	0.1623
	23.3106	1.4818	1.27492	1.25896	1.4406	1.44156	1.45281	1.44312	1.4219	1.44042		49.8206	0.2296	0.2338	0.2228	0.1616	0.4956	0.4838	0.4599	0.4725	0.2641	0.3106	0.2432	0.1616
	23.3939	1.4783	1.26638	1.26276	1.43528	1.4387	1.44356	1.45069	1.42875	1.4453		49.9872	0.2304	0.2365	0.2259	0.1625	0.4985	0.4912	0.4638	0.4756	0.2611	0.3127	0.2429	0.1625
	23.4772	1.4801	1.27568	1.26781	1.43687	1.43442	1.45346	1.44185	1.43254	1.42774		50.1539	0.2332	0.238	0.2239	0.1618	0.4972	0.494	0.4711	0.4803	0.2617	0.3112	0.244	0.1618
	23.5606	1.4901	1.2762	1.2623	1.44148	1.4288	1.43816	1.4499	1.44182	1.42514		50.3206	0.2324	0.2389	0.2279	0.163	0.4991	0.4993	0.4722	0.4846	0.2619	0.3125	0.243	0.163
	23.6439	1.4954	1.2808	1.2706	1.4472	1.42602	1.44716	1.43901	1.44445	1.42291		50.4872	0.2332	0.2396	0.2316	0.1637	0.5011	0.4989	0.473	0.488	0.2644	0.3141	0.2453	0.1637
	23.7272	1.4978	1.28746	1.28698	1.44029	1.42484	1.43889	1.44777	1.45033	1.41962		50.6539	0.2365	0.2403	0.2331	0.1644	0.5042	0.501	0.4791	0.4882	0.2666	0.3153	0.2457	0.1644
	23.8114	1.4893	1.29608	1.28737	1.44585	1.43276	1.43889	1.44345	1.44367	1.42944		50.8206	0.2344	0.2399	0.2324	0.1661	0.5021	0.5055	0.4783	0.4884	0.2646	0.3163	0.2466	0.1661
	23.8947	1.5036	1.29173	1.28784	1.44037	1.44037	1.44037	1.44037	1.44037	1.44037		50.9872	0.2395	0.2416	0.2344	0.1681	0.5062	0.5077	0.4805	0.4918	0.2665	0.3183	0.2491	0.1681
	24.1147	0.3812	0.376406	0.344313	0.259775	0.233603	0.190543	0.246118	0.232747	0.150766		51.1539	0.2422	0.2432	0.2345	0.1663	0.5091	0.5153	0.4823	0.4996	0.2707	0.3197	0.2499	0.1663
	24.1314	0.3253	0.324938	0.305038	0.199442	0.179481	0.150437	0.134056	0.139094	0.09584		51.3206	0.241	0.2431	0.2344	0.1667	0.5084	0.515	0.4896	0.5048	0.2724	0.323	0.251	0.1667
	24.1486	0.2727	0.286615	0.269567	0.156119	0.131382	0.119089	0.061745	0.075865	0.049937		51.4872	0.2424	0.2436	0.234	0.1674	0.515	0.518	0.4887	0.5073	0.2739	0.3213	0.2521	0.1674
	24.1658	0.2428	0.254608	0.245272	0.119713	0.097942	0.098382	0.010154	0.030084	0.018308		51.6539	0.2441	0.2438	0.2355	0.1683	0.5192	0.5234	0.4877	0.5092	0.2747	0.3219	0.2511	0.1683
	24.1831	0.2187	0.237793	0.236424	0.096819	0.074724	0.080293	-0.02327	0.000583	-0.00647		51.8206	0.2434	0.2445	0.2367	0.1679	0.519	0.5244	0.4915	0.5069	0.2758	0.3254	0.2544	0.1679
	24.1997	0.2151	0.234379	0.233009	0.07949	0.058163	0.078902	-0.04292	-0.01584	-0.0199		51.9872	0.2475	0.2466	0.235	0.1684	0.518	0.5296	0.4941	0.5098	0.2756	0.3237	0.2562	0.1684
	24.2167	0.2189	0.239159	0.241392	0.073688	0.053012	0.078083	-0.05957	-0.03033	-0.02951		52.1539	0.2466	0.2472	0.2372	0.1698	0.5219	0.5346	0.4981	0.5135	0.2762	0.3215	0.2555	0.1698
	24.2333	0.2332	0.258961	0.26033	0.073449	0.052854	0.077674	-0.07042	-0.0365	-0.03386		52.3206	0.2498	0.2498	0.2397	0.1711	0.5192	0.5342	0.503	0.5178	0.2784	0.3211	0.2554	0.1711
	24.2506	0.2576	0.282262	0.286953	0.078139	0.054359	0.085613	-0.07535	-0.04131	-0.03587		52.4872	0.2513	0.2514	0.2419	0.1724	0.5246	0.5338	0.5022	0.5241	0.2807	0.3262	0.2576	0.1724
	24.2672	0.2874	0.313501	0.318932	0.08736	0.064027	0.096663	-0.08308	-0.04462	-0.0364		52.6539	0.252	0.2504	0.2422	0.1713	0.5312	0.5332	0.5009	0.5273	0.2814	0.3256	0.2556	0.1713
	24.2839	0.3247	0.353617	0.358206	0.096899	0.074724	0.108449	-0.08575	-0.04636	-0.03609		52.8206	0.2522	0.2519	0.2435	0.173	0.5329	0.5367	0.5011	0.5282	0.2828	0.3235	0.2564	0.173
	24.3008	0.3716	0.399195	0.401517	0.117169	0.088988	0.124082	-0.08485	-0.04335	-0.03418		52.9872	0.2539	0.2539	0.2442	0.1742	0.5377	0.5424	0.5065	0.5332	0.2806	0.3257	0.2562	0.1742
	24.3181	0.4221	0.453907	0.454142	0.136883	0.10444	0.14348	-0.08185	-0.04219	-0.03041		53.1539	0.2513	0.2564	0.2464	0.1755	0.5397	0.5396	0.5121	0.5376	0.2836	0.3226	0.2579	0.1755
	24.3353	0.4866	0.517921	0.517711	0.15596	0.130986	0.163287	-0.08045	-0.03703	-0.02648		53.3206	0.2532	0.2538	0.2463	0.1766	0.5428	0.5435	0.514	0.5385	0.2837	0.3238	0.2572	0.1766
	24.3517	0.553	0.580912	0.579495	0.184974	0.152539	0.187515	-0.07445	-0.03154	-0.0216		53.4872	0.2551	0.2568	0.2488	0.1766	0.5435	0.5522	0.5161	0.5398	0.2824	0.3254	0.2559	0.1766
	24.3689	0.6271	0.659095	0.649972	0.21375	0.1817	0.217471	-0.07021	-0.02863	-0.01937		53.6539	0.2566	0.2578	0.2465	0.18	0.5431	0.5545	0.5166	0.5432	0.2804	0.3254	0.257	0.18
	24.3861	0.7056	0.744362	0.730694	0.248169	0.213555	0.249883	-0.06651	-0.02415	-0.00966		53.8206	0.2576	0.2592	0.2473	0.1832	0.545	0.5583	0.5201	0.5477	0.2811	0.327	0.2575	0.1832
	24.4033	0.7908	0.829886	0.810253	0.290935	0.255553	0.290971	-0.0608	-0.01419	-0.006		53.9872	0.2576	0.2603	0.2494	0.1837	0.5495	0.5581	0.5246	0.5491	0.2851	0.328	0.2567	0.1837
	24.42	0.8748	0.914556	0.889501	0.329806	0.301116	0.330749	-0.05332	-0.00875	0.006687		54.1539	0.2617	0.2632	0.249	0.185	0.5504	0.5608	0.5259	0.5518	0.2883	0.3272	0.2595	0.185
	24.4372	0.9606	0.998629	0.971853	0.375433	0.349612	0.379613	-0.04658	-0.00165	0.016929		54.3206	0.2589	0.265	0.2491	0.1851	0.5567	0.5634	0.5257	0.5508	0.2895	0.3252	0.2597	0.1851
	24.4539	1.0441	1.0827	1.04629	0.421617	0.403258	0.427985	-0.03942	0.008845	0.027648		54.4872	0.2591	0.2649	0.2521	0.1863	0.5596	0.5679	0.5299	0.5508	0.2925	0.33	0.2633	0.1863
	24.4708	1.1258	1.15474	1.11482	0.470663	0.462531	0.475457	-0.03165	0.019537	0.038527		54.6539	0.2599	0.2671	0.2523	0.1871	0.5584	0.5761	0.535	0.5505	0.2977	0.3319	0.2635	0.1871
	24.4881	1.2051	1.22294	1.18437	0.523127	0.519109	0.533078	-0.02282	0.029257	0.048451		54.8206	0.2612	0.272	0.2539	0.1888	0.5641	0.5752	0.5409	0.5571	0.2988	0.3314	0.265	0.1888
	24.5053	1.2754	1.28328	1.2401	0.576465	0.573706	0.585461	-0.00925	0.04063	0.06591		54.9872	0.2636	0.2738	0.253	0.1899	0.5687	0.5744	0.5406	0.5548	0.2995	0.3294	0.2638	0.1899
	24.5219	1.3387	1.33432	1.29226	0.623921	0.62862	0.635798	0.001192	0.051857	0.079283		55.1539	0.2661	0.2753	0.2548	0.1894	0.5723	0.5784	0.5402	0.5599	0.2989	0.3319	0.2644	0.1894
	24.5392	1.3943	1.37649	1.34077	0.680359	0.683931	0.688917	0.012045	0.063083	0.095787		55.3206	0.2701	0.2754	0.2544	0.1897	0.5678	0.5848	0.5436	0.5649	0.3023	0.3337	0.2678	0.1897
	24.5564	1.4529	1.41174	1.38004	0.727338	0.73623	0.734998	0.023843	0.076205	0.113194		55.4872	0.2715	0.2772	0.2547	0.1912	0.5784	0.5906	0.5473	0.5686	0.3056	0.3336	0.271	0.1912
	24.5733	1.4972	1.44178	1.41218	0.77535	0.783061	0.780915	0.033504	0.091077	0.128689		55.6539	0.2728	0.2771	0.2554	0.1922	0.5762	0.5927	0.5501	0.57	0.3083	0.3352	0.2735	0.1922
	24.59	1.5366	1.46346	1.43989	0.818513	0.824584	0.823722	0.048262	0.10279	0.146149		55.8206	0.2736	0.2783	0.2588	0.1932	0.5768	0.5963	0.55	0.5731	0.3112	0.3381	0.2726	0.1932
	24.6072	1.5681	1.48138	1.45821	0.864061	0.868008	0.865874	0.061416	0.119848	0.167004		55.9872	0.2768	0.2787	0.2612	0.193	0.5788	0.5972	0.5499	0.5764	0.3145	0.3391	0.2749	0.193
	24.6928	1.6261	1.46841	1.46884	1.03385	1.03362	1.03325	0.134878	0.207232	0.267727		56.1539	0.2778	0.2799	0.2674	0.1932	0.5794	0.5948	0.5575	0.5749	0.3178	0.3392	0.276	0.1932
	24.7767	1.5545	1.36488	1.35327	1.12336	1.1398	1.10479	0.211792	0.292379	0.349186		56.3206	0.277	0.2808	0.2694	0.1944	0.5807	0.5944	0.5559	0.5764	0.3159	0.3416	0.2768	0.1944
	24.8603	1.451	1.24666	1.20634	1.11136	1.13133	1.08932	0.28291	0.360225	0.404005		56.4872	0.2787	0.2851	0.2695	0.1952	0.5872	0.5954	0.5559	0.5777	0.3189	0.3421	0.2796	0.1952
	24.9439	1.324	1.15815	1.06561	1.04776	1.04416	1.03022	0.342394	0.409458	0.452456		56.6539	0.2791	0.2839	0.2741	0.195	0.591	0.5927	0.5581	0.5838	0.319	0.3439	0.2786	0.195
	25.0275	1.2125	1.0821	0.95338	0.963027	0.957867	0.964664	0.378118	0.441193	0.474426		56.8206	0.2785	0.2836	0.2753	0.195	0.5907	0.5999	0.565	0.5867	0.3215	0.3452	0.2831	0.195
	25.1108	1.1271	1.02355	0.86311	0.884729	0.878547	0.900741	0.403811	0.458835	0.503773		56.9872	0.2793	0.2864	0.2772	0.1968	0.5958	0.5974	0.5645	0.5897	0.3226	0.3471	0.2845	0.1968
	25.1944	1.0444	0.96995	0.791547	0.818593	0.817056	0.845084	0.414746	0.467875	0.517677		57.1539	0.2807	0.2878	0.2771	0.1966	0.5967	0.5972	0.5653	0.5915	0.3203	0.3504	0.2844	0.1966
	25.2783	0.9761	0.93615	0.735507	0.753728	0.786627	0.797039	0.417829	0.472055	0.517571		57.3206	0.2805	0.2896	0.2779	0.1979	0.5968	0.5958	0.5688	0.5945	0.3226	0.3515	0.2879	0.1979
	25.3614	0.9788	0.899278	0.725572	0.715414	0.790193	0.794993	0.419432	0.47361	0.517305		57.4872	0.2836	0.2904	0.2789	0.2004	0.6	0.5975	0.5746	0.5988	0.3253	0.3513	0.2892	0.2004
	25.445	0.9992	0.870941	0.737059	0.702696	0.809369	0.804815	0.422762	0.470208	0.510406		57.6539	0.2841	0.2898	0.2807	0.2017	0.5991	0.5984	0.5783	0.6029	0.3235	0.353	0.2904	0.2017
	25.5286	1.0009	0.861211	0.761276	0.697767	0.815788	0.804978	0.420131	0.471277	0.500005		57.8206	0.2854	0.2934	0.2838	0.2033	0.5988	0.6048	0.5795	0.6045	0.3253	0.355	0.2905	0.2033
	25.6117	1.0026	0.869063	0.776489	0.707465	0.807468	0.803832	0.415938	0.472929	0.502022		57.9872	0.2875	0.2956	0.2835	0.2004	0.6007	0.6161	0.58	0.6084	0.3261	0.3564	0.2916	0.2004
	25.6953	1.0087	0.874952	0.788054	0.756352	0.800336	0.809726	0.419597	0.483573	0.515766		58.1539	0.2891	0.2968	0.2875	0.2014	0.6038	0.6202	0.5796	0.6113	0.328	0.3582	0.2936	0.2014
	25.7789	1	0.853529	0.776178	1	1	1	0.685596	0.855548	0.852686		58.3206	0.2893	0.3007	0.289	0.2036	0.6051	0.6188	0.5843	0.6116	0.3333	0.3598	0.2959	0.2036
	25.8625	0.9814	0.830484	0.767175	1.0075	1.0082	0.9957	0.676615	0.860938	0.863856		58.4872	0.2919	0.3022	0.2899	0.2075	0.606	0.6203	0.5829	0.6114	0.334	0.3611	0.297	0.2075
	25.9458	0.9724	0.814608	0.762828	1.0128	1.0214	0.9821	0.682648	0.872659	0.871871		58.6539	0.2934	0.3042	0.2918	0.2074	0.6084	0.6273	0.5847	0.6126	0.3341	0.3626	0.2983	0.2074
	26.03	0.974	0.812559	0.761509	1.0195	1.0342	0.9863	0.684225	0.883782	0.876987		58.8206	0.293	0.3039	0.2928	0.2078	0.6118	0.6307	0.5858	0.6139	0.3362	0.3672	0.3	0.2078
	26.1131	0.9684	0.818278	0.757473	1.0102	1.0393	0.9917	0.693343	0.884637	0.883979		58.9872	0.2929	0.3046	0.2929	0.2102	0.6164	0.6361	0.5881	0.6148	0.3405	0.3686	0.3034	0.2102
	26.1967	0.9356	0.826643	0.759103	1.0058	1.037	0.9969	0.693617	0.882242	0.895917		59.1539	0.2929	0.305	0.2956	0.2094	0.6158	0.6407	0.5912	0.6143	0.3403	0.3695	0.3038	0.2094
	26.2797	0.9213	0.838165	0.769115	0.9941	1.0492	0.9939	0.698074	0.886947	0.905126		59.3206	0.2934	0.3041	0.299	0.2107	0.6161	0.648	0.599	0.62	0.3391	0.3728	0.301	0.2107
	26.3631	0.9293	0.842604	0.787355	0.9914	1.0448	1.0008	0.686556	0.883354	0.910242		59.4872	0.2961	0.3068	0.3023	0.2097	0.6152	0.6534	0.5968	0.6184	0.3414	0.3722	0.2999	0.2097
	26.4469	0.9331	0.84525	0.795505	0.9866	1.0438	1.0091	0.694989	0.878991	0.901715		59.6539	0.2975	0.3062	0.3045	0.2147	0.6122	0.6571	0.5942	0.6212	0.3454	0.3749	0.3043	0.2147
	26.5303	0.9432	0.838421	0.803733	0.9904	1.0473	1.0132	0.690875	0.884637	0.915017		59.8206	0.2997	0.3085	0.3039	0.2161	0.618	0.6592	0.5984	0.625	0.3464	0.3726	0.3054	0.2161
	26.6142	0.9492	0.836458	0.80707	0.9979	1.0419	1.0219	0.705821	0.875055	0.92704		59.9872	0.2999	0.3092	0.3055	0.2179	0.6209	0.6575	0.6034	0.6273	0.3516	0.3738	0.3079	0.2179
	26.6972	0.9555	0.847383	0.808468	0.9939	1.0496	1.0151	0.703764	0.875226	0.93983		60.1539	0.3009	0.3124	0.3046	0.2198	0.6229	0.6628	0.6053	0.624	0.3535	0.374	0.3079	0.2198
	26.7803	0.9568	0.849603	0.80707	0.9964	1.0453	1.0109	0.707878	0.878477	0.945117		60.3206	0.2988	0.3135	0.3066	0.2201	0.6266	0.6637	0.6075	0.6262	0.3567	0.3802	0.309	0.2201
	26.8639	0.9481	0.845335	0.803733	0.9946	1.054	1.0095	0.708015	0.89131	0.937016		60.4872	0.3012	0.3148	0.3067	0.2199	0.6327	0.6596	0.6131	0.6321	0.3585	0.3843	0.3098	0.2199
	26.9475	0.95	0.849176	0.810951	1.0016	1.0463	1.0151	0.709797	0.911245	0.938295		60.6539	0.3028	0.3163	0.3082	0.2201	0.6296	0.6555	0.6132	0.6361	0.3608	0.3889	0.3129	0.2201
	27.0306	0.9623	0.852334	0.817083	1.0039	1.0492	1.023	0.704518	0.91903	0.929257		60.8206	0.3053	0.3181	0.3091	0.2226	0.6345	0.6573	0.616	0.6306	0.3625	0.3931	0.3149	0.2226
	27.1144	0.9596	0.847554	0.814599	1.0169	1.0459	1.0234	0.713705	0.921939	0.921412		60.9872	0.3055	0.3214	0.312	0.2248	0.6364	0.6568	0.6221	0.6355	0.365	0.3934	0.3166	0.2248
	27.1981	0.9629	0.842433	0.817005	1.0253	1.0515	1.0314	0.713842	0.928955	0.918513		61.1539	0.3055	0.3212	0.315	0.2257	0.6357	0.6644	0.6231	0.6354	0.3641	0.3931	0.3157	0.2257
	27.2817	0.9636	0.855065	0.818635	1.0329	1.055	1.0291	0.715282	0.932548	0.921668		61.3206	0.3072	0.3253	0.3184	0.2262	0.6354	0.6638	0.621	0.6444	0.3652	0.396	0.3155	0.2262
	27.3653	0.9622	0.861637	0.812892	1.0334	1.0583	1.0211	0.728926	0.935286	0.919025		61.4872	0.3102	0.3262	0.3193	0.2275	0.6441	0.663	0.6234	0.651	0.3663	0.3991	0.3184	0.2275
	27.4489	0.9645	0.859674	0.819955	1.0352	1.0576	1.0199	0.73064	0.935371	0.926017		61.6539	0.3114	0.3297	0.3187	0.2268	0.6457	0.6684	0.6245	0.6483	0.3683	0.3993	0.3212	0.2268
	27.5325	0.9625	0.856345	0.825311	1.0406	1.0676	1.0215	0.740512	0.926046	0.925932		61.8206	0.3128	0.3338	0.3208	0.2316	0.6449	0.6699	0.6243	0.6518	0.3701	0.4015	0.3208	0.2316
	27.6161	0.9685	0.855748	0.829812	1.0419	1.0683	1.0156	0.753196	0.924506	0.931474		61.9872	0.3141	0.3343	0.3227	0.2324	0.6463	0.6755	0.6278	0.6587	0.371	0.4037	0.32	0.2324
	27.6997	0.9636	0.861893	0.832607	1.0487	1.0725	1.0185	0.749151	0.930067	0.937443		62.1539	0.3137	0.3348	0.325	0.2335	0.6511	0.6778	0.629	0.6633	0.3729	0.4056	0.3198	0.2335
	27.7836	0.975	0.868124	0.842619	1.0573	1.0618	1.016	0.762794	0.924506	0.942388		62.3206	0.3156	0.3393	0.3269	0.2335	0.6528	0.6765	0.6339	0.6646	0.3738	0.41	0.3212	0.2335
	27.8672	0.976	0.874526	0.845336	1.0631	1.0673	1.0221	0.769513	0.932805	0.952876		62.4872	0.3189	0.3417	0.3301	0.233	0.6583	0.6825	0.641	0.6613	0.3751	0.4121	0.323	0.233
	27.9508	0.9711	0.869831	0.848363	1.0591	1.0727	1.0175	0.776643	0.935029	0.947931		62.6539	0.3232	0.3417	0.3294	0.2333	0.6596	0.6846	0.6443	0.6665	0.3756	0.4137	0.324	0.2333
	28.0344	0.9743	0.871965	0.847665	1.0659	1.0761	1.0221	0.789464	0.938708	0.957225		62.8206	0.3241	0.3433	0.3314	0.2357	0.661	0.687	0.6446	0.6659	0.3772	0.4186	0.3267	0.2357
	28.1175	0.9789	0.863174	0.850148	1.0639	1.0744	1.0218	0.797828	0.940761	0.959016		62.9872	0.3268	0.345	0.333	0.238	0.6638	0.6961	0.6472	0.668	0.3786	0.4206	0.3262	0.238
	28.2006	0.973	0.861808	0.852943	1.0653	1.0774	1.0196	0.795497	0.938622	0.970186		63.1539	0.3293	0.3463	0.3333	0.24	0.6658	0.6959	0.6456	0.6764	0.3804	0.4159	0.3257	0.24
	28.2842	0.9831	0.863686	0.853098	1.0626	1.0794	1.0294	0.805438	0.93212	0.977519		63.3206	0.3302	0.3487	0.3363	0.239	0.6675	0.6976	0.6467	0.6799	0.3817	0.4162	0.3272	0.239
	28.3678	0.9824	0.869148	0.855814	1.0667	1.0834	1.0314	0.808318	0.946493	0.981441		63.4872	0.3299	0.3506	0.337	0.2414	0.6691	0.7028	0.6444	0.6799	0.3835	0.4167	0.3319	0.2414
	28.4514	0.9786	0.866844	0.859462	1.0639	1.0781	1.0305	0.815105	0.947948	0.979139		63.6539	0.3312	0.3501	0.3412	0.2411	0.6696	0.697	0.6481	0.6817	0.3874	0.4185	0.3324	0.2411
	28.5353	0.975	0.872819	0.858997	1.0659	1.0869	1.0355	0.821618	0.952311	0.981953		63.8206	0.3302	0.3529	0.3432	0.2424	0.6703	0.7067	0.6537	0.6862	0.3901	0.4205	0.3348	0.2424
	28.6189	0.9735	0.877342	0.852554	1.0656	1.087	1.0353	0.819767	0.95291	0.984852		63.9872	0.3297	0.3557	0.3412	0.245	0.6753	0.7056	0.6529	0.6858	0.3914	0.4233	0.3349	0.245
	28.7025	0.9735	0.872733	0.851313	1.0583	1.0854	1.0255	0.821138	0.975069	0.979054		64.1539	0.3302	0.3558	0.3435	0.2449	0.6771	0.7095	0.6561	0.6908	0.3969	0.424	0.3361	0.2449
	28.7861	0.9753	0.87316	0.849294	1.0538	1.0801	1.027	0.829502	0.973785	0.987837		64.3206	0.3324	0.3599	0.3451	0.2477	0.6771	0.7127	0.6591	0.6969	0.3978	0.4257	0.3375	0.2477
	28.8697	0.9767	0.869234	0.844405	1.0496	1.0735	1.0294	0.831079	0.978063	0.987325		64.4872	0.3354	0.3619	0.3475	0.2482	0.6797	0.7133	0.6616	0.6978	0.4055	0.4284	0.3405	0.2482
	28.9533	0.9716	0.871453	0.844249	1.0522	1.0784	1.0279	0.828268	0.980202	0.996449		64.6539	0.3357	0.3657	0.3496	0.2492	0.6795	0.7167	0.6625	0.699	0.4087	0.4301	0.3406	0.2492
	29.0369	0.9788	0.866076	0.831287	1.0508	1.0749	1.0363	0.835193	0.986619	0.99048		64.8206	0.3367	0.3701	0.3504	0.2501	0.6824	0.7213	0.6658	0.699	0.4143	0.4342	0.3418	0.2501
	29.1203	0.9709	0.860784	0.831287	1.0466	1.0783	1.031	0.843969	0.981656	0.991162		64.9872	0.3378	0.3705	0.3503	0.2519	0.6848	0.7235	0.6704	0.7033	0.415	0.4351	0.3442	0.2519
	29.2039	0.9576	0.864625	0.828726	1.0416	1.0701	1.0178	0.854869	0.985421	0.986899		65.1539	0.3373	0.3698	0.3515	0.2544	0.6876	0.7307	0.6738	0.7033	0.4201	0.4394	0.3442	0.2544
	29.2869	0.9583	0.861381	0.823215	1.0476	1.0664	1.0236	0.880237	1.00228	0.988092		65.3206	0.3359	0.3733	0.3533	0.256	0.689	0.7352	0.6767	0.7055	0.4215	0.44	0.345	0.256
	29.3706	0.9637	0.866673	0.82174	1.0498	1.0591	1.0125	0.895868	0.99911	0.993038		65.4872	0.3398	0.3745	0.3538	0.256	0.6959	0.7405	0.6802	0.7085	0.4265	0.4444	0.3475	0.256
	29.4542	0.9674	0.860442	0.82337	1.0525	1.0697	1.0156	0.905398	1.00655	0.99696		65.6539	0.3457	0.3802	0.359	0.2578	0.6971	0.7463	0.679	0.7159	0.4307	0.4502	0.3509	0.2578
	29.5378	0.968	0.856602	0.823913	1.0469	1.0607	1.0163	0.907318	0.9968	0.990991		65.8206	0.3475	0.38	0.3602	0.2596	0.7037	0.7489	0.6872	0.7129	0.4304	0.4526	0.3533	0.2596
	29.6214	0.9661	0.858991	0.827717	1.0533	1.0533	1.0095	0.912048	1.00048	0.991588		65.9872	0.3449	0.3762	0.3599	0.259	0.7028	0.7446	0.687	0.7086	0.4291	0.452	0.3515	0.259
	29.705	0.9649	0.85865	0.82826	1.0461	1.0532	1.0159	0.915202	1.00168	0.99517		66.1539	0.3423	0.3751	0.3581	0.2572	0.7017	0.7466	0.6852	0.7104	0.4255	0.4511	0.3494	0.2572
	29.7883	0.9582	0.866759	0.821585	1.0458	1.0413	1.0185	0.911363	0.998425	0.98903		66.3206	0.3461	0.3804	0.3631	0.2596	0.7124	0.7532	0.694	0.723	0.4231	0.4546	0.3495	0.2596
	29.8719	0.9609	0.875721	0.816773	1.031	1.0385	1.0127	0.905055	0.995944	0.986046		66.4872	0.356	0.3891	0.3682	0.2628	0.7198	0.7624	0.707	0.7291	0.426	0.4559	0.35	0.2628
	29.9556	0.96	0.868636	0.814832	1.0177	1.0392	1.0088	0.894154	0.996201	0.979054		66.6539	0.3608	0.3947	0.3714	0.2692	0.7202	0.7629	0.7131	0.7281	0.4253	0.461	0.3542	0.2692
	30.0394	0.9562	0.86582	0.814211	1.0175	1.039	1.0088	0.885173	0.992607	0.987581		66.8206	0.361	0.3955	0.3712	0.2709	0.7191	0.7617	0.7088	0.7254	0.4286	0.4595	0.3564	0.2709
	30.1225	0.9491	0.862747	0.809166	1.0196	1.0297	1.0057	0.882979	0.992607	0.986643		66.9872	0.3619	0.397	0.3699	0.2725	0.7223	0.7651	0.7077	0.7317	0.429	0.4621	0.3579	0.2725
	30.2061	0.9473	0.854894	0.80676	1.0215	1.0292	0.9996	0.883047	0.982854	0.977349		67.1539	0.3637	0.3959	0.3723	0.2728	0.7264	0.7662	0.7085	0.7318	0.4359	0.4651	0.3556	0.2728
	30.2897	0.9472	0.856858	0.805208	1.0183	1.0287	0.9909	0.874889	0.990896	0.977263		67.3206	0.3678	0.3967	0.3763	0.2749	0.7337	0.7656	0.7116	0.7351	0.4383	0.4686	0.3547	0.2749
	30.3728	0.9397	0.855577	0.802879	1.0124	1.0226	0.9909	0.882773	0.989185	0.974023		67.4872	0.3698	0.4024	0.3788	0.2769	0.7362	0.7702	0.7173	0.7414	0.4397	0.4732	0.3565	0.2769
	30.4564	0.9327	0.854041	0.801404	1.0079	1.023	0.9862	0.883459	0.98833	0.964473		67.6539	0.3719	0.4069	0.3834	0.277	0.7395	0.7724	0.7202	0.7503	0.4412	0.4776	0.3588	0.277
	30.5394	0.9382	0.842774	0.797368	1.0033	1.0223	0.9772	0.879894	0.992693	0.962597		67.8206	0.3753	0.4096	0.3844	0.2798	0.7402	0.7718	0.7243	0.761	0.4478	0.4794	0.362	0.2798
	30.6233	0.9327	0.837909	0.796204	1.0047	1.0215	0.9759	0.876946	0.983881	0.963961		67.9872	0.376	0.4113	0.3852	0.2813	0.7457	0.775	0.7257	0.7602	0.4535	0.4836	0.3628	0.2813
	30.7067	0.9308	0.836288	0.793643	0.9971	1.0156	0.9705	0.873929	0.970106	0.965155		68.1539	0.3777	0.4153	0.3869	0.2856	0.7479	0.7786	0.7302	0.7634	0.4542	0.483	0.3651	0.2856
	30.7906	0.9268	0.833898	0.796902	0.9955	1.004	0.9652	0.878043	0.978149	0.96669		68.3206	0.3812	0.4166	0.388	0.2885	0.7539	0.788	0.729	0.7606	0.4541	0.4864	0.3654	0.2885
	30.8742	0.9263	0.836117	0.795893	0.9822	1.0078	0.9645	0.881196	0.969935	0.96038		68.4872	0.382	0.4192	0.3879	0.2906	0.7558	0.7886	0.7324	0.7667	0.4524	0.4912	0.368	0.2906
	30.9578	0.9201	0.832191	0.79178	0.9789	1.0092	0.9635	0.892029	0.96061	0.956628		68.6539	0.3823	0.4185	0.3887	0.2918	0.7609	0.7916	0.7376	0.7657	0.4571	0.4899	0.3686	0.2918
	31.0414	0.9161	0.831422	0.783707	0.9726	1.0064	0.9602	0.899982	0.958385	0.963706		68.8206	0.3837	0.4217	0.3921	0.294	0.7623	0.7918	0.741	0.7694	0.4641	0.4923	0.3712	0.294
	31.125	0.9109	0.830398	0.784251	0.9739	1.0022	0.9553	0.90814	0.958728	0.958248		68.9872	0.3887	0.4236	0.3956	0.2964	0.7658	0.7954	0.7505	0.7746	0.4661	0.4966	0.3738	0.2964
	31.2081	0.9103	0.82835	0.794108	0.9716	0.9958	0.9529	0.913077	0.961551	0.954838		69.1539	0.3868	0.4284	0.398	0.2978	0.7733	0.7969	0.7545	0.7792	0.4665	0.496	0.3749	0.2978
	31.2917	0.9128	0.827752	0.787355	0.9723	0.9925	0.9536	0.923361	0.957102	0.950318		69.3206	0.3888	0.4302	0.3981	0.299	0.7765	0.8001	0.7572	0.7788	0.4725	0.4995	0.3769	0.299
	31.3753	0.9112	0.829203	0.77905	0.9656	0.988	0.9461	0.925006	0.952397	0.949295		69.4872	0.3936	0.4332	0.4031	0.3029	0.78	0.8057	0.7597	0.7864	0.4769	0.5036	0.3788	0.3029
	31.4589	0.9021	0.832873	0.775402	0.9608	0.9891	0.9409	0.92672	0.948718	0.945543		69.6539	0.3964	0.4349	0.4065	0.3072	0.7803	0.8084	0.7668	0.7888	0.4803	0.5065	0.3809	0.3072
	31.5425	0.9047	0.829886	0.772375	0.9469	0.9875	0.9274	0.936661	0.943841	0.946481		69.8206	0.4002	0.4371	0.4068	0.3079	0.7836	0.8088	0.7708	0.7947	0.4808	0.5089	0.3815	0.3079
	31.6261	0.9116	0.830057	0.764381	0.9416	0.9837	0.9195	0.932479	0.943756	0.936334		69.9872	0.4027	0.4381	0.4091	0.3095	0.7844	0.8101	0.7712	0.8004	0.4812	0.5109	0.3834	0.3095
	31.7097	0.9142	0.829289	0.767873	0.9429	0.9733	0.9194	0.9429	0.9429	0.9429		70.1539	0.4059	0.4393	0.4106	0.3116	0.7876	0.8128	0.7723	0.8051	0.4818	0.5149	0.3864	0.3116
	31.7933	0.9089	0.827411	0.764458	0.948	0.9733	0.9144	0.93577	0.935029	0.937784		70.3206	0.4085	0.441	0.4099	0.3141	0.7903	0.8149	0.7743	0.8103	0.4852	0.5152	0.3859	0.3141
	31.8769	0.9151	0.826984	0.767563	0.9408	0.9784	0.91	0.928914	0.929382	0.935737		70.4872	0.4134	0.4421	0.4098	0.3153	0.7942	0.8221	0.7758	0.8112	0.4926	0.5187	0.3868	0.3153
	31.9606	0.9095	0.824509	0.760655	0.9376	0.9683	0.9114	0.928365	0.929297	0.933776		70.6539	0.4177	0.4445	0.4123	0.3164	0.8018	0.8304	0.7819	0.8095	0.4919	0.5223	0.386	0.3164
	32.0442	0.9129	0.821863	0.762518	0.9313	0.9604	0.9067	0.931382	0.922367	0.935226		70.8206	0.423	0.4442	0.4145	0.3186	0.8049	0.8354	0.7856	0.8131	0.4945	0.5261	0.3869	0.3186
	32.1281	0.9103	0.817766	0.763372	0.9218	0.9589	0.9004	0.924663	0.910218	0.927466		70.9872	0.4243	0.4453	0.4159	0.3207	0.8086	0.845	0.7904	0.822	0.4949	0.5224	0.3886	0.3207
	32.2111	0.9075	0.816571	0.761431	0.9214	0.9547	0.9022	0.925966	0.90671	0.931133		71.1539	0.4245	0.45	0.4173	0.3204	0.81	0.8495	0.7966	0.823	0.4983	0.5273	0.3912	0.3204
	32.2947	0.9087	0.806414	0.760965	0.9151	0.9457	0.9064	0.920824	0.901235	0.928319		71.3206	0.4276	0.4521	0.4183	0.3214	0.8152	0.8449	0.8029	0.822	0.5012	0.5303	0.3931	0.3214
	32.3783	0.9083	0.806926	0.759413	0.9036	0.9457	0.9024	0.915133	0.896101	0.922691		71.4872	0.4278	0.4528	0.4227	0.3249	0.8167	0.8543	0.8032	0.8276	0.5012	0.5309	0.3952	0.3249
	32.4619	0.9102	0.810426	0.754057	0.9098	0.9445	0.8973	0.910403	0.893877	0.922436		71.6539	0.4292	0.4558	0.423	0.3271	0.8213	0.861	0.808	0.8279	0.5055	0.5336	0.3951	0.3271
	32.5456	0.9077	0.807694	0.752583	0.9048	0.942	0.8972	0.911088	0.895246	0.920986		71.8206	0.4319	0.4561	0.4219	0.3273	0.8205	0.8627	0.8152	0.8342	0.5071	0.5332	0.3955	0.3273
	32.6294	0.9082	0.811877	0.754834	0.9014	0.9439	0.8865	0.916642	0.890198	0.921071		71.9872	0.4344	0.4609	0.4258	0.3302	0.8228	0.8708	0.8178	0.8387	0.5061	0.5347	0.3983	0.3302
	32.7125	0.8975	0.807097	0.746528	0.9074	0.9414	0.8855	0.91719	0.897299	0.91263		72.1539	0.4359	0.4655	0.4243	0.3331	0.8237	0.8713	0.8194	0.844	0.5065	0.539	0.3994	0.3331
	32.7961	0.9037	0.804707	0.74909	0.9008	0.9368	0.8721	0.906838	0.902689	0.908793		72.3206	0.4376	0.466	0.4262	0.3351	0.8322	0.8801	0.8284	0.8485	0.5073	0.5429	0.4026	0.3351
	32.8797	0.8981	0.807609	0.750642	0.8987	0.9184	0.8757	0.907455	0.902347	0.90794		72.4872	0.4414	0.4689	0.4278	0.3385	0.836	0.8802	0.8293	0.8554	0.5087	0.547	0.404	0.3385
	32.9636	0.9051	0.811621	0.744588	0.8989	0.9266	0.8746	0.912322	0.890883	0.906149		72.6539	0.4447	0.471	0.4315	0.3399	0.8403	0.8832	0.8371	0.8587	0.5109	0.5474	0.4054	0.3399
	33.0472	0.9034	0.811194	0.747227	0.8946	0.9274	0.8776	0.905055	0.890369	0.906235		72.8206	0.448	0.4732	0.4343	0.3415	0.8443	0.8906	0.8412	0.863	0.5139	0.5476	0.4073	0.3415
	33.1308	0.9056	0.812047	0.746528	0.8971	0.9183	0.8761	0.908415	0.883782	0.903847		72.9872	0.45	0.4736	0.4359	0.3426	0.8521	0.8955	0.8437	0.8699	0.5172	0.5479	0.4071	0.3426
	33.2144	0.9026	0.809657	0.743657	0.8966	0.9196	0.8695	0.897239	0.88438	0.900436		73.1539	0.4529	0.4765	0.4365	0.3443	0.8522	0.8931	0.8483	0.8766	0.5186	0.5487	0.408	0.3443
	33.2981	0.9011	0.803341	0.745287	0.8894	0.9122	0.86	0.889492	0.894048	0.899669		73.3206	0.4549	0.4782	0.436	0.3468	0.8581	0.898	0.8504	0.8813	0.525	0.5561	0.412	0.3468
	33.3817	0.9032	0.798647	0.743967	0.8847	0.9071	0.8619	0.87866	0.897214	0.910413		73.4872	0.46	0.4803	0.4393	0.3483	0.8635	0.9028	0.8553	0.8842	0.5293	0.5578	0.415	0.3483
	33.4653	0.901	0.802402	0.741639	0.8806	0.9041	0.8596	0.87818	0.888059	0.904188		73.6539	0.46	0.4839	0.4418	0.3511	0.8652	0.9116	0.8634	0.8856	0.5316	0.5611	0.4184	0.3511
	33.5489	0.9041	0.804536	0.737525	0.8809	0.909	0.8613	0.876877	0.88669	0.902483		73.8206	0.4615	0.4902	0.4429	0.3525	0.8687	0.9121	0.8639	0.8868	0.5334	0.5636	0.4198	0.3525
	33.6325	0.91	0.807865	0.738689	0.8802	0.9051	0.8599	0.86721	0.883782	0.905382		73.9872	0.4635	0.4938	0.4464	0.3548	0.8753	0.9189	0.8682	0.8951	0.5354	0.5677	0.4225	0.3548
	33.7161	0.9128	0.807438	0.739077	0.8723	0.8995	0.8567	0.866593	0.880017	0.905126		74.1539	0.4664	0.4957	0.4496	0.3559	0.8817	0.9251	0.8713	0.8958	0.5362	0.5713	0.4236	0.3559
	33.8	0.9114	0.810255	0.738379	0.8674	0.8959	0.8572	0.860011	0.883354	0.905041		74.3206	0.4686	0.4972	0.4529	0.3565	0.8804	0.9234	0.8731	0.903	0.5398	0.5758	0.4269	0.3565
	33.8836	0.9151	0.81512	0.743424	0.8681	0.8966	0.8557	0.856926	0.885065	0.904529		74.4872	0.4725	0.5015	0.4554	0.3609	0.8829	0.9267	0.8827	0.9069	0.5414	0.5768	0.4287	0.3609
	33.9672	0.914	0.817339	0.739232	0.8724	0.9026	0.8551	0.858983	0.889428	0.899839		74.6539	0.4743	0.5063	0.4593	0.3629	0.8907	0.9298	0.8902	0.913	0.5447	0.5797	0.4303	0.3629
	34.0508	0.9104	0.823229	0.735972	0.8625	0.9106	0.8513	0.857132	0.890797	0.892762		74.8206	0.4795	0.5051	0.4611	0.3668	0.8931	0.9331	0.8978	0.9134	0.5453	0.581	0.4339	0.3668
	34.1344	0.9099	0.830825	0.739077	0.8562	0.9056	0.8514	0.857886	0.88977	0.896514		74.9872	0.4809	0.5085	0.4641	0.3701	0.8995	0.9317	0.8984	0.917	0.555	0.5815	0.4359	0.3701
	34.2183	0.9075	0.828691	0.741949	0.8598	0.9044	0.8479	0.851921	0.89131	0.893018		75.1539	0.4833	0.5079	0.4663	0.3704	0.9025	0.9336	0.9033	0.9209	0.5606	0.5861	0.4368	0.3704
	34.3014	0.903	0.834239	0.736826	0.8593	0.9013	0.8523	0.852813	0.89131	0.892336		75.3206	0.4853	0.508	0.4683	0.3722	0.9023	0.9422	0.9067	0.9248	0.5642	0.585	0.4389	0.3722
	34.385	0.9041	0.835178	0.736826	0.8632	0.8948	0.854	0.860011	0.896786	0.894638		75.4872	0.4878	0.5115	0.4715	0.3724	0.9043	0.9495	0.9084	0.9286	0.5669	0.5871	0.4422	0.3724
	34.4686	0.9041	0.835946	0.733256	0.8582	0.8887	0.8466	0.856583	0.888145	0.897281		75.6539	0.4933	0.5116	0.4735	0.3764	0.9068	0.9526	0.9131	0.9322	0.5681	0.5862	0.4471	0.3764
	34.5522	0.9065	0.832191	0.733256	0.8569	0.8865	0.8462	0.858297	0.880274	0.894041		75.8206	0.4954	0.5165	0.4767	0.3768	0.9098	0.9541	0.9145	0.9375	0.5694	0.5915	0.4501	0.3768
	34.6356	0.9097	0.836288	0.734653	0.857	0.8828	0.8481	0.864056	0.891909	0.890119		75.9872	0.4961	0.5189	0.4797	0.3765	0.9153	0.9556	0.9178	0.9419	0.5735	0.599	0.4504	0.3765
	34.7192	0.9075	0.835946	0.734963	0.8541	0.8819	0.8379	0.86248	0.88823	0.893444		76.1539	0.4988	0.5239	0.4854	0.3773	0.9208	0.9664	0.9176	0.9504	0.5748	0.6036	0.4548	0.3773
	34.8028	0.907	0.842604	0.734498	0.8468	0.8742	0.8365	0.867142	0.886947	0.897111		76.3206	0.5027	0.5285	0.4876	0.3803	0.9296	0.966	0.9217	0.9525	0.5776	0.604	0.4565	0.3803
	34.8864	0.9064	0.840555	0.736438	0.8518	0.8826	0.8254	0.867073	0.883953	0.892506		76.4872	0.5049	0.5297	0.489	0.3836	0.9311	0.9714	0.9227	0.951	0.5795	0.6073	0.4599	0.3836
	34.97	0.9046	0.847639	0.732402	0.8516	0.8818	0.8249	0.864811	0.887118	0.894382		76.6539	0.5059	0.5323	0.4891	0.3873	0.932	0.9789	0.9302	0.9575	0.5859	0.6107	0.4627	0.3873
	35.0536	0.9046	0.848066	0.730694	0.8519	0.8764	0.8307	0.862548	0.876681	0.894979		76.8206	0.5096	0.5334	0.4898	0.3894	0.9416	0.9826	0.9311	0.9617	0.589	0.6128	0.4653	0.3894
	35.1372	0.9045	0.84286	0.724951	0.8492	0.8749	0.8347	0.86913	0.870093	0.897367		76.9872	0.5098	0.5369	0.4934	0.3917	0.9435	0.9941	0.9343	0.9665	0.5868	0.6199	0.471	0.3917
	35.2208	0.9005	0.840214	0.728444	0.8461	0.88	0.8301	0.86961	0.873173	0.886452		77.1539	0.5155	0.5396	0.4984	0.3949	0.9468	0.9983	0.937	0.9716	0.5911	0.6236	0.4731	0.3949
	35.3044	0.9022	0.837482	0.732635	0.8439	0.877	0.8331	0.867553	0.874884	0.887816		77.3206	0.5175	0.5413	0.5024	0.3973	0.9504	1.0036	0.9402	0.9774	0.5963	0.6269	0.4744	0.3973
	35.3881	0.9002	0.839104	0.729918	0.8433	0.8741	0.8332	0.86104	0.877536	0.893956		77.4872	0.5208	0.5436	0.5047	0.3992	0.9565	1.0055	0.9442	0.9785	0.598	0.6318	0.4762	0.3992
	35.4719	0.8962	0.83569	0.728444	0.8363	0.8765	0.8299	0.869404	0.875226	0.887475		77.6539	0.5201	0.5464	0.5061	0.4024	0.9611	1.0101	0.951	0.9854	0.6022	0.6337	0.4829	0.4024
	35.5556	0.8948	0.83808	0.727046	0.8347	0.8761	0.8256	0.867484	0.868467	0.88722		77.8206	0.5241	0.5464	0.5093	0.4065	0.9669	1.0194	0.9538	0.9897	0.604	0.6399	0.4841	0.4065
	35.6392	0.8995	0.83569	0.722545	0.836	0.8737	0.8316	0.866593	0.865473	0.890716		77.9872	0.5274	0.5478	0.513	0.41	0.973	1.0185	0.9599	0.9946	0.6033	0.6416	0.4871	0.41
	35.7228	0.8932	0.833983	0.723942	0.8409	0.8727	0.8224	0.864674	0.865644	0.892165		78.1539	0.5299	0.5483	0.5157	0.4091	0.9766	1.0245	0.9642	1	0.6082	0.645	0.4906	0.4091
	35.8064	0.8956	0.834154	0.716568	0.8394	0.8736	0.821	0.862822	0.875397	0.898134		78.3206	0.533	0.5496	0.5178	0.4118	0.9823	1.0292	0.9624	1.0056	0.6151	0.6468	0.4911	0.4118
	35.89	0.898	0.838848	0.71781	0.8397	0.8766	0.8218	0.859669	0.869323	0.901971		78.4872	0.5345	0.5532	0.5217	0.4134	0.9902	1.0334	0.9642	1.0108	0.6192	0.6488	0.4945	0.4134
	35.9736	0.9011	0.841665	0.713851	0.8338	0.8747	0.8173	0.855829	0.878392	0.890801		78.6539	0.5334	0.5586	0.5225	0.4147	0.9926	1.0369	0.9724	1.0102	0.6204	0.6502	0.4972	0.4147
	36.0569	0.9035	0.844311	0.714628	0.8312	0.8722	0.818	0.854047	0.873258	0.897281		78.8206	0.5392	0.5603	0.5233	0.419	0.995	1.0399	0.9712	1.0151	0.6188	0.6531	0.5011	0.419
	36.1408	0.9032	0.841921	0.718819	0.8258	0.8716	0.8112	0.84959	0.866414	0.905382		78.9872	0.5428	0.5625	0.5272	0.4202	1.0028	1.0413	0.9765	1.0246	0.6224	0.6594	0.5019	0.4202
	36.2239	0.9024	0.84542	0.719052	0.8324	0.8638	0.8041	0.849385	0.871119	0.904955		79.1539	0.5429	0.5641	0.5316	0.4201	1.0042	1.0478	0.9788	1.0243	0.626	0.6621	0.5048	0.4201
	36.3075	0.9085	0.843969	0.721924	0.8308	0.8599	0.805	0.846711	0.878563	0.912715		79.3206	0.5448	0.5665	0.5331	0.4235	1.0093	1.0541	0.9853	1.0314	0.632	0.666	0.5091	0.4235
	36.3911	0.9018	0.84653	0.722545	0.8306	0.8627	0.8023	0.844654	0.875739	0.9128		79.4872	0.5438	0.5706	0.5378	0.4262	1.0127	1.0628	0.9879	1.0329	0.6341	0.6653	0.513	0.4262
	36.4747	0.9081	0.848152	0.719673	0.8358	0.8632	0.798	0.836427	0.876082	0.912033		79.6539	0.5457	0.5718	0.5363	0.4302	1.0147	1.068	0.9908	1.0369	0.6373	0.6703	0.5156	0.4302
	36.5583	0.9079	0.853358	0.720992	0.833	0.8672	0.7974	0.830874	0.884124	0.909304		79.8206	0.5453	0.5745	0.5395	0.4343	1.0152	1.0718	0.9949	1.0419	0.6384	0.6746	0.5136	0.4343
	36.6422	0.9105	0.855407	0.718819	0.834	0.863	0.8007	0.839855	0.877878	0.907855		79.9872	0.5459	0.5754	0.5423	0.4382	1.0224	1.0749	0.9999	1.0395	0.6407	0.6762	0.5173	0.4382
	36.7256	0.9076	0.852846	0.72301	0.8345	0.8693	0.7963	0.833822	0.880103	0.913141		80.1539	0.546	0.5801	0.5444	0.4399	1.0294	1.081	1.0066	1.0453	0.6431	0.6784	0.5233	0.4399
	36.8092	0.9132	0.853187	0.722001	0.8339	0.8682	0.7943	0.831902	0.877108	0.914164		80.3206	0.5477	0.5852	0.5497	0.443	1.0327	1.0845	1.0123	1.0501	0.648	0.682	0.522	0.443
	36.8919	0.9108	0.850712	0.723864	0.8318	0.8681	0.7946	0.834027	0.875226	0.914335		80.4872	0.5502	0.5875	0.5522	0.4461	1.0345	1.0837	1.0172	1.0525	0.6507	0.6876	0.5242	0.4461
	36.9756	0.9094	0.855919	0.723243	0.828	0.865	0.7943	0.840198	0.871975	0.913227		80.6539	0.5544	0.5883	0.5564	0.4456	1.0371	1.091	1.0241	1.0583	0.6518	0.6893	0.5243	0.4456
	37.0589	0.914	0.855663	0.721458	0.8289	0.8699	0.7891	0.833616	0.878905	0.913909		80.8206	0.5565	0.5948	0.5594	0.447	1.0388	1.0961	1.0245	1.068	0.6552	0.6926	0.527	0.447
	37.1422	0.9154	0.848578	0.71781	0.8314	0.865	0.7933	0.834302	0.874371	0.926443		80.9872	0.5603	0.5957	0.5626	0.4464	1.0346	1.1009	1.0246	1.0708	0.6617	0.6955	0.5273	0.4464
	37.2258	0.9106	0.855407	0.714628	0.8392	0.8698	0.79	0.833342	0.879247	0.92218		81.1539	0.562	0.598	0.5654	0.4511	1.039	1.1042	1.0298	1.0736	0.6655	0.701	0.5293	0.4511
	37.3094	0.915	0.863174	0.716102	0.8378	0.8639	0.7896	0.834919	0.873943	0.914164		81.3206	0.5642	0.6016	0.5661	0.4517	1.0435	1.1082	1.0368	1.0784	0.67	0.7023	0.5309	0.4517
	37.3931	0.9184	0.861893	0.717499	0.8378	0.8642	0.7867	0.836221	0.868296	0.916893		81.4872	0.5685	0.6041	0.5696	0.4558	1.0471	1.1155	1.047	1.0846	0.6765	0.7074	0.5318	0.4558
	37.4767	0.916	0.863003	0.718974	0.8317	0.8641	0.7827	0.837387	0.869665	0.92235		81.6539	0.5701	0.6057	0.5748	0.4572	1.0527	1.1168	1.0487	1.0879	0.6772	0.705	0.5358	0.4572
	37.5603	0.913	0.861296	0.721924	0.8389	0.8624	0.788	0.839238	0.865901	0.930024		81.8206	0.5745	0.6093	0.578	0.4592	1.0579	1.1188	1.0581	1.0847	0.6788	0.7079	0.5413	0.4592
	37.6439	0.9123	0.866076	0.720216	0.8318	0.8642	0.786	0.838689	0.865901	0.923288		81.9872	0.5774	0.6118	0.5792	0.4585	1.0646	1.1236	1.0619	1.0905	0.6808	0.7103	0.5447	0.4585
	37.7275	0.9129	0.86599	0.718353	0.8329	0.8654	0.7919	0.841226	0.862478	0.931389		82.1539	0.5813	0.6135	0.5818	0.4597	1.0627	1.1306	1.0615	1.0907	0.6864	0.714	0.5406	0.4597
	37.8108	0.9142	0.868636	0.718276	0.835	0.8632	0.7855	0.841912	0.860425	0.927211		82.3206	0.5856	0.6203	0.5843	0.463	1.0689	1.1321	1.0663	1.0891	0.6906	0.7167	0.5433	0.463
	37.8942	0.9165	0.869917	0.713929	0.8245	0.8659	0.7856	0.842872	0.875312	0.923885		82.4872	0.5893	0.6223	0.5887	0.4646	1.0686	1.1382	1.0665	1.0922	0.6941	0.722	0.5451	0.4646
	37.9781	0.9164	0.871197	0.719129	0.8272	0.8622	0.7828	0.842597	0.869751	0.919792		82.6539	0.5886	0.6271	0.589	0.4694	1.0714	1.1405	1.0718	1.1018	0.701	0.7298	0.5465	0.4694
	38.0617	0.9145	0.869575	0.714239	0.8321	0.8668	0.7811	0.849385	0.876338	0.918684		82.8206	0.592	0.6292	0.5892	0.4708	1.075	1.1427	1.0791	1.109	0.7031	0.7292	0.5467	0.4708
	38.1453	0.9171	0.873245	0.715093	0.827	0.8681	0.779	0.837181	0.873002	0.922777		82.9872	0.5965	0.6319	0.5924	0.4714	1.0778	1.1459	1.0837	1.1147	0.705	0.7315	0.5513	0.4714
	38.2289	0.9121	0.875294	0.717034	0.8323	0.8729	0.7775	0.83677	0.871804	0.919877		83.1539	0.5968	0.6362	0.5942	0.4749	1.077	1.1507	1.0879	1.1196	0.7085	0.7389	0.5516	0.4749
	38.3125	0.9173	0.87683	0.717111	0.8301	0.8686	0.7795	0.840061	0.867184	0.919707		83.3206	0.6026	0.6397	0.5968	0.474	1.0835	1.1559	1.0915	1.1251	0.7117	0.7437	0.5555	0.474
	38.3961	0.9222	0.87811	0.716335	0.8273	0.8667	0.7786	0.833342	0.870178	0.926784		83.4872	0.6066	0.6444	0.6009	0.476	1.089	1.1606	1.0962	1.1327	0.7189	0.7476	0.5626	0.476
	38.4797	0.9247	0.880927	0.720682	0.8202	0.8726	0.7784	0.833342	0.870435	0.930792		83.6539	0.6079	0.6504	0.603	0.4778	1.096	1.1663	1.1045	1.1342	0.7201	0.7504	0.5651	0.4778
	38.5633	0.9258	0.878964	0.720138	0.8177	0.8718	0.7832	0.826006	0.863762	0.928319		83.8206	0.6099	0.6502	0.605	0.4821	1.0965	1.1705	1.1082	1.1389	0.7206	0.7521	0.5645	0.4821
	38.6469	0.9248	0.883402	0.721768	0.821	0.872	0.7811	0.827103	0.874798	0.922691		83.9872	0.6136	0.652	0.6065	0.4857	1.1008	1.1751	1.1162	1.1391	0.7253	0.7569	0.5674	0.4857
	38.7306	0.9316	0.884512	0.724019	0.8266	0.8637	0.7849	0.824429	0.86419	0.919451		84.1539	0.6147	0.6574	0.6113	0.4858	1.1045	1.177	1.1217	1.1412	0.7276	0.759	0.568	0.4858
	38.8142	0.9312	0.883914	0.72759	0.8271	0.8667	0.7865	0.819287	0.868981	0.924653		84.3206	0.6167	0.6561	0.6139	0.49	1.1058	1.181	1.125	1.144	0.7353	0.7668	0.572	0.49
	38.8978	0.9274	0.884	0.722777	0.8288	0.8674	0.7862	0.820384	0.869665	0.928234		84.4872	0.6181	0.659	0.6192	0.492	1.1094	1.1878	1.1309	1.1466	0.7374	0.7697	0.5726	0.492
	38.9814	0.9311	0.884939	0.725882	0.8313	0.868	0.7903	0.823401	0.868125	0.927978		84.6539	0.6194	0.6615	0.622	0.4941	1.1139	1.188	1.1324	1.148	0.7395	0.7737	0.577	0.4941
	39.065	0.9324	0.881183	0.731393	0.8369	0.8587	0.7908	0.81723	0.866585	0.930877		84.8206	0.6202	0.6641	0.6257	0.4973	1.12	1.1892	1.1365	1.1549	0.742	0.7809	0.5768	0.4973
	39.1489	0.9331	0.883658	0.725572	0.8351	0.8581	0.7965	0.812225	0.870349	0.933606		84.9872	0.6245	0.6707	0.6269	0.4992	1.1274	1.1946	1.1466	1.1599	0.7447	0.787	0.5765	0.4992
	39.2325	0.9338	0.884427	0.723709	0.8317	0.8625	0.7837	0.813117	0.86573	0.930621		85.1539	0.6268	0.6727	0.63	0.5032	1.1268	1.1991	1.1447	1.163	0.7495	0.7894	0.5781	0.5032
	39.3161	0.9385	0.885365	0.723709	0.833	0.8604	0.7891	0.813048	0.868382	0.928916		85.3206	0.6302	0.6749	0.6314	0.5055	1.1361	1.2033	1.1505	1.172	0.7521	0.7953	0.581	0.5055
	39.3997	0.9366	0.887841	0.725572	0.8381	0.8582	0.7925	0.808386	0.862992	0.929257		85.4872	0.6328	0.6775	0.6355	0.509	1.1377	1.2007	1.1563	1.1801	0.7533	0.8005	0.5836	0.509
	39.4828	0.932	0.890487	0.725727	0.837	0.8574	0.7926	0.810786	0.866328	0.928319		85.6539	0.6395	0.6793	0.6374	0.5094	1.1441	1.2059	1.1586	1.1805	0.7569	0.8019	0.5843	0.5094
	39.5658	0.9351	0.88767	0.726658	0.8442	0.8577	0.7951	0.807632	0.868895	0.932156		85.8206	0.642	0.6844	0.6413	0.5136	1.142	1.2096	1.1614	1.1854	0.7582	0.8023	0.59	0.5136
	39.6497	0.9332	0.891511	0.731393	0.8467	0.8597	0.796	0.811197	0.865644	0.929428		85.9872	0.6447	0.6872	0.6454	0.5179	1.1447	1.2133	1.1675	1.1865	0.7581	0.8039	0.5899	0.5179
	39.7331	0.9359	0.892706	0.728909	0.8464	0.8585	0.7954	0.812088	0.871633	0.937272		86.1539	0.6459	0.6914	0.6471	0.5217	1.1491	1.2159	1.171	1.1961	0.7622	0.8086	0.5899	0.5217
	39.8169	0.9378	0.891511	0.728832	0.8469	0.8616	0.7959	0.803381	0.865302	0.931303		86.3206	0.6502	0.6956	0.6479	0.5249	1.1558	1.2189	1.1775	1.2004	0.7649	0.8132	0.5928	0.5249
	39.9006	0.9456	0.893986	0.736749	0.8462	0.868	0.7973	0.809003	0.86573	0.938978		86.4872	0.6523	0.6956	0.6511	0.5292	1.1594	1.2214	1.1803	1.203	0.768	0.8202	0.5966	0.5292
	39.9842	0.9453	0.893218	0.736826	0.8496	0.8769	0.8	0.811266	0.873515	0.943156		86.6539	0.6527	0.696	0.6568	0.5297	1.16	1.2278	1.1833	1.2087	0.7697	0.822	0.6003	0.5297
	40.0678	0.9493	0.893474	0.736749	0.8484	0.8685	0.804	0.811197	0.869066	0.93966		86.8206	0.6558	0.7011	0.6605	0.5325	1.163	1.2295	1.1862	1.2101	0.776	0.8237	0.6039	0.5325
	40.1514	0.9477	0.900729	0.738689	0.8445	0.867	0.8026	0.81202	0.867954	0.950148		86.9872	0.6577	0.7021	0.6628	0.536	1.1691	1.234	1.1894	1.2124	0.7774	0.828	0.606	0.536
	40.235	0.9504	0.903972	0.736283	0.8484	0.8694	0.8045	0.808592	0.874285	0.950659		87.1539	0.6588	0.7062	0.6664	0.5391	1.1725	1.2378	1.1911	1.2205	0.7812	0.8338	0.6057	0.5391
	40.3183	0.9502	0.901924	0.734653	0.8469	0.8681	0.8043	0.808043	0.867184	0.948954		87.3206	0.6635	0.7092	0.6692	0.545	1.176	1.2422	1.1953	1.2225	0.7805	0.8403	0.6119	0.545
	40.4017	0.9483	0.907386	0.740164	0.8492	0.8676	0.8092	0.800776	0.864275	0.949636		87.4872	0.6654	0.7102	0.6723	0.5488	1.1797	1.2455	1.2008	1.227	0.7841	0.8396	0.6134	0.5488
	40.4853	0.9474	0.902095	0.738844	0.8513	0.8707	0.8119	0.803655	0.865644	0.954241		87.6539	0.6668	0.711	0.6719	0.5529	1.1828	1.2502	1.2047	1.2327	0.7872	0.8441	0.6136	0.5529
	40.5689	0.9449	0.906192	0.742104	0.8525	0.8726	0.8105	0.796182	0.865473	0.952791		87.8206	0.6719	0.7124	0.6706	0.5548	1.1875	1.2566	1.2109	1.2392	0.7907	0.8462	0.617	0.5548
	40.6525	0.9524	0.905935	0.741483	0.848	0.8738	0.8092	0.797348	0.862992	0.954241		87.9872	0.6751	0.7136	0.6715	0.5573	1.1903	1.2641	1.2128	1.2435	0.7952	0.8545	0.6192	0.5573
	40.7361	0.9539	0.912593	0.744666	0.8503	0.8744	0.8148	0.797211	0.863847	0.954155		88.1539	0.6743	0.7162	0.6748	0.5591	1.195	1.2706	1.2158	1.2419	0.7977	0.8541	0.6229	0.5591
	40.8197	0.9572	0.915666	0.74288	0.8555	0.8775	0.8133	0.800707	0.868895	0.954411		88.3206	0.6783	0.7206	0.6807	0.5668	1.2057	1.2791	1.2307	1.2504	0.8066	0.8636	0.6268	0.5668
	40.9033	0.9659	0.913959	0.746063	0.8578	0.8832	0.8206	0.793303	0.869066	0.955605		88.4872	0.6828	0.7244	0.6811	0.5699	1.2048	1.2803	1.2335	1.2556	0.8113	0.8707	0.6285	0.5699
	40.9869	0.9656	0.912764	0.748081	0.8589	0.8851	0.8218	0.788778	0.868467	0.953388		88.6539	0.6833	0.7257	0.6807	0.5695	1.2051	1.2813	1.2316	1.257	0.8088	0.8659	0.6282	0.5695
	41.0706	0.967	0.916775	0.746218	0.8605	0.8859	0.823	0.795565	0.870606	0.955093		88.8206	0.6847	0.728	0.6826	0.5673	1.2072	1.2859	1.2375	1.2628	0.8087	0.8711	0.6321	0.5673
	41.1542	0.9736	0.917373	0.748624	0.8605	0.8835	0.8248	0.793509	0.866756	0.955179		88.9872	0.6895	0.7362	0.6887	0.5743	1.2177	1.2976	1.2488	1.2727	0.8123	0.8717	0.6366	0.5743
	41.2378	0.9731	0.914556	0.748702	0.8593	0.8848	0.8242	0.788504	0.865815	0.953644		89.1539	0.6952	0.7445	0.6975	0.5838	1.2234	1.299	1.2599	1.2789	0.8185	0.8776	0.6391	0.5838
	41.3214	0.9822	0.90935	0.748935	0.8667	0.8875	0.8281	0.792755	0.861965	0.957737		89.3206	0.6969	0.7456	0.7021	0.5836	1.2215	1.3	1.2573	1.2798	0.8262	0.8822	0.6456	0.5836
	41.4053	0.9834	0.910203	0.747149	0.8654	0.8907	0.8281	0.788915	0.865216	0.961062		89.4872	0.6979	0.7453	0.7014	0.5794	1.2235	1.2964	1.2598	1.2834	0.8307	0.8911	0.65	0.5794
	41.4889	0.9888	0.914727	0.75103	0.8688	0.8899	0.8294	0.787338	0.867184	0.961403		89.6539	0.7009	0.7452	0.7004	0.58	1.2248	1.3005	1.2599	1.2894	0.8345	0.8968	0.6514	0.58
	41.5719	0.9823	0.914727	0.746684	0.8717	0.8885	0.8346	0.783979	0.864617	0.962597		89.8206	0.7049	0.7495	0.7012	0.5857	1.2284	1.3017	1.262	1.2955	0.8378	0.903	0.6556	0.5857
	41.6556	0.9832	0.911227	0.750254	0.8747	0.8914	0.8345	0.788641	0.865216	0.961403		89.9872	0.7106	0.7511	0.7075	0.5891	1.2372	1.3138	1.2711	1.3	0.844	0.9062	0.6592	0.5891
	41.7392	0.9859	0.91669	0.750642	0.871	0.8896	0.8314	0.795977	0.864617	0.969248		90.1539	0.713	0.7575	0.7121	0.5935	1.2416	1.3158	1.2737	1.3059	0.849	0.9168	0.6618	0.5935
	41.8222	0.9915	0.915495	0.75592	0.8692	0.8935	0.8297	0.785693	0.860853	0.968054		90.3206	0.7154	0.7607	0.7183	0.6006	1.2437	1.3209	1.2823	1.3139	0.8536	0.9209	0.6664	0.6006
	41.9058	0.9874	0.912934	0.750953	0.8758	0.8908	0.8385	0.784116	0.862992	0.967287		90.4872	0.7165	0.7626	0.7217	0.601	1.2469	1.3253	1.2859	1.3174	0.8568	0.9241	0.6683	0.601
	41.9894	0.9916	0.91302	0.750254	0.8784	0.8975	0.8446	0.781511	0.865045	0.967287		90.6539	0.7188	0.7673	0.7249	0.6031	1.2517	1.3302	1.2888	1.317	0.8596	0.9247	0.6687	0.6031
	42.0731	0.9899	0.912934	0.755377	0.8802	0.9003	0.8417	0.778014	0.867355	0.966434		90.8206	0.7226	0.7697	0.7274	0.6046	1.2574	1.3324	1.2925	1.3194	0.8616	0.9285	0.6708	0.6046
	42.1567	0.9949	0.916605	0.757007	0.8811	0.9007	0.8452	0.77534	0.871889	0.973938		90.9872	0.7255	0.775	0.731	0.6086	1.2622	1.3389	1.2959	1.3253	0.8636	0.9276	0.6715	0.6086
	42.2397	0.9961	0.911057	0.760344	0.88	0.9033	0.8428	0.77582	0.868638	0.973085		91.1539	0.7295	0.7768	0.7304	0.6122	1.264	1.3437	1.3054	1.3327	0.8712	0.9363	0.6763	0.6122
	42.3233	0.9975	0.912081	0.760034	0.8761	0.9082	0.8474	0.771912	0.870521	0.959954		91.3206	0.7307	0.7807	0.7353	0.6146	1.2701	1.3511	1.3059	1.3333	0.8783	0.9407	0.6761	0.6146
	42.4069	1.0023	0.910971	0.759025	0.8736	0.9036	0.8529	0.770198	0.873772	0.966178		91.4872	0.7345	0.7844	0.7366	0.6178	1.2704	1.3577	1.3055	1.3403	0.8844	0.9462	0.6797	0.6178
	42.4906	1.0053	0.904058	0.75887	0.8758	0.904	0.8535	0.77061	0.871547	0.972232		91.6539	0.74	0.7884	0.7379	0.6194	1.2764	1.3626	1.3126	1.3394	0.8913	0.9463	0.6839	0.6194
	42.5744	1.0101	0.906277	0.762906	0.8813	0.9027	0.8514	0.767113	0.877279	0.972573		91.8206	0.7419	0.7909	0.7396	0.6205	1.2819	1.3717	1.3156	1.3424	0.8964	0.951	0.6883	0.6205
	42.6575	1.009	0.909008	0.758559	0.885	0.9154	0.8592	0.762931	0.873601	0.97769		91.9872	0.7435	0.7948	0.741	0.6226	1.2815	1.3737	1.3185	1.3497	0.8973	0.9521	0.6905	0.6226
	42.7414	1.0078	0.910118	0.760577	0.8914	0.9113	0.8544	0.768073	0.876082	0.971891		92.1539	0.7486	0.7982	0.7444	0.6251	1.2836	1.3806	1.3248	1.3541	0.899	0.9546	0.6944	0.6251
	42.8253	1.0144	0.915068	0.76376	0.8902	0.9107	0.8537	0.769239	0.875996	0.975814		92.3206	0.752	0.8007	0.7468	0.6279	1.2893	1.3838	1.3306	1.3606	0.9037	0.9583	0.6994	0.6279
	42.9089	1.0183	0.914471	0.769038	0.8918	0.9091	0.8559	0.768004	0.873173	0.985875		92.4872	0.7518	0.8061	0.7501	0.6294	1.2939	1.3872	1.3323	1.3708	0.9012	0.9581	0.7044	0.6294
	42.9922	1.0158	0.919251	0.764924	0.8934	0.9085	0.8559	0.764577	0.866927	0.980333		92.6539	0.7559	0.8112	0.7538	0.6308	1.2975	1.3954	1.3362	1.3714	0.9076	0.962	0.7068	0.6308
	43.0761	1.018	0.917714	0.767718	0.8915	0.9169	0.8559	0.761834	0.86573	0.986643		92.8206	0.758	0.8133	0.7578	0.6336	1.2997	1.3965	1.3375	1.3739	0.9056	0.9664	0.7095	0.6336
	43.1597	1.017	0.920531	0.763915	0.8937	0.9171	0.8641	0.761971	0.860425	0.985534		92.9872	0.7632	0.8161	0.7618	0.6377	1.305	1.3961	1.3411	1.3754	0.9061	0.9682	0.7103	0.6377
	43.2433	1.0194	0.916092	0.77028	0.8966	0.9119	0.8651	0.762383	0.869323	0.986558		93.1539	0.7674	0.8202	0.7654	0.6422	1.3098	1.4064	1.343	1.3774	0.9104	0.9728	0.7134	0.6422
	43.3269	1.0211	0.914556	0.768339	0.8945	0.912	0.8694	0.763754	0.864532	0.987495		93.3206	0.771	0.8235	0.7714	0.6426	1.3138	1.4131	1.3454	1.3831	0.9131	0.9778	0.7159	0.6426
	43.4106	1.0216	0.91558	0.768339	0.8935	0.9146	0.8737	0.763959	0.862564	0.992782		93.4872	0.7733	0.8291	0.7732	0.6448	1.3158	1.4149	1.3532	1.3886	0.9178	0.9806	0.7206	0.6448
	43.4939	1.0237	0.912166	0.771444	0.8921	0.9139	0.8675	0.764439	0.858885	0.989883		93.6539	0.7793	0.8294	0.7749	0.6466	1.3228	1.4177	1.359	1.3937	0.9249	0.985	0.7251	0.6466
	43.5764	1.0274	0.916178	0.769038	0.8951	0.9232	0.8715	0.761217	0.860853	0.990906		93.8206	0.7831	0.8317	0.7779	0.65	1.3289	1.4229	1.3624	1.397	0.9306	0.9891	0.7281	0.65
	43.6594	1.027	0.916775	0.76896	0.8899	0.9206	0.8715	0.761697	0.859997	0.986813		93.9872	0.7846	0.8324	0.7776	0.6523	1.3308	1.4267	1.3684	1.4009	0.9298	0.9895	0.7283	0.6523
	43.7431	1.0335	0.914385	0.765234	0.894	0.9197	0.8769	0.765468	0.860425	0.990821		94.1539	0.7849	0.8343	0.7812	0.6558	1.3331	1.4286	1.3698	1.4079	0.9337	0.995	0.7301	0.6558
	43.8267	1.0354	0.915239	0.76244	0.8946	0.9164	0.8767	0.760874	0.864361	0.995596
	43.9106	1.0335	0.916007	0.759879	0.8932	0.9143	0.8795	0.770336	0.86727	0.990906		AUC	Colo800WT	Colo800TG	Colo800TG+AZD3965
	43.9944	1.0305	0.914727	0.759724	0.8948	0.9205	0.8778	0.768347	0.86419	0.995596			27.73	49.31	32.12
	44.0783	1.0315	0.920189	0.757395	0.8944	0.9236	0.8817	0.769307	0.862478	0.998495			29.26	51.38	34.83
	44.1622	1.0305	0.923945	0.762052	0.8969	0.9189	0.8815	0.76821	0.862136	0.999007			27.55	48.78	27.73
	44.2461	1.027	0.921214	0.756075	0.8993	0.9216	0.8841	0.762794	0.857687	0.994829			21.66	49.95	21.66
	44.3294	1.0275	0.922409	0.758792	0.8957	0.9158	0.884	0.763754	0.855976	1.00054
	44.4133	1.0251	0.919592	0.759258	0.903	0.9222	0.8823	0.764097	0.857516	1.00157
	44.4967	1.0291	0.923518	0.76407	0.9029	0.9189	0.8848	0.762108	0.860168	1.00054
	44.58	1.0332	0.925567	0.765545	0.9085	0.9217	0.8889	0.758612	0.862307	1.00293
	44.6633	1.0339	0.92642	0.762983	0.9032	0.9249	0.8866	0.761149	0.859484	1.00046
	44.7467	1.035	0.923091	0.764225	0.9022	0.9271	0.8902	0.757378	0.856661	1.00583
	44.83	1.0394	0.920189	0.761276	0.9012	0.9257	0.8896	0.758475	0.857345	1.00446
	44.9139	1.0364	0.92147	0.7657	0.9022	0.924	0.8853	0.754498	0.863676	0.999007
	44.9972	1.0361	0.920702	0.762983	0.9044	0.9319	0.8921	0.756212	0.86188	0.998325
	45.0806	1.0337	0.923689	0.761353	0.9072	0.9291	0.8896	0.757446	0.859741	0.997813
	45.1636	1.0316	0.92164	0.763372	0.9073	0.9327	0.8918	0.760326	0.862222	0.998666
	45.2472	1.0359	0.918482	0.763216	0.9054	0.9367	0.8931	0.757104	0.862821	0.997046
	45.3306	1.0312	0.921384	0.765545	0.9069	0.9342	0.8913	0.754704	0.868125	0.995681
	45.4144	1.0373	0.924628	0.764148	0.9089	0.9423	0.8929	0.757926	0.870435	0.998325
	45.4978	1.0393	0.921043	0.766864	0.9076	0.9473	0.8928	0.754704	0.867868	0.997557
	45.5811	1.0352	0.921128	0.76927	0.9078	0.9503	0.8962	0.757309	0.866072	1.00148
	45.6644	1.0408	0.925823	0.7709	0.9079	0.9537	0.8982	0.755527	0.873857	1.00139
	45.7478	1.0386	0.922835	0.770978	0.9149	0.9599	0.8938	0.747368	0.871034	0.997984
	45.8311	1.0432	0.924542	0.771677	0.91	0.9617	0.8921	0.754567	0.869066	1.00617
	45.9147	1.0378	0.925055	0.769038	0.9022	0.9608	0.8966	0.757035	0.869579	1.00873
	45.9986	1.0408	0.927786	0.76927	0.8974	0.9621	0.8954	0.755595	0.869323	1.01435
	46.0819	1.043	0.9277	0.774238	0.8967	0.9675	0.8983	0.750865	0.865045	1.01256
	46.1653	1.0381	0.92753	0.772375	0.8966	0.9734	0.9046	0.751345	0.870863	1.01913
	46.2492	1.0386	0.921128	0.771832	0.8959	0.9698	0.9035	0.75299	0.872317	1.02578
	46.3331	1.0453	0.926506	0.76733	0.9023	0.9738	0.8999	0.751413	0.875911	1.02032
	46.4164	1.0492	0.924201	0.767796	0.9102	0.9762	0.9008	0.75155	0.870606	1.02689
	46.5011	1.0467	0.927103	0.766399	0.9124	0.9739	0.9047	0.756418	0.876082	1.02433
	46.5867	1.0486	0.924884	0.768339	0.9107	0.9721	0.9058	0.746134	0.871718	1.02518
	46.6722	1.0421	0.923347	0.764613	0.9146	0.9722	0.9043	0.750796	0.875483	1.02842
	46.7558	1.0425	0.926932	0.762285	0.9167	0.9708	0.9085	0.755664	0.877793	1.02553
	46.8397	1.0462	0.927444	0.763372	0.921	0.9752	0.9054	0.754978	0.878049	1.02501
	46.9233	1.0398	0.924628	0.765933	0.919	0.9807	0.9059	0.758338	0.874542	1.03013
	47.0072	1.0463	0.926847	0.766787	0.926	0.9828	0.9063	0.759023	0.881814	1.02723
	47.0906	1.0448	0.930602	0.76865	0.9251	0.9974	0.9071	0.754978	0.882755	1.03226
	47.1744	1.0503	0.933675	0.770202	0.9246	1.0027	0.9073	0.757309	0.881899	1.03908
	47.2578	1.0504	0.931968	0.770978	0.9285	1.0088	0.9085	0.756966	0.882071	1.03687
	47.3411	1.0493	0.939394	0.768106	0.9278	1.0081	0.9112	0.755869	0.886006	1.04036
	47.4244	1.0502	0.940503	0.764458	0.9283	1.0108	0.9119	0.748671	0.883525	1.043
	47.5078	1.0566	0.943491	0.764846	0.9243	1.0089	0.9085	0.75299	0.883268	1.03866
	47.5914	1.055	0.948527	0.765002	0.9263	1.0125	0.9054	0.757721	0.886263	1.04676
	47.6753	1.063	0.951087	0.767175	0.9266	1.007	0.9031	0.755732	0.885749	1.04829
	47.7592	1.0587	0.944856	0.767718	0.9323	1.013	0.9077	0.76204	0.886006	1.04735
	47.8431	1.0606	0.946137	0.768417	0.9298	1.0168	0.9079	0.765056	0.888316	1.0465
	47.9264	1.0656	0.945454	0.76927	0.9325	1.0193	0.9095	0.754704	0.886519	1.04352
	48.0103	1.0619	0.948356	0.77416	0.9235	1.0182	0.9127	0.754361	0.889514	1.04582
	48.0936	1.0607	0.9446	0.770823	0.9273	1.0232	0.9076	0.756212	0.884894	1.05017
	48.1775	1.065	0.943235	0.77191	0.9263	1.0244	0.9093	0.764851	0.883525	1.05392
	48.2608	1.0643	0.945369	0.771677	0.9332	1.027	0.9076	0.764097	0.888573	1.0552
	48.3444	1.0631	0.950148	0.773617	0.9318	1.0257	0.9079	0.767662	0.89054	1.0517
	48.4283	1.0603	0.952965	0.774005	0.9329	1.034	0.9118	0.76773	0.894562	1.05852
	48.5122	1.0571	0.949807	0.772841	0.9318	1.0439	0.9136	0.76965	0.890626	1.05503
	48.5956	1.0579	0.946734	0.776178	0.9401	1.0481	0.9108	0.766085	0.888059	1.06441
	48.6794	1.0642	0.948271	0.77874	0.9482	1.0464	0.9177	0.771364	0.890113	1.05827
	48.7628	1.0588	0.943832	0.773151	0.9528	1.0537	0.9173	0.76917	0.885236	1.05639
	48.8461	1.0624	0.951002	0.777964	0.9528	1.0607	0.9152	0.766908	0.89516	1.06006
	48.9294	1.0572	0.954843	0.778119	0.9566	1.0638	0.9204	0.768073	0.891909	1.06356
	49.0133	1.0638	0.955952	0.779283	0.9561	1.0619	0.9205	0.765194	0.890198	1.05989
	49.0967	1.0669	0.957489	0.78037	0.9578	1.063	0.9221	0.762725	0.891139	1.06705
	49.1806	1.0646	0.954757	0.778041	0.9585	1.0641	0.9238	0.765468	0.891995	1.06356
	49.2639	1.0621	0.95416	0.780525	0.9589	1.0648	0.9255	0.757652	0.89208	1.06807
	49.3478	1.0631	0.958598	0.781689	0.96	1.0681	0.9298	0.763205	0.892679	1.06714
	49.4311	1.0626	0.960476	0.781456	0.9603	1.0741	0.9319	0.760257	0.899695	1.07131
	49.515	1.0706	0.963037	0.781224	0.9616	1.0741	0.9332	0.761354	0.901235	1.07814
	49.5983	1.069	0.962951	0.782776	0.967	1.0798	0.9351	0.765262	0.892423	1.08274
	49.6822	1.0675	0.965426	0.780137	0.9679	1.0842	0.9344	0.763342	0.89593	1.07583
	49.7661	1.0672	0.964317	0.784484	0.9753	1.0785	0.9434	0.757378	0.903117	1.07788
	49.8494	1.066	0.961586	0.784328	0.9725	1.085	0.9402	0.757309	0.903973	1.08027
	49.9328	1.0683	0.960817	0.784484	0.9777	1.0895	0.9446	0.763411	0.90594	1.0853
	50.0161	1.0637	0.966963	0.78526	0.9795	1.0926	0.9442	0.763342	0.909106	1.08317
	50.0994	1.0642	0.968499	0.788442	0.9829	1.0973	0.9387	0.766291	0.907737	1.08573
	50.1828	1.0684	0.96389	0.791392	0.9896	1.1051	0.939	0.76108	0.900379	1.08982
	50.2661	1.07	0.963207	0.793177	0.9856	1.1114	0.9466	0.76156	0.911159	1.09041
	50.35	1.0716	0.960732	0.79209	0.9877	1.119	0.9423	0.757652	0.906368	1.09212
	50.4333	1.0717	0.960903	0.788209	0.9842	1.1198	0.9445	0.758338	0.910475	1.08496
	50.5172	1.0746	0.959281	0.792168	0.9853	1.1163	0.9463	0.761354	0.906026	1.09527
	50.6006	1.0742	0.962951	0.790771	0.9901	1.1121	0.946	0.767936	0.912186	1.09417
	50.6844	1.0739	0.962951	0.790538	0.9942	1.1144	0.9516	0.760669	0.918945	1.10201
	50.7675	1.0762	0.968414	0.794263	0.9989	1.11	0.9508	0.764097	0.917062	1.09869
	50.8511	1.0738	0.966024	0.788753	1.0035	1.1114	0.9538	0.77061	0.919116	1.10423
	50.9347	1.0749	0.962183	0.787433	1.0094	1.1142	0.9584	0.767936	0.918431	1.10031
	51.0186	1.0778	0.962695	0.785493	1.0183	1.1092	0.9565	0.772529	0.91903	1.10619
	51.1025	1.0776	0.964061	0.788132	1.0238	1.1145	0.9591	0.770884	0.919544	1.10406
	51.1864	1.0808	0.963037	0.78557	1.0332	1.1177	0.9648	0.763959	0.925361	1.11241
	51.2697	1.0852	0.962524	0.790926	1.0329	1.1157	0.9647	0.774106	0.922196	1.1171
	51.3536	1.0854	0.961415	0.791392	1.0324	1.1143	0.9688	0.763891	0.924762	1.11941
	51.4369	1.0868	0.958854	0.789141	1.0376	1.1199	0.9717	0.768622	0.935029	1.11727
	51.5203	1.0875	0.957489	0.792556	1.0374	1.12	0.9769	0.769307	0.931179	1.11983
	51.6042	1.0886	0.958086	0.792866	1.0374	1.1164	0.977	0.768347	0.93058	1.12179
	51.6875	1.0872	0.957489	0.790848	1.0413	1.1205	0.9777	0.771158	0.931521	1.12205
	51.7711	1.0923	0.958086	0.792789	1.0463	1.1249	0.9743	0.778494	0.934173	1.12418
	51.855	1.0939	0.956977	0.790538	1.0495	1.1396	0.9838	0.775409	0.934173	1.12785
	51.9383	1.0947	0.953818	0.793798	1.0563	1.1432	0.9828	0.772118	0.936141	1.131
	52.0222	1.0993	0.953562	0.791935	1.055	1.1537	0.9816	0.777603	0.931863	1.12538
	52.1056	1.1022	0.958171	0.792245	1.0683	1.1503	0.9802	0.776026	0.939221	1.13288
	52.1892	1.1028	0.963037	0.792866	1.0628	1.15	0.9817	0.76917	0.929981	1.13117
	52.2731	1.1051	0.958086	0.795893	1.0649	1.1499	0.9849	0.7787	0.939221	1.13313
	52.3569	1.1006	0.960561	0.79667	1.0641	1.1476	0.9877	0.770953	0.936826	1.13424
	52.4403	1.1054	0.965	0.795195	1.0636	1.1515	0.9923	0.774038	0.944526	1.13808
	52.5242	1.1048	0.963293	0.799697	1.0724	1.1497	0.9978	0.781991	0.937852	1.14652
	52.6075	1.106	0.965	0.797213	1.0747	1.1476	0.9968	0.775546	0.9429	1.14558
	52.6914	1.1061	0.971145	0.7983	1.0785	1.1452	1.0046	0.780002	0.943413	1.13902
	52.7747	1.1078	0.970889	0.79698	1.0827	1.1443	1.0076	0.779111	0.941274	1.14413
	52.8586	1.1046	0.970036	0.79861	1.0903	1.1429	1.0028	0.780208	0.946151	1.14789
	52.9419	1.1082	0.968414	0.796437	1.0904	1.1459	1.01	0.78014	0.949146	1.14746
	53.0258	1.1064	0.973023	0.798532	1.0867	1.142	1.0156	0.780688	0.950685	1.14712
	53.1092	1.1086	0.973108	0.796359	1.0953	1.1417	1.016	0.783088	0.952054	1.15326
	53.1931	1.1059	0.97345	0.799153	1.1012	1.1436	1.0261	0.777397	0.944868	1.15786
	53.2764	1.1062	0.973023	0.800783	1.0998	1.1512	1.0254	0.785007	0.950942	1.15471
	53.36	1.1119	0.972084	0.799231	1.1048	1.1517	1.0304	0.786241	0.946579	1.16264
	53.4439	1.1118	0.975242	0.800085	1.1066	1.1524	1.0344	0.783636	0.947007	1.16741
	53.5272	1.1099	0.975583	0.801715	1.1062	1.1588	1.0324	0.785419	0.944354	1.16818
	53.6106	1.1087	0.976693	0.803112	1.112	1.1604	1.0379	0.785967	0.951028	1.17074
	53.6942	1.1069	0.976437	0.804199	1.1213	1.1719	1.0427	0.78535	0.950429	1.16306
	53.7775	1.104	0.979254	0.800939	1.1195	1.1844	1.0457	0.78439	0.954535	1.16605
	53.8608	1.1087	0.979424	0.802801	1.1267	1.1926	1.0567	0.794674	0.955049	1.16605
	53.9447	1.1067	0.980107	0.805984	1.1306	1.1961	1.0589	0.787407	0.956075	1.1727
	54.0281	1.1115	0.982924	0.807614	1.1277	1.2053	1.0583	0.791315	0.959669	1.17312
	54.1119	1.1129	0.981473	0.805984	1.1299	1.2095	1.0648	0.78679	0.961294	1.17551
	54.1953	1.1134	0.985314	0.805984	1.129	1.2177	1.07	0.787887	0.954707	1.17747
	54.2792	1.1183	0.98318	0.810253	1.1347	1.2182	1.0743	0.788435	0.968395	1.17534
	54.3625	1.1147	0.981473	0.812348	1.1334	1.2218	1.0691	0.791726	0.969593	1.18378
	54.4458	1.1216	0.982412	0.816928	1.1405	1.2229	1.0697	0.793372	0.977635	1.18293
	54.5297	1.1269	0.990349	0.818558	1.1342	1.2196	1.0792	0.791246	0.97678	1.18319
	54.6131	1.1292	0.988898	0.818868	1.1387	1.22	1.0755	0.791246	0.972331	1.19043
	54.6969	1.1229	0.990264	0.819179	1.1418	1.2229	1.0765	0.793097	0.974042	1.19103
	54.7803	1.1317	0.987106	0.820498	1.1434	1.2272	1.0721	0.795086	0.972673	1.19393
	54.8636	1.1287	0.996068	0.817471	1.1439	1.2342	1.078	0.796525	0.970021	1.19521
	54.9469	1.1312	0.999482	0.816307	1.143	1.2327	1.0841	0.796868	0.974726	1.19683
	55.0303	1.1337	1.00008	0.819179	1.1479	1.2337	1.0879	0.797074	0.976694	1.19376
	55.1136	1.1393	1.00127	0.821352	1.1499	1.2341	1.0852	0.798719	0.975154	1.19947
	55.1975	1.1357	1.00435	0.822827	1.1538	1.2355	1.0929	0.805027	0.972673	1.19964
	55.2811	1.1389	1.00657	0.830123	1.1551	1.2316	1.0938	0.805849	0.972074	1.2028
	55.3644	1.1393	1.01194	0.829036	1.1509	1.2307	1.0969	0.805918	0.978747	1.20399
	55.4483	1.143	1.00751	0.83152	1.1503	1.2368	1.1071	0.801941	0.97601	1.20433
	55.5322	1.1393	1.011	0.83315	1.1543	1.2475	1.0998	0.810923	0.980544	1.21115
	55.6156	1.1468	1.01271	0.834314	1.1588	1.2483	1.0925	0.807221	0.981742	1.2103
	55.6989	1.1452	1.01271	0.83967	1.162	1.254	1.1002	0.808797	0.979004	1.20646
	55.7822	1.1448	1.01143	0.84456	1.164	1.26	1.1008	0.807632	0.978576	1.2126
	55.8656	1.1461	1.00802	0.843318	1.1623	1.2701	1.1048	0.809346	0.987474	1.21857
	55.9486	1.1456	1.00913	0.843085	1.1607	1.2686	1.1115	0.806055	0.985164	1.21874
	56.0325	1.1482	1.01049	0.845414	1.163	1.2739	1.1122	0.809826	0.986276	1.21883
	56.1164	1.152	1.011	0.845258	1.1702	1.2765	1.1063	0.807906	0.992265	1.22352
	56.2003	1.154	1.01416	0.845802	1.173	1.2815	1.1111	0.813254	0.993805	1.2219
	56.2839	1.1488	1.01749	0.8413	1.1712	1.2878	1.1133	0.814214	0.996714	1.22744
	56.3675	1.1529	1.02108	0.840368	1.1752	1.2867	1.1125	0.815448	1.00108	1.22565
	56.4514	1.1484	1.02244	0.84293	1.1736	1.2909	1.1198	0.814625	0.9968	1.23162
	56.5353	1.1478	1.02364	0.841377	1.1732	1.2917	1.1226	0.814214	1.00553	1.23324
	56.6186	1.1461	1.02304	0.842231	1.1734	1.2972	1.1246	0.818601	1.00339	1.23247
	56.7025	1.1442	1.03012	0.846112	1.1723	1.2981	1.1261	0.820041	1.00116	1.2358
	56.7864	1.1424	1.03064	0.847354	1.1721	1.3006	1.1294	0.819013	1.00801	1.23571
	56.8697	1.1428	1.03456	0.845646	1.1731	1.3038	1.1323	0.824223	1.00347	1.23989
	56.9531	1.1404	1.03405	0.847199	1.1735	1.3064	1.1278	0.82868	1.00133	1.23665
	57.0367	1.1415	1.03482	0.847276	1.1719	1.3108	1.1319	0.82724	1.00339	1.24168
	57.1206	1.1437	1.03721	0.847587	1.1752	1.3099	1.1385	0.828474	1.01057	1.24535
	57.2042	1.1401	1.04011	0.852399	1.1723	1.3122	1.1424	0.830942	1.00775	1.24381
	57.2875	1.1415	1.03985	0.854262	1.1705	1.3227	1.1442	0.834507	1.01391	1.24697
	57.37	1.1428	1.04412	0.858686	1.1696	1.3188	1.1398	0.839375	1.01434	1.24876
	57.4533	1.1453	1.05001	0.863188	1.1686	1.3216	1.1463	0.828474	1.01622	1.25532
	57.5372	1.153	1.04617	0.865051	1.1663	1.3332	1.1478	0.832999	1.02041	1.25089
	57.6206	1.1614	1.05257	0.866914	1.1645	1.3365	1.154	0.835056	1.01921	1.2589
	57.7039	1.1587	1.05163	0.865672	1.1648	1.3342	1.1588	0.830462	1.01827	1.26095
	57.7878	1.1631	1.04916	0.868777	1.1649	1.3381	1.1664	0.832451	1.02332	1.26436
	57.8711	1.1587	1.04651	0.866215	1.1734	1.3377	1.1695	0.836427	1.02076	1.26223
	57.955	1.1609	1.04856	0.860704	1.1822	1.3395	1.1691	0.839032	1.02067	1.26905
	58.0383	1.1633	1.04788	0.863033	1.1954	1.3463	1.1716	0.841843	1.02777	1.26573
	58.1208	1.1642	1.04651	0.864818	1.2006	1.3474	1.1718	0.840403	1.02965	1.27033
	58.2042	1.1709	1.04583	0.86606	1.2045	1.3473	1.1719	0.840609	1.02751	1.27042
	58.2881	1.1757	1.04608	0.867224	1.207	1.3471	1.174	0.839306	1.0252	1.27067
	58.3714	1.1734	1.04438	0.872657	1.2075	1.3468	1.1732	0.842117	1.02546	1.26897
	58.4553	1.184	1.04378	0.872968	1.2079	1.351	1.1687	0.843557	1.02623	1.28056
	58.5386	1.1831	1.04224	0.875219	1.2091	1.3543	1.1651	0.838141	1.03248	1.28116
	58.6225	1.1872	1.04907	0.87584	1.2066	1.3582	1.1675	0.841295	1.03453	1.28449
	58.7058	1.1901	1.05189	0.878324	1.2087	1.3547	1.1651	0.839101	1.0347	1.28559
	58.7897	1.1975	1.05078	0.877315	1.2053	1.3541	1.1673	0.84438	1.03846	1.28116
	58.8731	1.2006	1.05189	0.878945	1.2078	1.3593	1.1661	0.844311	1.04172	1.28474
	58.9569	1.2059	1.05616	0.8791	1.2073	1.363	1.1687	0.848356	1.03821	1.28619
	59.0403	1.2085	1.05949	0.87747	1.2104	1.3674	1.1728	0.850619	1.04103	1.29122
	59.1236	1.2143	1.06367	0.876306	1.2128	1.3657	1.1737	0.849316	1.04454	1.28679
	59.2075	1.2234	1.06435	0.874753	1.2139	1.3648	1.1828	0.853773	1.04659	1.29173
	59.2908	1.2257	1.06879	0.878246	1.2165	1.3691	1.189	0.851236	1.04873	1.29472
	59.3736	1.2278	1.06973	0.8791	1.2172	1.3671	1.2008	0.847396	1.04924	1.29335
	59.4569	1.2263	1.07007	0.883602	1.2199	1.3696	1.2026	0.851167	1.0483	1.2977
	59.5408	1.232	1.0699	0.880963	1.2225	1.3758	1.2116	0.861451	1.05387	1.30222
	59.6244	1.2336	1.07041	0.887482	1.2301	1.3776	1.2175	0.856035	1.05635	1.2989
	59.7083	1.2392	1.07203	0.88593	1.2369	1.3871	1.2258	0.859463	1.05566	1.30589
	59.7922	1.239	1.06819	0.885076	1.2434	1.3909	1.2299	0.858709	1.05977	1.31245
	59.8761	1.2509	1.06734	0.890121	1.2447	1.3909	1.2297	0.858709	1.06293	1.31399
	59.9594	1.2535	1.06905	0.892528	1.2512	1.3892	1.2356	0.860354	1.05968	1.3145
	60.0433	1.2575	1.0722	0.890199	1.2594	1.3886	1.229	0.864468	1.06447	1.31774
	60.1267	1.2642	1.07562	0.89051	1.2574	1.3863	1.2274	0.858709	1.06901	1.31262
	60.2094	1.2593	1.07775	0.885542	1.2591	1.3928	1.2257	0.863234	1.0637	1.31518
	60.2928	1.2651	1.08483	0.89082	1.2603	1.3887	1.2265	0.863508	1.06926	1.31783
	60.3767	1.2659	1.09004	0.895477	1.2671	1.3891	1.2285	0.859943	1.06559	1.31578
	60.46	1.2751	1.09004	0.895788	1.2735	1.3898	1.2351	0.866593	1.06952	1.31672
	60.5436	1.2726	1.09175	0.896253	1.2694	1.3925	1.2309	0.868239	1.06969	1.3174
	60.6269	1.2703	1.08782	0.898194	1.2682	1.3971	1.2354	0.867347	1.07423	1.3174
	60.7108	1.2711	1.0903	0.90254	1.2673	1.4009	1.2361	0.863371	1.08158	1.32149
	60.7944	1.2783	1.09072	0.904481	1.2691	1.4101	1.238	0.863028	1.07739	1.31945
	60.8786	1.2792	1.09269	0.904015	1.2648	1.4114	1.2405	0.865496	1.08141	1.32132
	60.9625	1.2822	1.0938	0.904403	1.2673	1.4138	1.2456	0.867005	1.08107	1.3238
	61.0458	1.2877	1.09115	0.900212	1.2768	1.4166	1.2422	0.872626	1.07602	1.32499
	61.1297	1.2933	1.09226	0.90091	1.2783	1.4225	1.2519	0.876054	1.08073	1.32286
	61.2131	1.2898	1.09499	0.903394	1.2792	1.4193	1.2497	0.878111	1.08526	1.32141
	61.2964	1.2923	1.09602	0.903549	1.2864	1.4208	1.2499	0.878043	1.08244	1.32908
	61.38	1.2923	1.09499	0.905335	1.2886	1.426	1.2561	0.877768	1.08039	1.32934
	61.4639	1.2908	1.10062	0.903239	1.2935	1.4283	1.2599	0.881059	1.07739	1.32499
	61.5478	1.2909	1.09943	0.903239	1.2923	1.4256	1.2629	0.88627	1.07534	1.33173
	61.6311	1.2941	1.10395	0.902307	1.2923	1.4255	1.2683	0.87914	1.0785	1.33019
	61.7144	1.3	1.11129	0.905567	1.2908	1.4236	1.2716	0.888464	1.08432	1.33317
	61.7983	1.2982	1.11496	0.908362	1.2967	1.423	1.2732	0.887435	1.08133	1.33513
	61.8817	1.3008	1.11513	0.907896	1.301	1.425	1.2744	0.889081	1.08253	1.34375
	61.9656	1.3042	1.11838	0.912087	1.3055	1.4255	1.2734	0.889903	1.08022	1.34196
	62.0489	1.3064	1.11829	0.921945	1.3005	1.4273	1.2741	0.890795	1.08176	1.34886
	62.1328	1.3115	1.11582	0.923652	1.3048	1.4308	1.2782	0.888258	1.0904	1.35424
	62.2161	1.3087	1.11701	0.924429	1.3068	1.4346	1.2785	0.891617	1.09151	1.35168
	62.3	1.308	1.1159	0.923187	1.3049	1.4332	1.281	0.892852	1.08988	1.35552
	62.3833	1.3123	1.11821	0.924429	1.3054	1.4432	1.2748	0.891412	1.09151	1.35705
	62.4672	1.312	1.11932	0.92342	1.3091	1.4452	1.2741	0.895937	1.09108	1.35841
	62.5506	1.3128	1.12307	0.923264	1.3123	1.4555	1.2815	0.900942	1.0969	1.36387
	62.6339	1.3103	1.12435	0.92342	1.3065	1.4601	1.2845	0.899502	1.09373	1.36157
	62.7175	1.3176	1.12461	0.923885	1.3114	1.4629	1.2827	0.900119	1.10229	1.36387
	62.8014	1.3264	1.13084	0.926291	1.309	1.4663	1.2852	0.905878	1.09938	1.36225
	62.8847	1.3336	1.13007	0.92862	1.3123	1.4702	1.2862	0.907112	1.10032	1.36421
	62.9681	1.334	1.13221	0.930948	1.3101	1.4656	1.29	0.911294	1.10511	1.36191
	63.0514	1.3387	1.13553	0.933976	1.3083	1.4673	1.2936	0.912391	1.10648	1.36327
	63.1353	1.3469	1.13997	0.937391	1.3142	1.4732	1.2957	0.915476	1.10503	1.36976
	63.2186	1.3531	1.1474	0.936149	1.3157	1.4757	1.2982	0.914242	1.10545	1.36728
	63.3025	1.3529	1.14467	0.937313	1.3238	1.479	1.2982	0.917396	1.10905	1.3701
	63.3858	1.3624	1.14262	0.942902	1.3287	1.4819	1.3004	0.91815	1.10999	1.37129
	63.4697	1.362	1.14356	0.947403	1.334	1.4857	1.3001	0.917464	1.10922	1.37828
	63.5533	1.3648	1.14467	0.945851	1.3336	1.4887	1.2953	0.920961	1.11067	1.37666
	63.6367	1.3645	1.15039	0.94492	1.3318	1.4906	1.3019	0.918287	1.11563	1.38229
	63.7206	1.3583	1.14825	0.947326	1.3317	1.496	1.2996	0.920138	1.11478	1.38417
	63.8039	1.3702	1.14663	0.950353	1.3303	1.5007	1.3039	0.91959	1.11974	1.38579
	63.8875	1.3679	1.14629	0.949965	1.3258	1.4993	1.3074	0.919316	1.12393	1.39192
	63.9714	1.3708	1.14953	0.953613	1.327	1.5038	1.3099	0.917327	1.12291	1.3909
	64.0553	1.3698	1.15013	0.954079	1.3269	1.5067	1.3126	0.914585	1.12813	1.38715
	64.1392	1.3705	1.15397	0.953613	1.3266	1.5124	1.3222	0.918561	1.12992	1.39499
	64.2225	1.3716	1.15107	0.955088	1.3283	1.5104	1.3213	0.920755	1.13104	1.39985
	64.3064	1.3684	1.1573	0.954467	1.337	1.5112	1.3267	0.919453	1.12804	1.39482
	64.3897	1.3754	1.15909	0.957261	1.3331	1.5142	1.3225	0.921715	1.13437	1.40037
	64.4733	1.3772	1.15696	0.957882	1.3322	1.5196	1.3205	0.923635	1.13488	1.40207
	64.5572	1.38	1.16012	0.963005	1.34	1.5161	1.3249	0.928228	1.13317	1.40361
	64.6406	1.3816	1.15619	0.96316	1.3378	1.5241	1.3322	0.924457	1.13326	1.40037
	64.7239	1.3832	1.16259	0.961763	1.3382	1.5299	1.3318	0.927611	1.13377	1.40395
	64.8078	1.3861	1.16976	0.965954	1.3358	1.5337	1.3372	0.924389	1.13788	1.4077
	64.8911	1.388	1.1713	0.968748	1.3367	1.5441	1.3339	0.926788	1.13702	1.41537
	64.9744	1.3803	1.17181	0.972241	1.3382	1.5406	1.3278	0.925075	1.13856	1.41367
	65.0581	1.3829	1.17582	0.97325	1.3385	1.5441	1.3385	0.929051	1.14147	1.41427
	65.1419	1.3921	1.17283	0.974803	1.3419	1.5468	1.3403	0.922743	1.14113	1.4193
	65.2253	1.3907	1.17164	0.974647	1.3445	1.5491	1.3387	0.924526	1.1431	1.41179
	65.3092	1.3969	1.1707	0.976976	1.3516	1.5558	1.3395	0.929462	1.14173	1.41878
	65.3925	1.4011	1.17343	0.977597	1.3551	1.5562	1.3478	0.926171	1.13814	1.42458
	65.4758	1.4052	1.17087	0.980469	1.3563	1.5551	1.3496	0.937689	1.14472	1.421
	65.5592	1.4084	1.16976	0.979692	1.3624	1.5574	1.3491	0.934467	1.13882	1.42629
	65.6425	1.4112	1.17147	0.982409	1.3702	1.558	1.3479	0.941872	1.15251	1.42006
	65.7261	1.4169	1.16746	0.978373	1.3673	1.5518	1.3509	0.936181	1.14806	1.42441
	65.81	1.4222	1.16874	0.985281	1.3752	1.5563	1.3573	0.935975	1.14832	1.42194
	65.8933	1.4244	1.17147	0.987842	1.3768	1.5571	1.358	0.944957	1.14755	1.42416
	65.9772	1.4305	1.17429	0.986678	1.3802	1.5603	1.3565	0.947151	1.15302	1.42501
	66.0606	1.4341	1.17719	0.993353	1.3743	1.5646	1.3542	0.949345	1.152	1.4239
	66.1444	1.4413	1.17258	0.994828	1.3758	1.5648	1.3542	0.947151	1.14549	1.42475
	66.2278	1.4433	1.17036	0.997777	1.3772	1.5668	1.3474	0.950373	1.14395	1.43669
	66.3111	1.4462	1.17309	0.9977	1.3784	1.5723	1.3493	0.945025	1.1502	1.43226
	66.3944	1.4467	1.17497	0.999563	1.3783	1.5786	1.3499	0.952635	1.15277	1.43243
	66.4783	1.451	1.17719	0.993431	1.3834	1.586	1.3563	0.948796	1.14832	1.43737
	66.5617	1.4526	1.17471	0.994906	1.3867	1.5881	1.3571	0.954212	1.15722	1.44394
	66.6456	1.4548	1.17505	0.996303	1.3857	1.5907	1.36	0.953664	1.15781	1.43916
	66.7294	1.4596	1.17505	0.999485	1.3881	1.5898	1.3608	0.953321	1.15576	1.443
	66.8128	1.4643	1.17702	1.0015	1.3925	1.5873	1.3647	0.953252	1.15781	1.44471
	66.8967	1.466	1.17907	1.00228	1.3944	1.5952	1.3671	0.956612	1.16175	1.44522
	66.98	1.4726	1.18265	1.00197	1.4018	1.5975	1.3643	0.961343	1.16722	1.44599
	67.0639	1.4705	1.18581	1.00143	1.4002	1.6063	1.3664	0.96004	1.16765	1.45536
	67.1478	1.467	1.19101	1.00414	1.4046	1.6133	1.375	0.962577	1.15935	1.46022
	67.2311	1.4716	1.19332	1.00562	1.4036	1.6176	1.3764	0.96052	1.16979	1.46517
	67.315	1.4741	1.18922	1.00166	1.4071	1.6161	1.377	0.96861	1.16911	1.46483
	67.3983	1.4689	1.18632	1.00181	1.405	1.6118	1.3804	0.959766	1.16491	1.46116
	67.4817	1.4749	1.1876	1.00166	1.4036	1.6161	1.3777	0.955926	1.16534	1.46381
	67.5656	1.4738	1.18862	1.00368	1.4066	1.6198	1.387	0.955241	1.16842	1.45767
	67.6489	1.4745	1.19724	1.00701	1.4097	1.615	1.3837	0.957298	1.15978	1.46057
	67.7322	1.4743	1.19733	1.00888	1.4142	1.6295	1.3925	0.952498	1.16996	1.46193
	67.8156	1.4807	1.1975	1.01159	1.4203	1.6409	1.3951	0.957298	1.16808	1.46329
	67.8994	1.4897	1.2004	1.01198	1.4303	1.6475	1.4072	0.962714	1.17766	1.46347
	67.9828	1.4942	1.201	1.01431	1.43	1.6487	1.4171	0.965662	1.17142	1.46918
	68.0661	1.4985	1.19895	1.01687	1.4305	1.6434	1.4186	0.963262	1.17587	1.47626
	68.1489	1.4991	1.19921	1.01672	1.4289	1.6516	1.4214	0.967376	1.17689	1.4754
	68.2317	1.508	1.19981	1.01757	1.4332	1.6475	1.4197	0.967307	1.18322	1.48581
	68.3139	1.5022	1.19904	1.01516	1.4327	1.6399	1.4205	0.974506	1.18374	1.48333
	68.3964	1.5096	1.19904	1.01842	1.4278	1.6416	1.4197	0.974506	1.18605	1.48879
	68.4789	1.5059	1.1987	1.01974	1.4309	1.6402	1.4145	0.976974	1.18117	1.48444
	68.5625	1.5064	1.19724	1.01237	1.4322	1.6408	1.4192	0.975877	1.18921	1.49382
	68.6458	1.514	1.19895	1.01571	1.4292	1.6407	1.4168	0.981293	1.18288	1.49237
	68.7286	1.5186	1.19801	1.01804	1.4358	1.6511	1.4278	0.981156	1.18682	1.49484
	68.8119	1.5253	1.20023	1.02277	1.4407	1.6599	1.4308	0.992126	1.19315	1.50346
	68.8956	1.5306	1.20809	1.02883	1.447	1.6656	1.4305	0.985887	1.19486	1.50883
	68.9792	1.5293	1.20902	1.02906	1.447	1.67	1.4265	0.978071	1.19255	1.50695
	69.0625	1.5274	1.20561	1.02657	1.4457	1.671	1.4282	0.98143	1.19041	1.50542
	69.1464	1.5215	1.20305	1.0237	1.4493	1.6649	1.4294	0.979374	1.18536	1.50593
	69.2289	1.5317	1.20254	1.02611	1.4484	1.6669	1.4284	0.978962	1.18878	1.50942
	69.3125	1.5299	1.20493	1.0275	1.4574	1.6662	1.4301	0.979374	1.18819	1.50439
	69.3956	1.5371	1.20894	1.03954	1.463	1.6787	1.435	0.981636	1.19024	1.51377
	69.4792	1.5472	1.21901	1.04637	1.4808	1.6958	1.4447	0.986984	1.19683	1.52418
	69.5628	1.5569	1.22661	1.04792	1.4866	1.7028	1.4507	0.997953	1.19845	1.52426
	69.6447	1.5571	1.22191	1.05056	1.4903	1.699	1.4521	0.997611	1.19931	1.53134
	69.7283	1.5487	1.2243	1.04838	1.4851	1.7059	1.4519	0.995965	1.20196	1.52972
	69.8119	1.5463	1.2278	1.04955	1.4839	1.7	1.4568	0.988218	1.20273	1.52904
	69.8947	1.5454	1.2214	1.04567	1.4743	1.6937	1.4564	0.986024	1.20016	1.51863
	69.9964	1.5442	1.22285	1.04505	1.4708	1.6914	1.4584	0.986367	1.19597	1.51897
	70.0783	1.5583	1.22746	1.05172	1.4761	1.7037	1.4631	0.986367	1.20059	1.52673
	70.16	1.5702	1.22755	1.05793	1.4884	1.7167	1.4707	0.995074	1.20701	1.53211
	70.2436	1.565	1.22857	1.05816	1.4937	1.7255	1.483	0.995554	1.21265	1.53654
	70.3269	1.5625	1.22618	1.05809	1.4888	1.7211	1.4847	0.99857	1.20615	1.53739
	70.4103	1.5543	1.22447	1.0525	1.486	1.7262	1.4873	0.998022	1.20598	1.53526
	70.4928	1.5494	1.22422	1.04784	1.4773	1.7187	1.4874	1.00268	1.20188	1.53859
	70.5761	1.5477	1.22422	1.04769	1.4689	1.7157	1.4882	0.990069	1.20521	1.54421
	70.6594	1.5442	1.22797	1.04893	1.4711	1.7085	1.494	0.993017	1.20333	1.53603
	70.7411	1.549	1.22746	1.04908	1.4749	1.7096	1.4983	1.0007	1.20299	1.53671
	70.8247	1.5553	1.23523	1.05607	1.4776	1.7147	1.5118	1.00111	1.20863	1.53978
	70.9081	1.5611	1.23284	1.05917	1.4871	1.7234	1.5227	1.00385	1.2124	1.55104
	70.9917	1.5649	1.2278	1.05871	1.4935	1.7309	1.5225	1.00762	1.21565	1.55504
	71.0744	1.5714	1.22601	1.05234	1.4929	1.7366	1.5151	1.00981	1.21719	1.55564
	71.1578	1.5707	1.22481	1.05428	1.4887	1.7367	1.5076	1.00762	1.21719	1.56135
	71.2411	1.5695	1.21747	1.05172	1.4876	1.7339	1.5002	0.999599	1.21231	1.55683
	71.3242	1.5603	1.21747	1.04543	1.4794	1.7291	1.4974	1.0007	1.21188	1.56263
	71.4075	1.5555	1.21722	1.04621	1.4802	1.7254	1.4979	0.998845	1.21591	1.55734
	71.49	1.5572	1.21594	1.05087	1.4799	1.7178	1.4998	1.00179	1.21394	1.55666
	71.5733	1.5583	1.21841	1.05444	1.4782	1.7162	1.493	1.00351	1.21471	1.55675
	71.6569	1.5706	1.21756	1.05289	1.4829	1.7211	1.4954	1.00063	1.21539	1.57099
	71.74	1.5705	1.215	1.05281	1.4926	1.7262	1.5042	1.00803	1.2201	1.56843
	71.8233	1.571	1.21286	1.05421	1.4905	1.7351	1.5058	1.0068	1.22018	1.57431
	71.9058	1.5713	1.21116	1.0539	1.4949	1.7419	1.5078	1.00995	1.22147	1.5773
	71.9892	1.5782	1.21244	1.05056	1.497	1.7455	1.5084	1.00522	1.22489	1.57176
	72.0725	1.5757	1.21312	1.05203	1.499	1.7489	1.5122	1.00865	1.22694	1.57389
	72.1561	1.5732	1.21602	1.05102	1.5015	1.7432	1.5147	1.00536	1.22249	1.57227
	72.2394	1.5741	1.21457	1.04893	1.4975	1.7478	1.5207	1.00748	1.22198	1.5698
	72.3219	1.5674	1.21636	1.04916	1.4963	1.7495	1.5231	1.00995	1.21839	1.5692
	72.4044	1.5683	1.22012	1.04978	1.4978	1.7469	1.5231	1.00817	1.22104	1.56988
	72.4881	1.572	1.2185	1.04823	1.4966	1.7416	1.5222	1.01036	1.22018	1.57031
	72.5722	1.579	1.22183	1.04582	1.5022	1.7481	1.5178	1.00824	1.22455	1.57346
	72.6556	1.5802	1.21978	1.04955	1.5032	1.7425	1.5214	1.00687	1.22292	1.5721
	72.7389	1.5793	1.22055	1.05227	1.5026	1.7463	1.5245	1.01345	1.2201	1.57593
	72.8228	1.5798	1.2179	1.04753	1.5007	1.7485	1.5239	1.01002	1.22258	1.58327
	72.9061	1.586	1.21722	1.05157	1.5036	1.7575	1.5221	1.01208	1.22309	1.58241
	72.9894	1.5857	1.22148	1.05358	1.5073	1.7536	1.533	1.00975	1.22506	1.58071
	73.0728	1.591	1.22319	1.05584	1.5023	1.7586	1.5394	1.01324	1.22626	1.57832
	73.1561	1.589	1.22524	1.05529	1.5043	1.7665	1.5424	1.01029	1.22788	1.58071
	73.24	1.5858	1.2249	1.05607	1.5034	1.7677	1.5431	1.00652	1.22994	1.58071
	73.3239	1.582	1.22311	1.05382	1.5044	1.768	1.5466	1.01256	1.22429	1.57832
	73.4067	1.5856	1.22473	1.05506	1.5055	1.7649	1.5439	1.01523	1.22472	1.57687
	73.49	1.5873	1.22456	1.05522	1.5105	1.7696	1.5471	1.01256	1.22626	1.57738
	73.5733	1.5813	1.22379	1.05848	1.5099	1.768	1.5523	1.00796	1.23096	1.57423
	73.6567	1.5839	1.22345	1.05358	1.512	1.7668	1.5528	1.01016	1.22677	1.57611
	73.74	1.5888	1.22072	1.05522	1.5116	1.7721	1.5563	1.00817	1.23019	1.58182
	73.8233	1.5886	1.22225	1.05716	1.5168	1.7782	1.5541	1.0081	1.23148	1.57551
	73.9067	1.5877	1.22251	1.05692	1.5155	1.7787	1.5614	1.00961	1.23165	1.57704
	73.99	1.5864	1.21875	1.06049	1.514	1.7791	1.5653	1.01208	1.23267	1.58054
	74.0733	1.5867	1.21995	1.06197	1.515	1.7836	1.5678	1.01269	1.23533	1.57807
	74.1567	1.5938	1.22234	1.06344	1.5163	1.7848	1.5686	1.01475	1.23858	1.58105
	74.24	1.5919	1.22242	1.0636	1.5149	1.7785	1.5727	1.01379	1.23866	1.5831
	74.3236	1.5926	1.21858	1.06818	1.5173	1.7822	1.5783	1.01098	1.23935	1.58079
	74.4069	1.5857	1.21645	1.06872	1.5252	1.7867	1.5776	1.00981	1.23935	1.58438
	74.4906	1.5899	1.21628	1.06492	1.5244	1.793	1.5811	1.01448	1.23558	1.58872
	74.5744	1.5956	1.21662	1.06453	1.5226	1.7889	1.5817	1.01434	1.23028	1.58881
	74.6583	1.5934	1.21466	1.07167	1.5272	1.7914	1.5837	1.01571	1.23344	1.59341
	74.7422	1.5902	1.21679	1.06942	1.5313	1.7996	1.5844	1.0142	1.23806	1.59529
	74.8261	1.5925	1.22251	1.06849	1.529	1.8041	1.5867	1.0177	1.23635	1.59452
	74.9094	1.5918	1.22379	1.07198	1.532	1.8024	1.5899	1.01187	1.23481	1.59171
	74.9928	1.5994	1.22353	1.07408	1.5327	1.8066	1.5855	1.00598	1.23498	1.59981
	75.0761	1.5966	1.22515	1.06996	1.5347	1.8045	1.5874	1.00947	1.23995	1.60458
	75.1592	1.5973	1.22883	1.07252	1.5401	1.8024	1.59	1.00858	1.24388	1.60152
	75.2425	1.5924	1.229	1.07128	1.5409	1.8102	1.5924	1.00316	1.24328	1.60518
	75.3258	1.5977	1.22806	1.07307	1.5414	1.8113	1.5929	1.00378	1.24166	1.60109
	75.4097	1.5966	1.23625	1.07283	1.5349	1.8129	1.5949	1.01276	1.24662	1.60603
	75.4931	1.5935	1.23642	1.07214	1.5376	1.8163	1.6014	1.00741	1.24919	1.60987
	75.5764	1.5909	1.23284	1.07602	1.534	1.813	1.6008	1.00748	1.24842	1.61081
	75.6597	1.5873	1.22968	1.07757	1.5316	1.8252	1.6031	1.0092	1.24534	1.6155
	75.7428	1.5859	1.2255	1.07835	1.5315	1.8295	1.6091	1.0116	1.24474	1.61132
	75.8267	1.5912	1.23181	1.07571	1.5375	1.8297	1.6098	1.00536	1.24679	1.6103
	75.9103	1.5909	1.23096	1.07377	1.5359	1.8317	1.6073	1.00611	1.24371	1.61959
	75.9936	1.5883	1.22789	1.07004	1.541	1.8347	1.61	1.00495	1.24611	1.61797
	76.0775	1.5888	1.23121	1.07369	1.5499	1.8341	1.6142	1.00433	1.24773	1.62138
	76.1614	1.5921	1.23352	1.07322	1.5481	1.8418	1.6151	1.00179	1.24944	1.62317
	76.2447	1.5871	1.23173	1.07004	1.5504	1.8474	1.6102	1.0055	1.25004	1.62138
	76.3283	1.5926	1.23565	1.07183	1.5502	1.8482	1.6211	1.00796	1.25774	1.61891
	76.4117	1.5944	1.23386	1.07206	1.5521	1.8452	1.6193	1.00735	1.25492	1.62121
	76.495	1.5949	1.23463	1.06779	1.5554	1.849	1.6254	1.00639	1.25458	1.61635
	76.5783	1.5918	1.23531	1.07051	1.545	1.8475	1.6282	1.00303	1.25372	1.61746
	76.6619	1.5947	1.23361	1.06538	1.5495	1.8538	1.6237	1.00659	1.25346	1.61993
	76.7458	1.5866	1.23232	1.06926	1.5557	1.8529	1.6236	1.00358	1.25073	1.61814
	76.8297	1.5955	1.2348	1.06779	1.558	1.8503	1.6277	1.00001	1.25124	1.62036
	76.9131	1.5929	1.2412	1.07377	1.5635	1.8594	1.6398	1.00351	1.24499	1.62053
	76.9969	1.5916	1.23642	1.07066	1.5623	1.8628	1.6487	1.0022	1.25663	1.62701
	77.0808	1.5944	1.23472	1.07144	1.5653	1.8626	1.6473	1.00543	1.24773	1.62087
	77.1642	1.5972	1.23617	1.07097	1.5605	1.8615	1.645	1.00234	1.25209	1.62266
	77.2475	1.5953	1.24137	1.07392	1.5652	1.8634	1.6551	0.997816	1.24286	1.62317
	77.3311	1.5978	1.24205	1.07477	1.5729	1.8605	1.6565	0.998228	1.2509	1.61857
	77.4142	1.595	1.23839	1.07151	1.5666	1.8594	1.6636	1.0055	1.25098	1.62505
	77.4978	1.5927	1.23651	1.07966	1.5767	1.8612	1.6605	1.00721	1.24517	1.63238
	77.5811	1.6044	1.23446	1.07656	1.5746	1.867	1.6685	0.998982	1.24602	1.63366
	77.665	1.601	1.23531	1.07493	1.5755	1.8701	1.6676	0.996582	1.2426	1.62326
	77.7483	1.6002	1.23489	1.07361	1.5742	1.8652	1.6689	1.00104	1.24465	1.62727
	77.8317	1.6006	1.2307	1.07485	1.5794	1.8679	1.6771	0.995417	1.23592	1.62889
	77.915	1.5987	1.23454	1.07408	1.5754	1.8625	1.6755	0.995074	1.2408	1.62479
	77.9978	1.6041	1.23284	1.07594	1.5752	1.8655	1.6831	0.995417	1.23473	1.63247
	78.0803	1.6043	1.23232	1.07532	1.5744	1.8692	1.676	0.996514	1.23866	1.63102
	78.1631	1.6005	1.23241	1.07889	1.5748	1.8781	1.6756	0.994388	1.23721	1.63468
	78.2464	1.5981	1.23335	1.07935	1.5772	1.88	1.6705	0.996308	1.2402	1.62948
	78.3297	1.6042	1.23514	1.08083	1.5766	1.8788	1.6746	0.999736	1.23952	1.63468
	78.4128	1.6062	1.23557	1.08432	1.5816	1.8796	1.6762	0.99857	1.23806	1.63502
	78.4964	1.6089	1.23565	1.0875	1.5821	1.8806	1.6717	0.991303	1.24499	1.63511
	78.58	1.6094	1.23028	1.08595	1.5808	1.883	1.6762	0.989041	1.24286	1.63179
	78.6639	1.608	1.23164	1.0851	1.5872	1.8749	1.6778	0.990755	1.24422	1.6282
	78.7472	1.6099	1.23207	1.08292	1.5862	1.8798	1.6852	0.990823	1.23473	1.62846
	78.8306	1.6105	1.23506	1.08168	1.5897	1.8783	1.6828	0.984858	1.2325	1.63255
	78.9136	1.6143	1.23506	1.08743	1.5924	1.8836	1.6793	0.98287	1.23344	1.63093
	78.9975	1.6139	1.23403	1.08479	1.5949	1.8852	1.6899	0.983419	1.23695	1.63758
	79.0806	1.6141	1.23352	1.08882	1.5962	1.8878	1.6859	0.984173	1.2361	1.63332
	79.1639	1.6165	1.2389	1.0903	1.5976	1.8934	1.6918	0.985955	1.24012	1.63596
	79.2472	1.6178	1.23924	1.09053	1.5999	1.8913	1.6972	0.982459	1.24191	1.63775
	79.3311	1.6202	1.23753	1.0889	1.6012	1.8908	1.6944	0.983419	1.24029	1.63545
	79.415	1.618	1.23412	1.08937	1.6006	1.8952	1.6945	0.977591	1.24234	1.64509
	79.4983	1.6221	1.23403	1.08688	1.602	1.8994	1.699	0.982253	1.23712	1.64023
	79.5817	1.6237	1.23454	1.08789	1.6069	1.9022	1.702	0.980539	1.24106	1.63861
	79.6653	1.6212	1.23403	1.08882	1.6115	1.9077	1.7055	0.982527	1.23892	1.63869
	79.7486	1.6149	1.23608	1.08952	1.6192	1.8969	1.7133	0.983693	1.23875	1.64611
	79.8319	1.6187	1.23062	1.08999	1.6152	1.9055	1.7155	0.979442	1.24114	1.64091
	79.9158	1.6207	1.23514	1.08649	1.6245	1.9147	1.7158	0.980882	1.23541	1.64355
	79.9997	1.6162	1.23608	1.0903	1.6203	1.9179	1.722	0.979374	1.23421	1.64679
	80.0836	1.6172	1.23454	1.08789	1.6214	1.9257	1.7287	0.979511	1.23208	1.64313
	80.1675	1.6117	1.22968	1.08983	1.6259	1.9274	1.7325	0.978688	1.23233	1.64014
	80.2508	1.6122	1.22968	1.09418	1.6306	1.9376	1.7324	0.976289	1.23558	1.6433
	80.3344	1.6103	1.22814	1.09084	1.6332	1.9337	1.7299	0.973957	1.23053	1.64338
	80.4178	1.6098	1.22533	1.08867	1.6403	1.9322	1.7283	0.979579	1.2331	1.64389
	80.5017	1.6081	1.22669	1.08712	1.6359	1.9404	1.7358	0.97478	1.23216	1.64457
	80.585	1.6091	1.23164	1.08774	1.6354	1.936	1.7356	0.97526	1.22694	1.6398
	80.6689	1.6107	1.23309	1.0896	1.6352	1.935	1.7432	0.972998	1.22694	1.64074
	80.7522	1.6071	1.23429	1.08944	1.6395	1.9354	1.7362	0.97718	1.22925	1.63963
	80.8364	1.6065	1.23412	1.08844	1.6431	1.9355	1.7426	0.974643	1.22728	1.64483
	80.9197	1.6052	1.23693	1.08518	1.6431	1.9462	1.744	0.971421	1.22925	1.64202
	81.0031	1.6103	1.23941	1.08913	1.6465	1.9499	1.755	0.969638	1.22788	1.6381
	81.0864	1.607	1.23958	1.08626	1.6514	1.9604	1.7523	0.970941	1.22352	1.64091
	81.1697	1.6051	1.23847	1.0889	1.655	1.9587	1.7563	0.969364	1.22865	1.64202
	81.2536	1.6039	1.23804	1.08401	1.6551	1.9547	1.7571	0.968473	1.22523	1.64466
	81.3375	1.6024	1.23437	1.08665	1.6583	1.9581	1.763	0.967993	1.23276	1.64389
	81.4208	1.6024	1.23463	1.09208	1.6588	1.9555	1.7533	0.964565	1.22968	1.64253
	81.5042	1.6081	1.23361	1.0903	1.6609	1.9573	1.7554	0.965799	1.23002	1.645
	81.5881	1.6075	1.23523	1.08626	1.6588	1.9548	1.7606	0.958874	1.22882	1.64236
	81.6711	1.6082	1.23224	1.08657	1.6602	1.9621	1.7605	0.961822	1.22403	1.64253
	81.755	1.6075	1.23156	1.08712	1.6629	1.9615	1.765	0.960177	1.2278	1.64355
	81.8389	1.6025	1.22883	1.08797	1.6689	1.9708	1.7647	0.962439	1.22626	1.6369
	81.9222	1.6088	1.22942	1.09162	1.6714	1.9755	1.7706	0.955995	1.22797	1.64696
	82.0061	1.6104	1.23156	1.08844	1.672	1.9725	1.7744	0.95812	1.22292	1.64236
	82.09	1.6084	1.23386	1.08595	1.6744	1.976	1.7719	0.958052	1.22412	1.6433
	82.1733	1.6056	1.23019	1.08611	1.6729	1.9782	1.7791	0.954144	1.2207	1.6398
	82.2567	1.604	1.23224	1.08541	1.6745	1.9825	1.7763	0.955172	1.22206	1.64125
	82.3406	1.6085	1.22763	1.08618	1.6776	1.9819	1.7842	0.957846	1.22557	1.63196
	82.4244	1.6076	1.22942	1.08704	1.677	1.985	1.7791	0.963948	1.21505	1.6392
	82.5083	1.6073	1.23335	1.08401	1.6799	1.9903	1.7813	0.959423	1.22266	1.63869
	82.5914	1.6101	1.22917	1.08758	1.6787	1.9936	1.7901	0.956338	1.21864	1.63571
	82.6753	1.6071	1.22917	1.08634	1.683	1.9943	1.7921	0.960108	1.21736	1.63443
	82.7592	1.6062	1.23036	1.08836	1.6792	1.9997	1.7924	0.958943	1.21154	1.63213
	82.8425	1.606	1.23062	1.09061	1.6782	2.0004	1.7948	0.959491	1.21402	1.64168
	82.9264	1.6074	1.23096	1.0941	1.6852	2.0016	1.8009	0.957092	1.21248	1.63792
	83.0097	1.6008	1.22737	1.09193	1.6907	2.0055	1.8044	0.955378	1.21103	1.63912
	83.0928	1.6021	1.23045	1.09216	1.6971	2.004	1.7992	0.961137	1.21531	1.63844
	83.1767	1.5951	1.23036	1.0927	1.7004	2.0064	1.8044	0.957915	1.21129	1.6456
	83.26	1.5936	1.2284	1.09208	1.7092	2.0049	1.8066	0.954007	1.21111	1.645
	83.3436	1.5934	1.2307	1.09682	1.7054	1.9997	1.8039	0.955172	1.2112	1.645
	83.4275	1.5887	1.23437	1.09511	1.7098	2.002	1.8064	0.950167	1.2124	1.64568
	83.5114	1.5875	1.2354	1.09146	1.7076	1.9993	1.8076	0.952567	1.20829	1.64637
	83.5953	1.5895	1.23369	1.09325	1.7121	2.0065	1.8118	0.946259	1.2118	1.64372
	83.6786	1.5931	1.23139	1.09061	1.7152	2.0121	1.8082	0.94859	1.20855	1.64236
	83.7622	1.5939	1.2307	1.09224	1.7151	2.0159	1.8118	0.951196	1.21052	1.64799
	83.845	1.5977	1.23352	1.09061	1.7156	2.0175	1.8165	0.952018	1.20555	1.64645
	83.9289	1.5954	1.22789	1.09069	1.7172	2.0194	1.8172	0.947356	1.20769	1.645
	84.0122	1.5953	1.22686	1.08952	1.717	2.0188	1.8177	0.944888	1.20504	1.64807
	84.0961	1.5905	1.22524	1.09247	1.7238	2.0182	1.8234	0.947288	1.20419	1.64321
	84.1792	1.5938	1.22379	1.09076	1.728	2.0155	1.8201	0.943997	1.19854	1.64287
	84.2631	1.5941	1.22464	1.09162	1.7261	2.0119	1.8215	0.943997	1.20393	1.64364
	84.3464	1.5909	1.22123	1.09278	1.7303	2.0123	1.8208	0.94434	1.20213	1.63937
	84.4297	1.5921	1.22498	1.09379	1.7296	2.0204	1.8219	0.941186	1.20504	1.64449
	84.5133	1.5914	1.22695	1.09348	1.7344	2.0242	1.8239	0.948728	1.20042	1.64355
	84.5969	1.5845	1.22114	1.09317	1.7392	2.0214	1.8308	0.936387	1.20051	1.64364
	84.68	1.5903	1.222	1.09371	1.7329	2.0318	1.8297	0.937689	1.19931	1.63502
	84.7633	1.5894	1.21833	1.09107	1.7416	2.0321	1.8318	0.939061	1.20162	1.6392
	84.8467	1.5854	1.22183	1.08929	1.75	2.0325	1.8321	0.933919	1.20033	1.63272
	84.93	1.5844	1.22012	1.08968	1.755	2.0343	1.8352	0.933576	1.20188	1.63818
	85.0139	1.5803	1.22089	1.08564	1.7501	2.0276	1.8408	0.933302	1.1958	1.64125
	85.0978	1.5805	1.21841	1.08556	1.7641	2.0368	1.8416	0.931656	1.20111	1.64031
	85.1811	1.585	1.21483	1.09092	1.765	2.0352	1.8448	0.925554	1.20051	1.63801
	85.2644	1.5852	1.21688	1.09022	1.7747	2.0341	1.8461	0.929325	1.20367	1.63707
	85.3483	1.5814	1.21432	1.08587	1.782	2.0379	1.8538	0.930971	1.20316	1.64423
	85.4311	1.5838	1.21824	1.08805	1.7845	2.0341	1.8565	0.923635	1.20042	1.64611
	85.5144	1.5911	1.21893	1.09278	1.7864	2.0401	1.8665	0.929874	1.19426	1.64662
	85.5978	1.5878	1.21901	1.08913	1.7889	2.0447	1.8613	0.92528	1.1982	1.6433
	85.6808	1.5856	1.21705	1.09263	1.7977	2.0469	1.8617	0.922401	1.19614	1.64662
	85.7642	1.5862	1.2173	1.09131	1.8017	2.0555	1.8592	0.922469	1.1976	1.6433
	85.8475	1.5876	1.21935	1.08665	1.8011	2.061	1.8633	0.922332	1.19589	1.64654
	85.9314	1.588	1.22353	1.0882	1.8006	2.0701	1.8626	0.921647	1.19409	1.65114
	86.0153	1.59	1.21628	1.08424	1.8055	2.0707	1.8644	0.913556	1.19358	1.64321
	86.0986	1.5837	1.21816	1.08813	1.8089	2.0686	1.876	0.91911	1.18947	1.64287
	86.1822	1.5844	1.21713	1.08991	1.8116	2.0765	1.8739	0.916299	1.18725	1.64423
	86.2658	1.5887	1.21525	1.08789	1.821	2.0789	1.876	0.916367	1.19135	1.63946
	86.3486	1.5851	1.21807	1.08479	1.8224	2.0783	1.8797	0.914174	1.18365	1.63656
	86.4317	1.5849	1.21696	1.08828	1.824	2.084	1.8854	0.908003	1.18921	1.6392
	86.5156	1.5756	1.21525	1.09007	1.8259	2.0792	1.8894	0.905878	1.1863	1.64193
	86.5994	1.5839	1.21261	1.09131	1.8296	2.0807	1.8918	0.905398	1.18596	1.63596
	86.6822	1.5782	1.20911	1.09069	1.8324	2.0752	1.8958	0.905672	1.17937	1.63835
	86.7656	1.5767	1.20578	1.08999	1.84	2.078	1.8929	0.900942	1.18322	1.6369
	86.8489	1.5779	1.20399	1.08875	1.8438	2.0823	1.8963	0.901559	1.17492	1.64313
	86.9322	1.5745	1.2074	1.09534	1.8468	2.0906	1.8972	0.907112	1.17681	1.64287
	87.0153	1.5813	1.20561	1.09278	1.849	2.0895	1.8985	0.90053	1.17492	1.63596
	87.0992	1.578	1.20749	1.09503	1.8589	2.0989	1.8998	0.903684	1.17818	1.63699
	87.1825	1.5788	1.20228	1.09139	1.8626	2.1005	1.901	0.894908	1.17313	1.63306
	87.2664	1.5802	1.20424	1.09092	1.8665	2.0997	1.9033	0.898473	1.1751	1.63511
	87.3503	1.5748	1.20442	1.08921	1.8681	2.1024	1.9042	0.891069	1.1745	1.63494
	87.4336	1.5731	1.20356	1.09247	1.8729	2.1037	1.9032	0.889492	1.17125	1.63758
	87.5175	1.5718	1.20356	1.08929	1.8774	2.1043	1.9095	0.887847	1.17116	1.63161
	87.6008	1.5703	1.20168	1.09131	1.8823	2.1062	1.9117	0.88291	1.16774	1.63161
	87.6842	1.5746	1.19895	1.09356	1.8849	2.1043	1.9193	0.885721	1.17039	1.62513
	87.7675	1.5765	1.19998	1.09371	1.8895	2.1084	1.9188	0.881813	1.16945	1.62445
	87.8506	1.5772	1.19844	1.09061	1.8913	2.1126	1.9215	0.889492	1.16731	1.62727
	87.9344	1.5748	1.19964	1.08898	1.8929	2.1163	1.9212	0.884487	1.16688	1.62795
	88.0178	1.5714	1.1987	1.09107	1.9053	2.1178	1.9247	0.881059	1.16569	1.62565
	88.1017	1.5715	1.19673	1.08882	1.9064	2.1222	1.9246	0.878248	1.16158	1.62309
	88.1856	1.5709	1.19358	1.08556	1.9101	2.1241	1.9319	0.87866	1.15893	1.62667
	88.2694	1.567	1.19562	1.08968	1.9141	2.1266	1.9316	0.871872	1.16261	1.62437
	88.3533	1.5695	1.19204	1.08898	1.9154	2.1234	1.9348	0.875643	1.1603	1.62684
	88.4367	1.5683	1.19153	1.08952	1.9204	2.1304	1.9316	0.871941	1.15833	1.62889
	88.5203	1.5643	1.1864	1.08688	1.9256	2.1292	1.9391	0.87009	1.15747	1.62727
	88.6042	1.5666	1.18956	1.08269	1.9259	2.1294	1.9406	0.870364	1.1573	1.6265
	88.6881	1.5641	1.18828	1.08036	1.9248	2.1272	1.9436	0.874478	1.15508	1.62462
	88.7714	1.5634	1.18743	1.07928	1.9251	2.1287	1.945	0.86721	1.15508	1.62863
	88.8547	1.5615	1.18521	1.08354	1.9234	2.1305	1.9527	0.867416	1.1597	1.63017
	88.9383	1.5644	1.18291	1.08215	1.9287	2.1339	1.9546	0.868581	1.152	1.62871
	89.0217	1.5615	1.18265	1.08277	1.9296	2.1406	1.9572	0.864605	1.15422	1.62718
	89.1044	1.5645	1.18188	1.08386	1.9304	2.1402	1.9629	0.866388	1.15345	1.6236
	89.1883	1.5589	1.17966	1.08362	1.9368	2.135	1.9699	0.860217	1.14729	1.62411
	89.2714	1.5655	1.18103	1.08471	1.9425	2.1388	1.9705	0.861657	1.15054	1.62803
	89.3547	1.561	1.17522	1.08091	1.946	2.1418	1.972	0.860286	1.14703	1.6259
	89.4381	1.5643	1.17096	1.08261	1.9483	2.1431	1.9744	0.858983	1.14241	1.62317
	89.5211	1.559	1.17343	1.08238	1.9502	2.1511	1.9784	0.857612	1.14532	1.62607
	89.6033	1.5551	1.17241	1.08471	1.9502	2.1569	1.9781	0.850413	1.14156	1.62701
	89.6867	1.5543	1.17164	1.09053	1.9511	2.1551	1.9804	0.850345	1.14318	1.6201
	89.7697	1.5503	1.17138	1.08486	1.9596	2.1569	1.9843	0.852333	1.14096	1.6201
	89.8514	1.5522	1.17394	1.08386	1.9578	2.1584	1.9866	0.852813	1.13916	1.62224
	89.9325	1.5481	1.17224	1.08277	1.9667	2.1581	1.9927	0.845545	1.13557	1.61652
	90.0158	1.551	1.17241	1.08316	1.971	2.1548	1.9904	0.844243	1.13446	1.62078
	90.0994	1.547	1.17147	1.08285	1.9716	2.1611	1.9964	0.844311	1.13104	1.61993
	90.1825	1.5498	1.1748	1.08207	1.9695	2.1602	2.0016	0.8463	1.13335	1.62317
	90.2658	1.5436	1.17104	1.08401	1.9751	2.1598	2.0104	0.845683	1.13317	1.62215
	90.3494	1.5364	1.17394	1.0799	1.9766	2.1652	2.0163	0.842529	1.13292	1.62727
	90.4328	1.5364	1.17386	1.07702	1.9806	2.1628	2.0186	0.84102	1.13146	1.62172
	90.5161	1.5359	1.17113	1.08417	1.984	2.161	2.0249	0.839581	1.13044	1.62266
	90.5994	1.5349	1.16891	1.08106	1.9848	2.1663	2.0204	0.838964	1.12855	1.62087
	90.6831	1.5374	1.1678	1.07734	1.9888	2.1678	2.0245	0.839512	1.1259	1.62198
	90.7667	1.5423	1.16686	1.07757	1.9932	2.1705	2.0284	0.840129	1.12453	1.62334
	90.8503	1.5452	1.16635	1.07772	1.9985	2.1784	2.0315	0.832245	1.11871	1.62582
	90.9339	1.5478	1.16805	1.07454	2.0049	2.1785	2.0391	0.833753	1.12436	1.62513
	91.0172	1.5449	1.16857	1.07392	2.0097	2.1897	2.0439	0.833136	1.12676	1.6259
	91.1081	1.548	1.16899	1.07873	2.0137	2.1912	2.051	0.832725	1.12547	1.63076
	91.1942	1.552	1.17266	1.08028	2.0262	2.2006	2.0547	0.834233	1.12719	1.63076
	91.2794	1.5568	1.1736	1.08758	2.0293	2.2135	2.0612	0.831559	1.12898	1.63281
	91.3642	1.5567	1.17121	1.09014	2.0312	2.2199	2.0661	0.832108	1.12778	1.6288
	91.4475	1.5546	1.17232	1.09014	2.0465	2.227	2.074	0.831079	1.12436	1.6288
	91.5322	1.5438	1.17266	1.09092	2.0494	2.2228	2.0818	0.828405	1.12436	1.62871
	91.6153	1.5462	1.17215	1.09263	2.0606	2.2264	2.0911	0.824566	1.12496	1.62684
	91.7006	1.5501	1.17249	1.09371	2.0635	2.2355	2.0946	0.827034	1.12017	1.62326
	91.785	1.551	1.17096	1.08486	2.0728	2.2359	2.1024	0.822441	1.12188	1.62334
	91.8689	1.552	1.17394	1.08991	2.0693	2.2359	2.1056	0.824909	1.12222	1.62462
	91.9525	1.552	1.17574	1.08634	2.0732	2.2297	2.1056	0.819904	1.1206	1.62641
	92.0358	1.5511	1.17761	1.0889	2.082	2.231	2.1159	0.823058	1.11803	1.62113
	92.1192	1.5426	1.1765	1.08688	2.0842	2.2338	2.1188	0.819561	1.11803	1.6242
	92.2025	1.5452	1.17958	1.08937	2.0872	2.2352	2.1301	0.814899	1.11649	1.61882
	92.2864	1.5507	1.18	1.09239	2.0896	2.2368	2.1351	0.821344	1.11016	1.61865
	92.3689	1.5517	1.1835	1.09356	2.0936	2.239	2.138	0.816476	1.11102	1.61985
	92.4528	1.5437	1.17821	1.09697	2.0945	2.2444	2.1395	0.815516	1.11067	1.62403
	92.5364	1.5451	1.17591	1.09589	2.0876	2.2451	2.1417	0.812842	1.10879	1.62701
	92.62	1.5416	1.1777	1.08766	2.0991	2.2419	2.1434	0.811197	1.10682	1.62991
	92.7031	1.5412	1.17488	1.08898	2.0954	2.2408	2.1516	0.809209	1.10503	1.62411
	92.7867	1.5429	1.17181	1.08758	2.1009	2.2384	2.1589	0.811197	1.09895	1.62189
	92.8706	1.5413	1.17019	1.08937	2.1016	2.2446	2.1622	0.803655	1.09861	1.61985
	92.9542	1.5394	1.16746	1.09045	2.1004	2.2408	2.1705	0.808112	1.10066	1.62317
	93.0378	1.5399	1.17232	1.09092	2.1003	2.2413	2.1762	0.801667	1.09485	1.6178
	93.1208	1.5366	1.16925	1.091	2.1045	2.2403	2.1825	0.799748	1.09151	1.61703
	93.2044	1.5342	1.16703	1.09123	2.1029	2.2451	2.1889	0.798376	1.08877	1.61865
	93.2878	1.531	1.16797	1.09534	2.1119	2.2526	2.189	0.795223	1.08766	1.61123
	93.3714	1.5293	1.16729	1.09379	2.1074	2.2578	2.1919	0.788024	1.08655	1.61482
	93.455	1.5242	1.16456	1.0962	2.1092	2.2543	2.1949	0.789944	1.08723	1.61473
	93.5386	1.5234	1.16336	1.0955	2.1117	2.2597	2.2002	0.789327	1.0886	1.61311
	93.6222	1.5173	1.15926	1.09558	2.115	2.2609	2.2026	0.783842	1.08706	1.60851
	93.7058	1.519	1.15773	1.09511	2.1164	2.2625	2.2057	0.788367	1.08809	1.61746
	93.7894	1.5103	1.15303	1.09596	2.1209	2.2694	2.2115	0.782402	1.08338	1.60791
	93.8733	1.5113	1.15363	1.09007	2.1288	2.2689	2.2114	0.78014	1.08116	1.60654
	93.9567	1.5101	1.15448	1.09045	2.138	2.2742	2.2135	0.775752	1.07714	1.60356
	94.0403	1.5076	1.15107	1.09433	2.1361	2.274	2.2122	0.772118	1.075	1.60245
	94.1239	1.5061	1.1532	1.09465	2.1325	2.2755	2.2163	0.775752	1.075	1.60203
	94.2075	1.509	1.15115	1.09263	2.1429	2.275	2.2124	0.769444	1.07337	1.5981
	94.2908	1.5058	1.14808	1.09387	2.144	2.276	2.2156	0.770198	1.07294	1.59589
	94.3742	1.4994	1.14672	1.09495	2.1504	2.278	2.2158	0.767045	1.0726	1.59401
	94.4572	1.4961	1.1445	1.09402	2.1535	2.2792	2.2211	0.763822	1.07098	1.59785
	94.5397	1.5027	1.14117	1.09371	2.1553	2.2787	2.2256	0.765399	1.06807	1.59486
	94.6228	1.5029	1.1398	1.09045	2.1568	2.2834	2.2318	0.757583	1.06456	1.59768
	94.7064	1.4989	1.14253	1.08976	2.1549	2.2839	2.234	0.758955	1.06499	1.59239
	94.7889	1.4964	1.14091	1.09356	2.167	2.2838	2.244	0.752716	1.06542	1.59009
	94.8719	1.4997	1.1404	1.09302	2.1639	2.2901	2.2473	0.75203	1.06439	1.59341
	94.9553	1.4931	1.1427	1.08983	2.1657	2.2908	2.2575	0.748259	1.06199	1.58855
	95.0367	1.4964	1.14339	1.08727	2.1715	2.2912	2.2629	0.748191	1.06097	1.59196
	95.1189	1.4964	1.14296	1.08642	2.1686	2.2883	2.2704	0.746203	1.05652	1.59128
	95.2022	1.4951	1.1398	1.08556	2.1748	2.299	2.2778	0.744283	1.05883	1.5871
	95.2856	1.4901	1.14125	1.09014	2.181	2.3052	2.291	0.744831	1.05831	1.58924
	95.3692	1.4912	1.14723	1.08944	2.1856	2.3089	2.292	0.745791	1.06054	1.59537
	95.4522	1.4912	1.14381	1.08649	2.1941	2.3153	2.2968	0.742706	1.05823	1.5941
	95.5356	1.4959	1.13972	1.08634	2.1935	2.3132	2.2946	0.738044	1.05635	1.59256
	95.6183	1.4945	1.14211	1.09263	2.1997	2.3196	2.3104	0.734959	1.05498	1.59154
	95.7019	1.4973	1.14475	1.09201	2.2001	2.3278	2.3142	0.731188	1.05215	1.59427
	95.7856	1.4981	1.14578	1.09255	2.1993	2.3304	2.3107	0.738661	1.05592	1.5935
	95.87	1.4937	1.141	1.09363	2.206	2.3321	2.3126	0.73537	1.05677	1.58787
	95.9544	1.4922	1.14151	1.091	2.2116	2.3319	2.3142	0.737084	1.05369	1.58983
	96.0389	1.4912	1.14194	1.09356	2.212	2.3323	2.3153	0.737427	1.05292	1.58625
	96.1222	1.4928	1.14228	1.09325	2.2093	2.3388	2.3234	0.734479	1.05446	1.58165
	96.2056	1.4926	1.14501	1.09309	2.2142	2.3379	2.3214	0.731531	1.05344	1.58216
	96.2889	1.4943	1.14467	1.09519	2.2158	2.3414	2.325	0.733519	1.05429	1.58386
	96.3722	1.4978	1.14305	1.09263	2.2225	2.3395	2.3384	0.737358	1.05079	1.58762
	96.4553	1.4966	1.14057	1.09589	2.2281	2.3367	2.3461	0.737701	1.05558	1.58548
	96.5389	1.4937	1.14014	1.09154	2.2323	2.3351	2.3515	0.735507	1.04924	1.58787
	96.6225	1.4854	1.13775	1.08844	2.2336	2.3325	2.3457	0.733656	1.05053	1.59103
	96.7061	1.4853	1.13605	1.08308	2.2378	2.3282	2.3506	0.727349	1.04326	1.59359
	96.7897	1.4885	1.13075	1.08277	2.2365	2.3346	2.3538	0.726115	1.04608	1.58403
	96.8733	1.4846	1.13203	1.0792	2.2376	2.3372	2.3607	0.728377	1.04317	1.58182
	96.9567	1.4855	1.13084	1.07943	2.24	2.3443	2.3593	0.722961	1.04232	1.57917
	97.04	1.4787	1.12896	1.07431	2.2395	2.3485	2.3649	0.719122	1.03872	1.58113
	97.1233	1.4746	1.1311	1.07307	2.2428	2.3514	2.3646	0.71967	1.03881	1.57858
	97.2067	1.4724	1.12854	1.07322	2.2472	2.3507	2.3701	0.715488	1.03521	1.57457
	97.29	1.4693	1.12555	1.074	2.2458	2.3549	2.3746	0.71302	1.03205	1.57082
	97.3739	1.4683	1.12589	1.06926	2.2566	2.3597	2.3761	0.711237	1.03231	1.57303
	97.4572	1.4662	1.12324	1.07066	2.2552	2.3625	2.3827	0.705958	1.03094	1.57193
	97.5406	1.4679	1.12034	1.06818	2.2546	2.3586	2.3835	0.708906	1.03008	1.56766
	97.6239	1.4608	1.12179	1.06965	2.2596	2.3643	2.3859	0.705341	1.02786	1.56672
	97.7075	1.4603	1.12043	1.06872	2.2606	2.3673	2.3865	0.707398	1.02948	1.564
	97.7911	1.4604	1.11872	1.06756	2.2602	2.3713	2.3912	0.700062	1.02828	1.5559
	97.8747	1.455	1.11727	1.06546	2.2646	2.3744	2.3962	0.697868	1.03333	1.55854
	97.9581	1.4495	1.11642	1.0622	2.2672	2.3769	2.4085	0.70061	1.02923	1.5547
	98.0414	1.4525	1.11522	1.06088	2.2726	2.3833	2.4022	0.700336	1.02306	1.55342
	98.1247	1.4492	1.11334	1.05832	2.2728	2.389	2.4079	0.700748	1.02324	1.5495
	98.2081	1.4448	1.11368	1.06204	2.2773	2.3928	2.4066	0.698279	1.01716	1.55172
	98.2917	1.4451	1.11053	1.05995	2.2774	2.3985	2.4051	0.694234	1.01742	1.54549
	98.375	1.4396	1.10908	1.06018	2.2771	2.4125	2.409	0.695126	1.01665	1.54711
	98.4583	1.4414	1.10839	1.05708	2.2823	2.4177	2.4131	0.692795	1.0134	1.54643
	98.5417	1.4416	1.11018	1.05739	2.2876	2.4226	2.416	0.689092	1.00048	1.53995
	98.625	1.441	1.10686	1.05537	2.297	2.427	2.4209	0.690395	1.00698	1.53808
	98.7075	1.4358	1.10489	1.05273	2.3014	2.4256	2.4195	0.690189	1.00818	1.53645
	98.7911	1.4391	1.10037	1.05452	2.2977	2.4294	2.4286	0.686213	1.00612	1.53739
	98.8747	1.435	1.10131	1.04637	2.3005	2.4246	2.4298	0.682922	1.00664	1.53475
	98.9581	1.4339	1.10088	1.04598	2.3059	2.4306	2.4218	0.681688	1.00767	1.52801
	99.0417	1.4369	1.099	1.04683	2.3072	2.4411	2.4371	0.679905	1.00459	1.53407
	99.1247	1.4314	1.09516	1.04714	2.3091	2.4448	2.4464	0.682099	1.0021	1.53287
	99.2083	1.4232	1.09858	1.04598	2.3112	2.4488	2.4446	0.6773	1.00561	1.52861
	99.2914	1.4306	1.09559	1.0445	2.3242	2.4565	2.449	0.675792	0.999537	1.52946
	99.3742	1.4267	1.09363	1.04613	2.3249	2.4577	2.4446	0.67065	0.997398	1.52835
	99.4575	1.4264	1.09619	1.04342	2.3377	2.4595	2.4484	0.67257	0.996543	1.53304
	99.5408	1.427	1.09704	1.03992	2.3404	2.4671	2.4556	0.678534	0.99295	1.53279
	99.6242	1.4197	1.09687	1.04124	2.3434	2.469	2.4542	0.670101	0.992522	1.52511
	99.7075	1.4163	1.10088	1.04427	2.3448	2.482	2.4668	0.663245	0.991324	1.53074
	99.7908	1.4142	1.09695	1.04303	2.3442	2.4859	2.4705	0.663862	0.987816	1.53142
	99.8747	1.4147	1.09508	1.04241	2.3461	2.4833	2.477	0.657007	0.988672	1.52571
	99.9583	1.4103	1.09499	1.04249	2.3507	2.4889	2.4804	0.65968	0.989442	1.52818
	100.042	1.4073	1.09499	1.04357	2.3563	2.4942	2.4823	0.660983	0.986961	1.52494
	100.125	1.4072	1.09021	1.04419	2.352	2.5044	2.4885	0.652413	0.984822	1.52716
	100.209	1.4042	1.09431	1.04466	2.3542	2.5089	2.498	0.655361	0.986191	1.52588
	100.292	1.4051	1.08987	1.04008	2.3548	2.5111	2.4995	0.655087	0.985335	1.52384
	100.375	1.4037	1.08577	1.03923	2.357	2.5125	2.5054	0.657761	0.981742	1.51957
	100.458	1.3983	1.08407	1.03697	2.3569	2.5144	2.5083	0.652824	0.980972	1.5188
	100.542	1.4018	1.08245	1.03573	2.3594	2.5165	2.509	0.650562	0.978747	1.52145
	100.626	1.3914	1.08176	1.03325	2.3556	2.5211	2.5139	0.649465	0.978919	1.51991
	100.709	1.3923	1.08466	1.03263	2.3593	2.5254	2.5184	0.652002	0.974898	1.51829
	100.792	1.3928	1.0833	1.03038	2.3628	2.5289	2.5191	0.651248	0.974726	1.51318
	100.876	1.3917	1.08253	1.02883	2.3592	2.533	2.5204	0.648368	0.97062	1.5142
	100.959	1.3921	1.08176	1.03162	2.3618	2.5359	2.5228	0.642883	0.965914	1.51241
	101.043	1.39	1.08373	1.02642	2.3655	2.5412	2.5263	0.645351	0.964203	1.51377
	101.126	1.3919	1.07809	1.02712	2.3694	2.5437	2.5258	0.644803	0.960952	1.51403
	101.209	1.3861	1.07681	1.02557	2.3792	2.5532	2.5323	0.642129	0.960524	1.51335
	101.292	1.3801	1.07553	1.023	2.3745	2.5571	2.5355	0.6435	0.957958	1.50652
	101.375	1.3822	1.07459	1.02223	2.3798	2.5627	2.5358	0.639318	0.960097	1.50823
	101.459	1.3752	1.07331	1.02277	2.3736	2.5667	2.5382	0.636302	0.953937	1.50405
	101.542	1.3755	1.07519	1.02254	2.3786	2.5699	2.5443	0.637878	0.951541	1.50687
	101.626	1.3749	1.07254	1.02192	2.381	2.5714	2.5422	0.637124	0.952397	1.50098
	101.71	1.3687	1.06751	1.02114	2.3812	2.572	2.5499	0.631708	0.952054	1.50354
	101.793	1.3711	1.06717	1.02238	2.3818	2.5862	2.5516	0.631982	0.94752	1.49979
	101.877	1.3706	1.06828	1.02246	2.381	2.5864	2.5582	0.630337	0.94675	1.49979
	101.96	1.3672	1.06734	1.02238	2.384	2.5872	2.5647	0.630543	0.941702	1.50056
	102.044	1.3664	1.06469	1.02176	2.3881	2.5955	2.5657	0.630063	0.943071	1.49715
	102.127	1.3638	1.06478	1.01757	2.3908	2.5933	2.5664	0.623207	0.942387	1.49612
	102.21	1.3603	1.06247	1.01741	2.395	2.5942	2.5765	0.623549	0.940761	1.49697
	102.293	1.3594	1.06187	1.01873	2.3988	2.6074	2.5764	0.623687	0.939734	1.49646
	102.377	1.3603	1.06008	1.014	2.3978	2.6141	2.5708	0.621013	0.942558	1.50158
	102.46	1.3594	1.06034	1.0147	2.397	2.6197	2.5759	0.622727	0.938708	1.49476
	102.544	1.3629	1.0565	1.01571	2.4006	2.6283	2.5832	0.62019	0.936483	1.49553
	102.627	1.3603	1.06264	1.01501	2.4034	2.6332	2.5823	0.624098	0.939906	1.49646
	102.71	1.3589	1.05599	1.01609	2.4059	2.6371	2.5835	0.616488	0.936997	1.49237
	102.794	1.3594	1.05445	1.014	2.4034	2.6407	2.5896	0.621356	0.936569	1.4899
	102.877	1.356	1.05223	1.01315	2.412	2.6452	2.5916	0.612717	0.933232	1.48845
	102.961	1.3534	1.05232	1.01501	2.4136	2.6507	2.5943	0.612511	0.929468	1.48546
	103.044	1.358	1.05189	1.0147	2.4175	2.6539	2.5928	0.609975	0.92596	1.48564
	103.128	1.354	1.04728	1.01478	2.4157	2.66	2.6007	0.607712	0.926816	1.48564
	103.212	1.3561	1.05095	1.01283	2.4198	2.6652	2.5995	0.615254	0.928356	1.48205
	103.295	1.3541	1.04549	1.00888	2.4249	2.6758	2.6014	0.607918	0.927329	1.48555
	103.379	1.3521	1.04617	1.0109	2.4231	2.6736	2.6048	0.61018	0.92134	1.48384
	103.462	1.3537	1.04677	1.00841	2.4233	2.6756	2.6061	0.602982	0.922367	1.48308
	103.545	1.3496	1.04608	1.00965	2.4218	2.6798	2.6178	0.604353	0.920741	1.48077
	103.629	1.3501	1.04489	1.0067	2.4276	2.6826	2.6137	0.600445	0.918175	1.47984
	103.712	1.3494	1.0425	1.00694	2.4277	2.6839	2.6117	0.605998	0.915694	1.47472
	103.795	1.3503	1.04216	1.0088	2.4315	2.6883	2.6223	0.599896	0.922709	1.47446
	103.879	1.3456	1.03798	1.00895	2.4361	2.6949	2.6278	0.597634	0.916891	1.4731
	103.962	1.3458	1.03764	1.00864	2.4302	2.7052	2.6255	0.599005	0.911844	1.46969
	104.045	1.3454	1.03764	1.00492	2.4288	2.7102	2.6267	0.597428	0.913298	1.4731
	104.128	1.3404	1.03593	1.00818	2.4345	2.7154	2.6279	0.594686	0.913811	1.47182
	104.212	1.3414	1.03354	1.00461	2.4302	2.7188	2.6345	0.596126	0.908507	1.46687
	104.295	1.3416	1.03192	1.00422	2.4324	2.7257	2.6403	0.596948	0.911159	1.46687
	104.379	1.3409	1.03286	1.00414	2.4296	2.7371	2.6387	0.589612	0.910731	1.4725
	104.462	1.3409	1.02919	1.00655	2.4304	2.7398	2.6481	0.587281	0.912271	1.46423
	104.545	1.3395	1.03098	1.01097	2.4356	2.7494	2.6534	0.580151	0.902518	1.46304
	104.629	1.3353	1.02645	1.00903	2.4385	2.7529	2.6601	0.589064	0.901748	1.4679
	104.713	1.3335	1.03004	1.00802	2.4329	2.7663	2.6619	0.58118	0.898583	1.46398
	104.796	1.3336	1.03166	1.00461	2.4282	2.7686	2.6667	0.582551	0.896358	1.45894
	104.879	1.3335	1.02978	1.00569	2.4305	2.7747	2.67	0.582551	0.899267	1.45903
	104.963	1.3274	1.02697	1.0043	2.43	2.778	2.6741	0.578506	0.895759	1.45886
	105.046	1.3245	1.02722	1.00352	2.4346	2.7863	2.6819	0.575146	0.892252	1.45298
	105.13	1.3258	1.02603	1.00267	2.4371	2.7881	2.6862	0.578643	0.891738	1.45869
	105.214	1.3252	1.02108	1.00088	2.4386	2.7854	2.6921	0.574941	0.887546	1.45571
	105.297	1.3267	1.02031	0.998942	2.4415	2.7939	2.6929	0.573227	0.886263	1.45204
	105.38	1.3247	1.02475	0.998166	2.448	2.7931	2.6931	0.575352	0.886947	1.45127
	105.464	1.3242	1.01988	0.997312	2.4442	2.8001	2.6922	0.572335	0.88438	1.4488
	105.547	1.3203	1.01595	0.995061	2.4476	2.8068	2.701	0.567399	0.883696	1.44837
	105.631	1.3192	1.01391	0.996536	2.4499	2.819	2.7012	0.564245	0.883782	1.44957
	105.714	1.3193	1.01672	0.994828	2.4479	2.8232	2.7081	0.567331	0.883439	1.44658
	105.798	1.3181	1.0134	0.992267	2.4417	2.8227	2.7122	0.563628	0.883183	1.44974
	105.882	1.3182	1.01109	0.98986	2.4495	2.8258	2.7134	0.56308	0.881129	1.4488
	105.966	1.3115	1.01254	0.99118	2.4524	2.8293	2.7129	0.560475	0.881301	1.44658
	106.049	1.3157	1.00896	0.98598	2.4559	2.834	2.7086	0.557732	0.877023	1.44471
	106.133	1.3142	1.00622	0.985902	2.451	2.8386	2.7114	0.557458	0.875055	1.44556
	106.216	1.3106	1.00435	0.985824	2.4537	2.8362	2.7139	0.555264	0.875825	1.44198
	106.3	1.3096	1.00127	0.982331	2.4504	2.8434	2.719	0.555813	0.873429	1.44488
	106.383	1.3077	1.0029	0.983263	2.4485	2.8407	2.7233	0.556361	0.871547	1.44377
	106.467	1.3069	1.00264	0.979692	2.4566	2.8453	2.7259	0.554236	0.868382	1.44104
	106.551	1.3069	1.00008	0.97977	2.4576	2.8473	2.7327	0.550328	0.868125	1.43737
	106.634	1.3034	0.999141	0.979382	2.4591	2.8484	2.7312	0.55547	0.869579	1.4349
	106.718	1.3017	0.998287	0.980081	2.4647	2.8497	2.7334	0.550122	0.869836	1.43626
	106.801	1.304	0.9953	0.981245	2.4616	2.8521	2.7309	0.551356	0.864446	1.43516
	106.884	1.2999	0.995727	0.978451	2.4645	2.8643	2.7343	0.545666	0.859313	1.43337
	106.968	1.2992	0.994276	0.978218	2.462	2.868	2.7352	0.546763	0.858714	1.4314
	107.051	1.3024	0.995641	0.979692	2.4605	2.8751	2.7454	0.540729	0.858115	1.43652
	107.134	1.2984	0.994617	0.97783	2.4626	2.8823	2.7433	0.542512	0.857088	1.43064
	107.218	1.2969	0.992995	0.975889	2.4616	2.8884	2.7363	0.545392	0.85418	1.4303
	107.302	1.2949	0.989496	0.975812	2.4606	2.8882	2.7414	0.53881	0.85649	1.42552
	107.385	1.2935	0.990862	0.976976	2.4607	2.8961	2.7448	0.534628	0.853495	1.42705
	107.468	1.2908	0.989667	0.975889	2.4601	2.8944	2.7506	0.532708	0.85033	1.432
	107.552	1.2887	0.992739	0.9762	2.464	2.8995	2.7575	0.534079	0.843485	1.42757
	107.635	1.2888	0.988301	0.974647	2.4641	2.9028	2.7536	0.531954	0.848276	1.42006
	107.719	1.2844	0.984972	0.975579	2.4658	2.9053	2.7644	0.532914	0.851356	1.41674
	107.802	1.2815	0.988216	0.976743	2.4726	2.9131	2.7579	0.52688	0.845282	1.41768
	107.886	1.2853	0.984033	0.97488	2.4791	2.9199	2.7613	0.524344	0.847677	1.41691
	107.969	1.2825	0.982838	0.974026	2.4733	2.9225	2.7564	0.525235	0.846223	1.41264
	108.053	1.279	0.981729	0.973949	2.4735	2.9323	2.7649	0.52311	0.843229	1.40983
	108.136	1.2794	0.981217	0.97325	2.4775	2.9322	2.764	0.517076	0.845111	1.40906
	AUC	Colo800WT	Colo800TG	Colo800TG+Galloflavin
		108.1	122.7	69.06
		88.68	135.6	85.64
		78.32	125.3	110.2
o	Colo800WT	Colo800TG
	0.351288	0.557423
	0.392086	0.596933
	0.387791	0.551411
	0.447055	0.538528
	0.388221	0.575031
	0.40411	0.494294
p		Colo800WT						Colo800TG
	Slc2a1	1.02639	0.939241	0.959932	0.997398	0.967227	1.11872	1.10163	1.01048	1.16119	1.07102	1.28025	1.26242
	Slc2a6	0.999851	0.924769	0.998417	0.977137	0.967691	1.14568	0.745619	0.851961	0.815377	0.71749	0.875945	0.937259
	Slc2a8	1.01702	0.948277	0.942569	0.957585	0.975235	1.17918	0.986552	1.04232	1.03303	0.944507	1.18479	1.15879
	Slc2a10	1.04285	0.863323	0.988699	1.00582	1.12319	0.995581	0.725851	0.70808	0.728353	0.723606	0.799545	0.802711
	Gpi1	1.0421	0.963083	0.947593	0.933738	1.10333	1.01925	1.07374	1.08961	1.22654	1.04035	1.16948	1.27105
	Pfkl	1.08942	1.0884	0.975252	0.916317	0.978012	0.965146	1.05095	1.13793	1.28178	1.11236	1.23456	1.42876
	Pfkfb4	1.11379	0.941791	1.0007	0.964025	1.03823	0.952919	1.09003	1.23494	1.31552	1.16297	1.25534	1.37651
	Aldoa	0.94492	0.866546	1.09495	0.950186	1.05935	1.10759	1.1189	1.10426	1.26414	1.07347	1.29919	1.25121
	Pgk1	1.20899	0.985448	1.13295	1.12996	0.885691	0.738904	1.10179	0.59753	1.29528	0.96909	1.14384	1.20117
	Eno1	0.917629	0.92576	1.04102	1.02979	0.981081	1.1191	1.01903	1.04014	1.09861	1.01769	1.10529	1.10074
	Pkm	1.06111	0.974935	1.00008	0.895041	1.08412	0.99805	1.07646	1.11953	1.27794	1.10105	1.29986	1.36937
	Gfpt1	0.92644	0.994644	0.95413	0.854151	1.13134	1.1788	0.803799	0.878769	0.829839	0.789687	0.860485	0.802729
	Gys1	0.949057	0.909179	0.956329	0.94835	1.10067	1.16236	1.08872	1.49733	1.12062	0.981491	1.2839	1.33242

[truncated: 2 more sheets: EDF11, EDF12]
